# Supplementary material for: Proteomic signatures of schizophrenia-sourced iPSC-derived neural cells and brain organoids are similar to patients' postmortem brains
Source: Cell Biosci. 2022 Dec 1;12:189. doi: 10.1186/s13578-022-00928-x (PMC9714120; doi:10.1186/s13578-022-00928-x)
Supplement: Supplementary file 1 — Additional file 1: Table S1. Cell lines information [file 13578_2022_928_MOESM1_ESM.xlsx]

## Sheet: Cell Lines
Additional file 1: Cell lines information
Cells	RRID	Group	Gender	Age at collection	Cell Source	Disease	Symptoms	Institution	Previous Publications with the cell line	Differentiations used
GM23279	Coriell Cat# GM23279, RRID:CVCL_F178	CTR	Female	36	Dermal fibroblasts	apparently healthy	-	Coriell Biobank	Takahashi et al. (2007), Casas et al. (2018), Ledur et al. (2020)	NPC, Neurons 21 DIV, Cerebral organoids
CF1		CTR	Male	37	Dermal fibroblasts	apparently healthy	-	D'Or Institute for Research and Education	Sockacki et al. 2018, Casas et al. (2018), Ledur et al. (2020)	NPC, Neurons 21 DIV
CF2		CTR	Male	31	Dermal fibroblasts	apparently healthy	-	D'Or Institute for Research and Education	Sockacki et al. 2018, Casas et al. (2018), Ledur et al. (2020)	NPC, Neurons 21 DIV
BR1		CTR	Male	-	Embryonic stem cell	apparently healthy	-	Lab. Nacional de Células-Tronco Embrionárias (LaNCE) - University of São Paulo	Fraga et al. (2011), Nascimento et al. (2019)	Cerebral organoids
H9	RRID:CVCL_9773	CTR	Female	-	Embryonic stem cell	apparently healthy	-	WiCell Research Institute, Inc.	Several (Line H9 (WA09))	Cerebral organoids
GM23760	Coriell Cat# GM23760, RRID:CVCL_T804	SCZ	Male	26	Dermal fibroblasts	schizophrenia	Episodes of agitation, delusions of persecution, and fear of assassination. Brother to GM23761	Coriell Biobank	Brennand et al. (2011), Casas et al. (2018)	NPC, Neurons 21 DIV, Cerebral organoids
GM23761	Coriell Cat# GM23761, RRID:CVCL_T807	SCZ	Female	27	Dermal fibroblasts	schizoaffective disorder	Hospitalized; drug abuse; schizo-affective disorder. Sister to GM23760	Coriell Biobank	Brennand et al. (2011), Casas et al. (2018)	NPC, Neurons 21 DIV, Cerebral organoids
GM23762	Coriell Cat# GM23762, RRID:CVCL_T808	SCZ	Male	23	Dermal fibroblasts	schizophrenia	Paralogical thinking, affective shielding, splitting of affect from content, and suspiciousness; onset at age 15; hospitalized; positive family history.	Coriell Biobank	Brennand et al. (2011), Casas et al. (2018)	NPC, Neurons 21 DIV, Cerebral organoids
