# Supplementary material for: Proteomic signatures of schizophrenia-sourced iPSC-derived neural cells and brain organoids are similar to patients' postmortem brains
Source: Cell Biosci. 2022 Dec 1;12:189. doi: 10.1186/s13578-022-00928-x (PMC9714120; doi:10.1186/s13578-022-00928-x)
Supplement: Supplementary file 2 — Additional file 2: Table S2. Protein expression of iPSC-derived NPCs, neurons (21 DIV), and cerebral organoids from schizophrenia patients. [file 13578_2022_928_MOESM2_ESM.xlsx]

## Sheet: Information
Aditional file 2: Protein expression of iPSC-derived NPCs, neurons (21 DIV), and cerebral organoids from schizophrenia patients.
NPC proteins
Neuron proteins
Organoid proteins
Log_FoldChange	Log2 SCZ/CTR
Data	Normalized abundance

## Sheet: NPC_proteins
Accession	GeneName	Peptide count	Unique peptides	Confidence score	Anova (p)	Log_FoldChange	Description	CTR1_N50-1	CTR1_N50-2	CTR1_N50-3	CTR2_N54-1	CTR2_N54-2	CTR2_N54-3	CTR3_N57-1	CTR3_N57-2	CTR3_N57-3	SCZ1_N59-1	SCZ1_N59-2	SCZ1_N59-3	SCZ2_N61-1	SCZ2_N61-2	SCZ2_N61-3	SCZ3_N63-1	SCZ3_N63-2	SCZ3_N63-3
Q96MW1	CCDC43	2	2	10.2797	6.02e-08	-2.37176	Coiled-coil domain-containing protein 43 OS=Homo sapiens GN=CCDC43 PE=1 SV=2	841.776	901.575	956.011	1077.46	1051.19	840.48	382.623	506.796	498.296	109.991	111.54	93.1521	142.605	133.587	110.905	295.909	208.843	156.798
Q96L73	NSD1	16	8	76.2797	1.61e-06	-3.40783	Histone-lysine N-methyltransferase_ H3 lysine-36 and H4 lysine-20 specific OS=Homo sapiens GN=NSD1 PE=1 SV=1	1513.13	1283.97	1323.31	1442.19	1404.76	1237.93	2543.36	4352.58	4731.23	24.7306	80.5072	419.595	215.339	213.252	183.664	251.638	257.423	222.463
B1AHL2	FBLN1	11	1	62.5336	2.19e-06	-5.0372	Fibulin-1 OS=Homo sapiens GN=FBLN1 PE=1 SV=1	99.3027	77.4457	46.424	954.281	988.203	946.763	830.243	916.091	575.119	0	1.15395	156.157	0.990632	0	0	2.54768	3.13715	1.49869
P35555	FBN1	160	72	1397.16	3.05e-06	-2.36681	Fibrillin-1 OS=Homo sapiens GN=FBN1 PE=1 SV=3	9402.57	9667.73	9224.96	10297.1	10150.5	10392	5090.93	4742.09	5329.58	329.726	1202.02	799.284	1792.59	1558.88	1083.54	2855.7	2755.23	2027.34
P31749	AKT1	8	1	43.3655	6.59e-06	-1.54237	RAC-alpha serine/threonine-protein kinase OS=Homo sapiens GN=AKT1 PE=1 SV=2	3332.64	3480.18	3477.69	7684.92	8789.69	7531.6	7269.12	9245.07	8691.99	2591.16	2263.24	1993.54	2082.36	2037.31	1950.46	2646.33	2444.92	2419.24
Q14195	DPYSL3	47	12	426.686	2.11e-05	-0.90739	Dihydropyrimidinase-related protein 3 OS=Homo sapiens GN=DPYSL3 PE=1 SV=1	11806.8	11522.2	11787.1	22201.4	22046.5	20296.6	13633.9	13909	14148.6	8790.17	7724.94	6054.37	9816.49	9088.7	8632.57	8277.51	8640.37	8336.6
Q13315	ATM	31	5	149.007	2.13e-05	-2.40704	Serine-protein kinase ATM OS=Homo sapiens GN=ATM PE=1 SV=4	360.967	394.927	391.46	1770.69	1759.4	1892.57	726.672	1035.81	662.268	283.702	243.393	161.091	229.472	205.595	195.685	114.571	96.6892	165.694
P61160	ACTR2	27	1	229.398	3.52e-05	-1.13391	Actin-related protein 2 OS=Homo sapiens GN=ACTR2 PE=1 SV=1	3585.8	2983.31	2983.5	5963.15	5766.85	5841.61	4333.92	5761.64	6510.77	2662.37	1488.56	1786.87	2999.38	2852.98	2570.51	1533.6	1935.69	2097.16
Q14532	KRT32	6	3	36.3946	4.84e-05	-0.867078	Keratin_ type I cuticular Ha2 OS=Homo sapiens GN=KRT32 PE=2 SV=3	999.79	934.845	951.449	934.838	886.629	780.876	1027.16	1027.6	1131.22	235.511	819.791	543.436	550.776	495.523	436.587	587.243	526.105	560.822
Q96S97	MYADM	4	1	24.0983	4.89e-05	-3.08301	Myeloid-associated differentiation marker OS=Homo sapiens GN=MYADM PE=1 SV=2	582.016	599.786	553.199	184.963	134.043	177.47	887.174	789.049	988.169	7.7733	24.2924	18.439	90.8573	159.301	102.181	87.5076	36.9524	50.4604
O75891	ALDH1L1	15	1	94.3773	6.17e-05	-3.64974	Cytosolic 10-formyltetrahydrofolate dehydrogenase OS=Homo sapiens GN=ALDH1L1 PE=1 SV=2	71.5666	56.8224	63.8871	480.861	449.333	436.629	824.376	391.165	559.096	14.4453	7.15438	6.01143	27.6292	22.4274	20.808	56.8953	59.1664	51.0754
Q04917	YWHAH	24	4	259.621	8.06e-05	-3.88791	14-3-3 protein eta OS=Homo sapiens GN=YWHAH PE=1 SV=4	377.15	337.638	330.789	811.112	855.655	538.841	1654.93	2249.39	3891.85	4.80802	35.8747	4.22861	125.522	185.824	27.2867	168.917	176.972	16.8092
E9PFW3	AP2M1	17	1	114.267	0.000106094	-3.94369	AP-2 complex subunit mu OS=Homo sapiens GN=AP2M1 PE=1 SV=1	133.381	100.666	70.0926	325.704	330.853	265.956	193.597	476.572	688.877	0	0	0	6.96669	25.6105	8.69018	60.8967	42.5513	23.3229
P02545	LMNA	104	14	834.801	0.00013683	-0.73143	Prelamin-A/C OS=Homo sapiens GN=LMNA PE=1 SV=1	2935	2835.14	2902.85	3386.4	3425.39	3443.91	3022.32	3169.11	5326.05	1603.73	1634.55	2423.66	1768.89	1626	1496.64	2723.78	2637.42	2423.26
P33993	MCM7	16	4	105.475	0.000161768	2.77879	DNA replication licensing factor MCM7 OS=Homo sapiens GN=MCM7 PE=1 SV=4	126.443	125.449	125.243	64.8635	36.6742	36.2213	27.0278	169.366	97.9245	171.941	92.5185	256.475	1091.91	1128.16	1108.03	560.129	554.009	590.257
Q06210	GFPT1	18	6	113.062	0.000166464	-0.71743	Glutamine--fructose-6-phosphate aminotransferase [isomerizing] 1 OS=Homo sapiens GN=GFPT1 PE=1 SV=3	1021.36	1049.49	1051.32	779.315	864.898	996.827	971.379	1149.69	1054.48	418.722	465.119	395.445	485.578	560.484	593.105	777.069	851.905	888.955
Q5W5X9	TTC23	4	3	22.0791	0.000188864	-1.96797	Tetratricopeptide repeat protein 23 OS=Homo sapiens GN=TTC23 PE=1 SV=1	472.912	507.882	604.345	1828.46	2242.43	1330.04	1001.3	1249.2	1346.3	899.287	581.655	129.013	201.116	138.498	131.198	298.3	239.384	86.6645
Q07065	CKAP4	67	39	601.308	0.000190324	-1.23349	Cytoskeleton-associated protein 4 OS=Homo sapiens GN=CKAP4 PE=1 SV=2	31361.3	29878	29362.4	30427.4	30075.6	29847.1	30248.9	24915.7	24288.6	9439.38	6951.61	2915.92	12011.8	11292.2	10156.4	19787.7	19273.4	18918.3
P50281	MMP14	6	3	35.0315	0.000194488	-0.646678	Matrix metalloproteinase-14 OS=Homo sapiens GN=MMP14 PE=1 SV=3	5975.25	5844.85	5461.75	5920.87	5258.91	5198.93	8427.92	8474.81	8308.23	4748.5	5316.89	4880.03	3530.71	3179.24	3264.78	4143.12	4369.98	4170.91
Q8TD43	TRPM4	7	1	41.6781	0.000217219	2.20314	Transient receptor potential cation channel subfamily M member 4 OS=Homo sapiens GN=TRPM4 PE=1 SV=1	165.178	86.8356	72.3122	14.1994	30.2196	9.39593	29.0972	31.8872	45.496	126.39	200.651	643.791	266.845	124.889	90.6769	302.618	304.438	171.283
Q96SE7	ZNF347	8	1	43.2188	0.000309348	-2.74144	Zinc finger protein 347 OS=Homo sapiens GN=ZNF347 PE=1 SV=2	533.435	517.888	407.536	2125.65	3423.59	2746.9	457.735	581.235	305.231	100.355	543.197	84.2304	81.1674	83.2594	242.554	218.686	116.628	189.651
O14983	ATP2A1	23	2	171.797	0.000323607	-6.14042	Sarcoplasmic/endoplasmic reticulum calcium ATPase 1 OS=Homo sapiens GN=ATP2A1 PE=1 SV=1	9.69842	19.5729	24.9648	432.489	384.82	363.54	4.34822	22.4649	4.90338	0	0	0	3.45744	1.164	2.11901	2.95958	6.42228	1.83572
A0A087WUL8	NBPF19	7	1	61.2742	0.000363194	-3.46563	Neuroblastoma breakpoint family member 19 OS=Homo sapiens GN=NBPF19 PE=5 SV=1	3386.58	2825.15	3311.77	31348.5	32229.9	24301.1	3453.96	4399.15	2034.48	759.593	254.499	1676.71	1728.2	1770.93	1815.57	495.234	769.3	441.856
Q00325	SLC25A3	25	5	137.19	0.000378706	-0.998246	Phosphate carrier protein_ mitochondrial OS=Homo sapiens GN=SLC25A3 PE=1 SV=2	5759.42	5837.25	5187.19	5961.47	5433.86	5623.8	6122.88	6678.14	7637.22	1008.41	1522.35	2115	3243.99	2928.42	3524.05	4583.26	4425.21	3802.92
Q6UB99	ANKRD11	12	2	76.311	0.000380876	-2.01382	Ankyrin repeat domain-containing protein 11 OS=Homo sapiens GN=ANKRD11 PE=1 SV=3	3305.22	2867.64	3161.63	4692.77	4727.57	5222.24	10263.5	10535.7	10958.1	651.114	2228.07	195.984	931.94	1068.32	789.346	2346.71	2351.69	3237.55
O00370	N/A	5	2	22.9194	0.00039256	-1.05924	LINE-1 retrotransposable element ORF2 protein OS=Homo sapiens PE=1 SV=1	1158.56	755.679	782.136	801.762	864.959	537.791	913.505	744.694	1459.73	210.789	427.904	402.646	681.758	585.518	706.178	272.193	259.068	302.051
P19012	KRT15	12	3	90.2581	0.000527576	-1.27996	Keratin_ type I cytoskeletal 15 OS=Homo sapiens GN=KRT15 PE=1 SV=3	3558.36	2937.08	2914.75	1871.8	1662.47	2189.28	2403.76	1704.29	1834.24	1694.14	1142.62	371.403	496.531	497.244	321.541	1258.97	1540.91	1355.91
O15015	ZNF646	5	2	28.983	0.000561343	-1.47329	Zinc finger protein 646 OS=Homo sapiens GN=ZNF646 PE=1 SV=1	421.466	354.397	351.832	482.403	534.059	401.664	180.929	253.264	390.527	54.495	26.9017	170.341	173.258	95.4395	113.021	299.2	226.442	54.8376
P68371	TUBB4B	46	3	704.728	0.000606081	-2.0272	Tubulin beta-4B chain OS=Homo sapiens GN=TUBB4B PE=1 SV=1	5302.54	5062.04	5323.93	2533.11	2455.29	2190.02	3960.13	14705.1	16472.8	9381.49	183.18	660.635	362.567	275.968	274.569	1409.85	1433.9	248.27
Q9UGU0	TCF20	7	3	30.6158	0.000644131	-4.71262	Transcription factor 20 OS=Homo sapiens GN=TCF20 PE=1 SV=3	162.711	196.02	198.161	1119.51	1488.1	975.358	4343.45	4455.51	4769.6	17.2304	0	23.8739	103.864	110.924	117.306	102.695	105.841	93.6318
O15460	P4HA2	25	11	195.387	0.000687433	-0.770539	Prolyl 4-hydroxylase subunit alpha-2 OS=Homo sapiens GN=P4HA2 PE=1 SV=1	8753.64	9282.05	9114.75	9575.39	9172.08	8676.49	13623.3	13476.2	14235.3	5176.38	9040.02	10430.3	4010.28	4130.34	4134.31	7161.61	5705.52	6433.08
Q76LX8	ADAMTS13	5	2	24.0925	0.000705045	1.67477	A disintegrin and metalloproteinase with thrombospondin motifs 13 OS=Homo sapiens GN=ADAMTS13 PE=1 SV=1	630.063	534.232	614.787	336.546	430.273	460.259	604.444	275.249	96.893	2669.06	333.977	1806.3	951.734	1086.27	1292.13	1350.85	1558.2	1667.13
Q15437	SEC23B	19	5	126.191	0.000736072	-1.87983	Protein transport protein Sec23B OS=Homo sapiens GN=SEC23B PE=1 SV=2	963.072	935.545	841.69	2021.72	1970.41	1969.59	4589.78	4889.36	5419.05	702.927	338.724	681.931	848.213	618.847	821.72	820.025	580.019	1000.17
P35579	MYH9	239	101	2391.67	0.000738718	-0.581074	Myosin-9 OS=Homo sapiens GN=MYH9 PE=1 SV=4	50882.7	48294.2	48502.7	52217.9	52151.2	52335.4	44178.5	41178.1	46265.5	21494.1	31822.8	53569.9	24077.4	23230.5	24131.2	38011.9	36285.2	38832.5
O00567	NOP56	16	3	108.532	0.000744009	-0.736574	Nucleolar protein 56 OS=Homo sapiens GN=NOP56 PE=1 SV=4	1797.58	1358.5	1403.94	2481.1	2503.04	2013.36	1229.02	1771.23	2029.44	1432.94	1408.63	582.268	1128.59	1019.24	1130.75	1004.33	1047	1201.28
Q7Z3Y8	KRT27	5	1	23.1473	0.000871057	-1.57941	Keratin_ type I cytoskeletal 27 OS=Homo sapiens GN=KRT27 PE=1 SV=2	563.969	441.374	502.721	626.57	660.18	634.364	1075.44	757.926	1685.01	364.966	442.998	588.449	57.8659	71.2647	101.127	390.309	98.7343	209.059
Q5T4S7	UBR4	52	24	251.362	0.000976132	-1.95427	E3 ubiquitin-protein ligase UBR4 OS=Homo sapiens GN=UBR4 PE=1 SV=1	3313.88	3147.41	2784.08	2928.51	2770.79	3126.82	14038.3	13598.2	14404	1617.71	979.667	2584.96	2151.37	2101.3	1667.73	1407.74	1557.4	1444.08
Q92618	ZNF516	4	1	21.9139	0.00102663	-3.77431	Zinc finger protein 516 OS=Homo sapiens GN=ZNF516 PE=1 SV=1	207.867	181.345	238.593	3176.39	3175.58	3381.13	2341.33	2695.85	2787.95	61.0105	803.203	86.719	0	11.8264	30.6841	98.237	133.027	104.39
Q14554	PDIA5	13	6	84.6767	0.00106504	-0.554319	Protein disulfide-isomerase A5 OS=Homo sapiens GN=PDIA5 PE=1 SV=1	2468.73	2658.55	2368.04	3595.46	3233.86	3263.78	2537.31	2175.56	2138.53	1994.34	1609.35	1091.34	2201.71	2193.33	1726.3	1690.07	1917.73	2218.83
Q9H0X9	OSBPL5	3	2	14.2575	0.00111114	NA	Oxysterol-binding protein-related protein 5 OS=Homo sapiens GN=OSBPL5 PE=1 SV=1	1.69605	2.03753	0	7.40027	11.681	12.0095	689.346	601.481	776.513	0	0	0	0	0	0	0	0	0
H0YGZ3	TNC	36	1	333.153	0.00111723	-2.55198	Tenascin (Fragment) OS=Homo sapiens GN=TNC PE=1 SV=1	3781.81	3175.77	3351.95	895.068	887.9	815.158	596.389	937.815	627.691	0	36.2559	0	0	0	0	936.798	901.966	694.652
P60903	S100A10	9	4	78.9745	0.00117354	-4.12544	Protein S100-A10 OS=Homo sapiens GN=S100A10 PE=1 SV=2	1606.32	1473.19	1228.66	1268.06	1501.39	1958.5	21488.1	25623.3	27529.2	118.774	60.0846	464.554	787.664	713.853	486.073	740.267	820.419	602.597
Q13367	AP3B2	8	3	42.306	0.00125283	-2.27403	AP-3 complex subunit beta-2 OS=Homo sapiens GN=AP3B2 PE=1 SV=2	12996.8	12619.1	12445.2	14032.4	13644.4	12150.1	3678.96	1268.6	2252.72	541.246	913.617	1448.05	1275.98	1232.89	1197.11	3557.17	3584.03	3842.01
Q15293	RCN1	30	8	270.508	0.00129723	-1.68026	Reticulocalbin-1 OS=Homo sapiens GN=RCN1 PE=1 SV=1	7705.32	7270.81	7215.34	12317	12285.3	11387	17628.4	19576.7	18778.9	4298.29	387.326	800.617	3743.03	3304.65	3250.53	6772.58	6547.84	6517.48
P83731	RPL24	12	1	105.47	0.00133935	4.99342	60S ribosomal protein L24 OS=Homo sapiens GN=RPL24 PE=1 SV=1	0	17.8072	0	11.5477	0	0	0	0	0	298.995	14.1638	437.909	5.47596	14.482	0	49.3563	48.0324	66.6661
H7BZJ3	PDIA3	15	4	133.366	0.00141762	-1.11645	Protein disulfide-isomerase A3 (Fragment) OS=Homo sapiens GN=PDIA3 PE=1 SV=1	19086.9	18117.2	17419.5	28043.8	27294.4	26731.2	22310.2	22937.3	23250.5	2498.87	3136.63	6540.45	14942.6	13351.6	12902.9	13725.8	13750.8	13790.2
Q13867	BLMH	7	1	45.9167	0.00149113	-4.30243	Bleomycin hydrolase OS=Homo sapiens GN=BLMH PE=1 SV=1	32.5053	46.7845	71.0818	690.455	955.504	1082.05	69.0603	22.2525	16.9183	0	0	74.9833	15.3214	16.7294	43.1733	0	1.15469	0
Q13813	SPTAN1	151	2	1120.49	0.00151264	-2.73051	Spectrin alpha chain_ non-erythrocytic 1 OS=Homo sapiens GN=SPTAN1 PE=1 SV=3	46.4916	96.9058	46.7652	319.352	280.493	275.065	25.9905	194.619	263.336	0	121.285	0	43.8055	31.0824	14.6102	7.60648	10.7184	4.28766
P09486	SPARC	14	1	135.97	0.00155043	-4.27157	SPARC OS=Homo sapiens GN=SPARC PE=1 SV=1	5.83223	37.9278	7.98757	8.76713	20.12	45.3735	421.955	60.3494	454.888	0	0	0.290725	2.15936	2.05007	12.0866	31.1865	2.04607	5.22902
Q9Y625	GPC6	7	2	51.3749	0.00174286	-1.28332	Glypican-6 OS=Homo sapiens GN=GPC6 PE=1 SV=1	2585.8	2527.7	2559.29	1071.87	1238.93	1122.28	2883.86	2733.59	2592.48	540.497	1754.6	290.851	429.48	384.252	382.294	1427.8	1339.31	1386.78
A0AVT1	UBA6	5	1	24.6211	0.00176069	-3.09039	Ubiquitin-like modifier-activating enzyme 6 OS=Homo sapiens GN=UBA6 PE=1 SV=1	161.778	135.282	145.772	146.967	130.322	111.561	822.006	820.678	547.291	2.60762	0	0	111.952	44.7865	57.8115	66.8636	47.4726	23.2743
A5A3E0	POTEF	50	2	492.143	0.00177012	-1.75867	POTE ankyrin domain family member F OS=Homo sapiens GN=POTEF PE=1 SV=2	216.294	216.506	219.576	420.603	390.822	409.164	1112.3	1242.32	1219.52	673.516	110.493	132.252	68.6496	119.341	100.083	156.839	111.15	137.41
Q9H3N1	TMX1	5	1	36.7313	0.00178622	-10.5553	Thioredoxin-related transmembrane protein 1 OS=Homo sapiens GN=TMX1 PE=1 SV=1	950.021	886.002	851.415	1512.78	1357.66	995.722	0	0	0	0	0	0	0	0	0	0	0	4.35527
Q7Z3K3	POGZ	4	1	17.648	0.00186319	11.1542	Pogo transposable element with ZNF domain OS=Homo sapiens GN=POGZ PE=1 SV=2	16.8693	28.6664	30.5873	0	0	1.4425	0	0	0	24195.6	151423	0	293.425	318.502	262.673	79.0275	96.7178	102.095
P05787	KRT8	74	23	647.096	0.00190932	-1.14706	Keratin_ type II cytoskeletal 8 OS=Homo sapiens GN=KRT8 PE=1 SV=7	34168	33021.1	33040.7	15454	14605.5	13863.3	17274.8	17458.2	16277.8	4281.58	6365.44	4710.49	6071.88	5760.54	5138.89	18753.8	18440.8	18601.4
H7BZ55	CROCC2	17	5	89.6504	0.00192177	-0.835265	Putative ciliary rootlet coiled-coil protein 2 OS=Homo sapiens GN=CROCC2 PE=5 SV=3	1535.6	1476.33	1470.83	2425.17	1881.3	1936.55	1330.31	867.269	991.638	648.792	582.308	2044.41	821.069	834.195	640.924	819.624	776.516	631.235
Q96LP6	C12orf42	5	1	39.2941	0.0019373	NA	Uncharacterized protein C12orf42 OS=Homo sapiens GN=C12orf42 PE=2 SV=2	0	0	0	0	0	0	0	0	0	2.31216	38.4012	2.6458	0	0.72059	4.44367	13.5315	5.81403	0
Q15811	ITSN1	29	11	151.181	0.00198424	-1.08852	Intersectin-1 OS=Homo sapiens GN=ITSN1 PE=1 SV=3	10741.4	9988.37	9977.9	8563.88	8827.93	8979.94	13009.6	15503.9	16350.2	1607.64	2204.72	1664.84	7973.65	7472.86	6059.13	7255.42	7457.42	6242.29
O43175	PHGDH	44	18	321.321	0.00204118	-1.13694	D-3-phosphoglycerate dehydrogenase OS=Homo sapiens GN=PHGDH PE=1 SV=4	8876.8	8490.64	8384.15	7722.52	7393.16	7215.05	22985	20451.4	21012.7	5607.13	4155.84	3061.48	7607.43	6881.93	6789.06	5771.3	5752.82	5543.71
Q9NR99	MXRA5	29	7	177.616	0.00204778	-2.3866	Matrix-remodeling-associated protein 5 OS=Homo sapiens GN=MXRA5 PE=1 SV=3	567.298	1398.61	1279.3	1686.67	1656.72	1595.73	6964.55	7920.96	8253.75	119.194	667.703	1855.83	588.314	609.478	347.457	660.841	709.142	432.144
P31949	S100A11	18	12	129.445	0.00207063	-1.25757	Protein S100-A11 OS=Homo sapiens GN=S100A11 PE=1 SV=2	21246.6	24528.7	24479.9	41364.5	42901.8	41798.7	32442.4	33418.5	34535.3	2732.18	2894.28	4012.86	8043.41	9348.93	9644.12	27908.2	29057.3	30459.8
O00151	PDLIM1	8	4	44.8062	0.00231353	-0.87412	PDZ and LIM domain protein 1 OS=Homo sapiens GN=PDLIM1 PE=1 SV=4	250.812	253.341	210.747	292.456	323.383	353.945	273.489	287.321	341.936	91.789	722.391	58.8188	68.7401	52.568	44.7603	136.022	122.547	114.031
Q8N3E9	PLCD3	5	1	28.6227	0.00234467	-7.61528	1-phosphatidylinositol 4_5-bisphosphate phosphodiesterase delta-3 OS=Homo sapiens GN=PLCD3 PE=1 SV=3	0	0.92678	8.43342	111.956	126.868	60.1748	831.284	1068.17	1044.82	0	0	0	0	1.18847	3.95669	3.89049	1.64299	5.90982
F8WF69	CLTA	4	1	28.5687	0.00239593	2.47418	Clathrin light chain OS=Homo sapiens GN=CLTA PE=1 SV=1	221.453	266.832	275.075	560.745	419.139	473.798	95.0705	45.8351	67.3206	266.136	417.432	1568.26	3085.31	3107.55	3074.22	307.903	847.312	801.926
Q86UU0	BCL9L	5	1	25.805	0.00240621	-1.92645	B-cell CLL/lymphoma 9-like protein OS=Homo sapiens GN=BCL9L PE=1 SV=1	261.464	256.126	282.418	514.145	477.121	477.183	208.893	239.7	233.102	0	0	0	137.803	149.99	0	247.292	239.172	1.85871
P68104	EEF1A1	73	21	539.957	0.00243787	1.33522	Elongation factor 1-alpha 1 OS=Homo sapiens GN=EEF1A1 PE=1 SV=1	3743.94	3550.79	3686.5	951.534	1077.65	1209.88	1645.2	1757.06	1263.46	1896.56	3458.32	1863.24	6896.46	6633.77	6415.83	6948.86	6988.35	6550.74
O60503	ADCY9	6	2	34.8402	0.00252064	2.94803	Adenylate cyclase type 9 OS=Homo sapiens GN=ADCY9 PE=1 SV=4	532.382	460.624	464.729	61.3781	29.6056	42.1448	139.148	175.426	240.232	122.873	681.742	189.264	3855.75	3533.4	3415.68	1499.57	1589.18	1670.59
P0CG38	POTEI	50	2	481.951	0.00252535	-3.1948	POTE ankyrin domain family member I OS=Homo sapiens GN=POTEI PE=3 SV=1	305.862	308.658	344.454	73.4335	78.6807	67.3733	12.785	16.9839	17.861	26.4401	8.31447	6.13029	2.48516	2.23286	2.2708	30.2905	17.482	38.2578
Q96M86	DNHD1	9	1	46.3945	0.00253154	2.05059	Dynein heavy chain domain-containing protein 1 OS=Homo sapiens GN=DNHD1 PE=2 SV=2	140.679	57.6766	96.9975	39.0706	131.558	18.8175	12.5319	123.961	48.3479	175.046	1260.68	77.6848	152.142	213.062	161.037	282.027	228.573	223.892
P12004	PCNA	14	8	92.0525	0.00253582	1.18897	Proliferating cell nuclear antigen OS=Homo sapiens GN=PCNA PE=1 SV=1	1102.26	1147.29	952.871	957.228	471.833	591.68	959.054	414.784	689.204	1398.32	480.566	2285.87	2544.39	2811.78	2463.12	1506.71	1523.64	1597.44
Q9H361	PABPC3	37	10	282.467	0.00258913	-2.506	Polyadenylate-binding protein 3 OS=Homo sapiens GN=PABPC3 PE=1 SV=2	1860.05	1598.89	1848.42	5373.91	4800.84	4885.55	23236.6	2604.77	23414.4	902.456	2618.47	1009.78	1055.14	1188.32	1052.02	1410.54	1549.48	1470.54
Q86WG5	SBF2	10	3	62.2003	0.00263319	-1.32575	Myotubularin-related protein 13 OS=Homo sapiens GN=SBF2 PE=1 SV=1	1385.76	1330.17	1367.11	721.783	572.702	1015.53	1130.99	1319.84	1344.7	666.81	54.4663	136.674	185.907	135.527	219.264	886.701	840.121	939.169
P20042	EIF2S2	5	1	28.1028	0.00272274	-1.41831	Eukaryotic translation initiation factor 2 subunit 2 OS=Homo sapiens GN=EIF2S2 PE=1 SV=2	1062.26	583.396	830.854	2403.68	1985.14	2435.15	3309.13	2932.31	3472.24	667.345	1575.15	1388.53	627.046	575.514	502.006	688.996	609.138	480.404
O60812	HNRNPCL1	21	5	132.878	0.00272784	1.64881	Heterogeneous nuclear ribonucleoprotein C-like 1 OS=Homo sapiens GN=HNRNPCL1 PE=1 SV=1	261.186	253.428	289.621	140.689	142.463	119.52	450.392	490.894	481.112	1035.11	1756.58	2497.69	383.274	366.525	417.537	537.042	591.463	659.618
A6NKB5	PCNX2	6	1	29.7954	0.0027574	-2.45078	Pecanex-like protein 2 OS=Homo sapiens GN=PCNX2 PE=2 SV=3	1093.3	888.101	944.736	10643.7	8268.89	5221.65	1372.39	2386.02	1230.56	152.358	268.03	138.43	696.037	983.317	1056.51	1333.51	632.434	601.603
Q14344	GNA13	16	7	107.585	0.00278362	1.19299	Guanine nucleotide-binding protein subunit alpha-13 OS=Homo sapiens GN=GNA13 PE=1 SV=2	343.062	306.108	276.63	141.396	170.778	171.667	284.839	1288.36	390.251	507.626	1518.62	1857.82	734.507	680.598	790.412	545.563	554.565	522.03
P10809	HSPD1	68	27	625.345	0.00283685	-1.63335	60 kDa heat shock protein_ mitochondrial OS=Homo sapiens GN=HSPD1 PE=1 SV=2	13370.4	12508.5	12463.9	12401.6	12653.1	12163.8	5383.82	4576.97	4817.86	1436.91	347.361	377.287	3897.33	3668.99	3656.93	5273.86	5059.25	5402.11
Q9UPA5	BSN	19	5	105.566	0.00286864	-1.60907	Protein bassoon OS=Homo sapiens GN=BSN PE=1 SV=4	861.075	693.219	633.626	626.78	490.464	769.833	247.383	144.543	236.058	44.7658	22.0309	19.1341	349.434	436.629	507.665	39.568	59.3116	63.1403
Q9Y6I3	EPN1	3	2	16.2928	0.00291456	-1.6646	Epsin-1 OS=Homo sapiens GN=EPN1 PE=1 SV=2	238.752	156.937	178.979	193.028	596.011	107.826	498.902	713.091	510.464	97.3653	169.532	42.8502	37.8243	33.7573	77.0261	162.895	177.704	208.535
P41091	EIF2S3	20	1	158.268	0.00292882	-1.01333	Eukaryotic translation initiation factor 2 subunit 3 OS=Homo sapiens GN=EIF2S3 PE=1 SV=3	4037.12	4250.59	4655.2	4655	4177.43	4257.72	3087.74	8366.79	8325.06	2074.95	670.447	1387.12	2778.19	2701.51	1981.64	3539.27	3234.72	4327.86
P21796	VDAC1	25	6	197.705	0.00294479	-0.89596	Voltage-dependent anion-selective channel protein 1 OS=Homo sapiens GN=VDAC1 PE=1 SV=2	7893.66	7494.06	7129.29	8246.69	7943.59	7711.17	8655.45	8695.09	11592.1	1136.78	1696.99	3575.8	5606.28	5082.43	4754.54	6130.29	6192.41	6322.73
Q9UPY3	DICER1	4	1	21.7429	0.00309811	-1.69382	Endoribonuclease Dicer OS=Homo sapiens GN=DICER1 PE=1 SV=3	3.97335	8.99449	10.7043	48.585	62.7738	21.9827	84.4499	43.321	34.9076	76.0361	0	13.1985	0	3.14053	0	4.98269	1.46146	0
Q49AJ0	FAM135B	9	3	50.7103	0.0032212	-1.24356	Protein FAM135B OS=Homo sapiens GN=FAM135B PE=2 SV=2	2133.64	2314.25	2303.71	2414.86	2255.93	2772.72	1342.98	1390.5	1739.21	485.573	155.123	132.438	1340.43	1138.05	772.347	1218.99	1296.99	1344.02
Q12797	ASPH	18	5	104.653	0.00324307	-0.820592	Aspartyl/asparaginyl beta-hydroxylase OS=Homo sapiens GN=ASPH PE=1 SV=3	525.318	409.427	396.129	587.25	455.383	437.887	550.676	439.11	435.227	360.252	68.9564	566.73	215.335	262.81	148.472	312.102	235.207	228.829
Q15393	SF3B3	27	6	184.914	0.00325987	-0.550445	Splicing factor 3B subunit 3 OS=Homo sapiens GN=SF3B3 PE=1 SV=4	3504.65	3593.2	3357.81	3364.25	3483.05	3235.58	4269.38	4706.12	5957.37	1733.24	4518.02	2310.17	2734.32	2661.97	1853.47	2756.83	2907.2	2744.99
Q92667	AKAP1	4	1	20.5369	0.0033103	-5.50678	A-kinase anchor protein 1_ mitochondrial OS=Homo sapiens GN=AKAP1 PE=1 SV=1	350.177	479.069	319.627	229.392	13.8096	0	89.6263	0	366.22	30.1846	0	0	0	0	0	9.43133	0	1.02632
P04792	HSPB1	27	7	256.451	0.00334885	-1.09215	Heat shock protein beta-1 OS=Homo sapiens GN=HSPB1 PE=1 SV=2	3018.65	2947.86	2771.66	6656.07	6620.06	6405.82	5117	2915.24	2478.5	2244.15	1066.72	899.11	2122.04	1908.83	765.301	3099.18	3160.86	2994.79
Q9P2K3	RCOR3	7	1	33.2646	0.00345524	-1.80122	REST corepressor 3 OS=Homo sapiens GN=RCOR3 PE=1 SV=2	1044.6	1125.42	1252.56	477.805	370.811	343.807	530.401	373.71	504.016	0	0	0	275.749	335.977	0	538.218	578.286	0
P62244	RPS15A	17	4	124.263	0.0035285	0.985648	40S ribosomal protein S15a OS=Homo sapiens GN=RPS15A PE=1 SV=2	4593.47	4680.77	4412.45	1553.87	1496.97	1471.63	1331.76	1673.87	1088.4	10547.1	4159.84	3656.28	3387.2	3529.7	3842.41	4951.4	4779.25	5311.73
P49257	LMAN1	22	15	179.805	0.00354059	-1.68219	Protein ERGIC-53 OS=Homo sapiens GN=LMAN1 PE=1 SV=2	6666.51	6650.25	6803.96	2172.34	2224.15	1961.76	8651.22	11439.4	10717.1	820.597	397.015	740	1944.84	1879.31	1941.41	3194.4	3389.46	3544.01
A5YKK6	CNOT1	51	18	278.879	0.00387605	-0.696918	CCR4-NOT transcription complex subunit 1 OS=Homo sapiens GN=CNOT1 PE=1 SV=2	24882.8	24341.6	24544.7	20852.1	21657.9	20585.9	32341.8	33575	29332.8	9513.53	10966.9	5879.54	20569.7	18941.4	20426.8	19515.9	18978.9	18396.1
O95302	FKBP9	16	4	78.236	0.00391631	-1.43814	Peptidyl-prolyl cis-trans isomerase FKBP9 OS=Homo sapiens GN=FKBP9 PE=1 SV=2	372.223	438.971	392.265	316.26	258.232	245.623	351.309	272.894	524.045	13.6092	7.78695	35.2645	91.3977	151.916	105.991	242.953	231.758	289.858
K7EKS6	MED16	5	1	32.4589	0.00395536	6.04584	Mediator of RNA polymerase II transcription subunit 16 (Fragment) OS=Homo sapiens GN=MED16 PE=1 SV=1	10.7369	0	0	0	0	0	0	0	0	0	0	0	89.317	78.9483	76.544	95.9646	160.776	207.798
Q96QP1	ALPK1	11	2	61.8828	0.00421348	-3.10866	Alpha-protein kinase 1 OS=Homo sapiens GN=ALPK1 PE=2 SV=3	42.4003	40.0588	35.9075	95.6639	24.382	1061.51	169.162	259.937	246.435	0	0	0	78.3436	86.4379	5.70786	24.7887	18.6634	15.0768
Q7Z3T8	ZFYVE16	10	2	55.1992	0.00424416	-6.1535	Zinc finger FYVE domain-containing protein 16 OS=Homo sapiens GN=ZFYVE16 PE=1 SV=3	300.062	368.753	306.64	48.3213	139.921	587.28	20181.1	14276.3	15019.1	43.5318	26.733	71.0056	64.5226	89.0344	95.6592	88.8232	112.857	127.473
P02751	FN1	380	188	2601.01	0.0043424	-1.55312	Fibronectin OS=Homo sapiens GN=FN1 PE=1 SV=4	251187	230080	228295	106424	106807	98085.3	73499.7	76214.3	75165.6	7708.72	3279.57	46838.1	24510.6	24008.8	23525.8	98160.4	98025	98461.7
Q8N201	INTS1	12	2	74.1738	0.00436909	-2.93776	Integrator complex subunit 1 OS=Homo sapiens GN=INTS1 PE=1 SV=2	353.538	365.024	348.191	3164.9	3562.01	412.818	328.24	286.68	311.591	8.63732	64.1356	0	372.504	315.272	14.3581	215.767	194.249	7.0296
O60673	REV3L	17	4	75.0316	0.0045002	-0.782026	DNA polymerase zeta catalytic subunit OS=Homo sapiens GN=REV3L PE=1 SV=2	3092.33	2961.66	2947.43	3363.96	3057.69	3429.82	2246.79	6595.82	4056.79	2681.77	721.076	1575.28	2410.92	2477.65	2133.34	1764.76	2767.59	1933.14
Q9BVA1	TUBB2B	55	8	692.57	0.00493555	0.927665	Tubulin beta-2B chain OS=Homo sapiens GN=TUBB2B PE=1 SV=1	3835.98	3861.69	3688.18	2429.29	2369.67	1967.89	4987.03	4994.69	4816.87	2651.96	4318.93	9432.44	9643.04	9426.34	9575.12	6085.12	5645.3	5901.51
Q15027	ACAP1	6	1	29.1866	0.00503464	-2.96912	Arf-GAP with coiled-coil_ ANK repeat and PH domain-containing protein 1 OS=Homo sapiens GN=ACAP1 PE=1 SV=1	180.261	246.89	322.136	1036.6	1225.9	1165.32	4944.89	5508.88	4908.71	1.12087	11.6611	54.0122	927.646	865.563	55.4195	233.625	336.662	9.58925
Q01518	CAP1	45	18	363.705	0.00505368	-1.02065	Adenylyl cyclase-associated protein 1 OS=Homo sapiens GN=CAP1 PE=1 SV=5	11137.5	10386.4	9847.2	23361.4	21537.3	22581.6	22608.5	23310.4	25112.2	2844.89	6417.18	10973.7	14927.8	13178.4	4173.2	13255.8	12849.5	5113.67
Q9P2N6	KANSL3	8	2	40.5176	0.00511879	-3.68224	KAT8 regulatory NSL complex subunit 3 OS=Homo sapiens GN=KANSL3 PE=1 SV=2	96.4038	161.255	138.925	3458.78	3791.58	3677.98	4179.75	2416.78	4885.12	309.321	125.92	227.362	171.314	157.022	167.341	139.44	158.038	320.86
Q9BZE9	ASPSCR1	7	1	36.6372	0.00515789	-2.43494	Tether containing UBX domain for GLUT4 OS=Homo sapiens GN=ASPSCR1 PE=1 SV=1	360.839	332.002	364.524	4506.03	3912.3	4301.92	1706.01	743.98	1474.94	45.0943	509.133	976.16	186.144	181.024	294.227	694.789	186.195	200.986
A0A087WW81	CROCC	23	1	141.42	0.00525871	-0.863584	Rootletin (Fragment) OS=Homo sapiens GN=CROCC PE=1 SV=6	2644.48	2676.13	2686.91	1755	1592.14	1348.2	3704.75	4086.05	4139.55	913.549	1237.47	779.388	1808.64	1782.17	1891.2	1660.73	1713.01	1751.89
A5D8W1	CFAP69	6	2	30.0028	0.00532104	-3.26333	Cilia- and flagella-associated protein 69 OS=Homo sapiens GN=CFAP69 PE=2 SV=3	13.4947	53.9729	66.6782	155.661	133.69	194.954	521.053	324.36	1334.37	0	0	0	6.85392	28.1268	50.8521	41.495	81.7033	82.3919
Q8N3C0	ASCC3	12	1	69.4121	0.00541336	-2.6193	Activating signal cointegrator 1 complex subunit 3 OS=Homo sapiens GN=ASCC3 PE=1 SV=3	17.6238	27.7697	13.4922	209.014	190.325	155.664	57.3358	92.706	62.896	0	0	12.4569	22.3556	6.57314	15.2202	26.8605	27.0787	24.0181
Q9NUY8	TBC1D23	5	2	31.0305	0.00545459	-3.62344	TBC1 domain family member 23 OS=Homo sapiens GN=TBC1D23 PE=1 SV=3	150.032	221.314	279.679	1564.94	1664	1841.84	904.815	3908.06	3959.28	146.848	0	0	106.444	173.87	199.005	146.059	194.112	209.707
E9PAV3	NACA	66	16	518.249	0.00573998	-2.73957	Nascent polypeptide-associated complex subunit alpha_ muscle-specific form OS=Homo sapiens GN=NACA PE=1 SV=1	2812.36	2154.48	2207.71	29158.8	28731.4	26893.1	28494.6	35051.5	32606.3	325.482	992.232	1984.63	4681.92	4714.56	4471.23	3554.1	3624.83	3816.68
P38398	BRCA1	25	3	139.768	0.00574246	-0.591312	Breast cancer type 1 susceptibility protein OS=Homo sapiens GN=BRCA1 PE=1 SV=2	12505.8	11223.7	11186.2	16987.6	17693.9	17377.2	20561.9	22315.6	22055.5	17713.5	12421.5	6758.21	12681.6	11592.8	10990	10030	10179.3	8460.05
P35606	COPB2	47	16	360.591	0.00579055	-0.712123	Coatomer subunit beta' OS=Homo sapiens GN=COPB2 PE=1 SV=2	3820.91	3519.29	3388.43	3242.36	3162.74	3715.1	4031.68	3934.18	4865.79	783.025	966.269	1389.22	2813.07	2488.78	2758.57	3586.35	2707.58	3066.41
Q13263	TRIM28	28	5	184.592	0.00592446	-0.74547	Transcription intermediary factor 1-beta OS=Homo sapiens GN=TRIM28 PE=1 SV=5	630.781	574.24	535.587	398.44	326.454	302.222	1279.56	106.647	129.379	19.0477	644.443	1790.8	17.6822	19.6816	51.6819	4.4552	2.62718	4.45824
P60468	SEC61B	6	3	35.2283	0.00602438	-1.77957	Protein transport protein Sec61 subunit beta OS=Homo sapiens GN=SEC61B PE=1 SV=2	1702.87	1974.24	1951.81	4634.44	5044.03	4780.69	3154.69	3801.4	4051.15	99.5207	48.0532	12.1272	1636.2	1319.42	410.348	1711.03	1757.03	2063.44
Q9ULB4	CDH9	5	1	31.816	0.00608947	-3.68736	Cadherin-9 OS=Homo sapiens GN=CDH9 PE=2 SV=2	78.8811	193.963	137.55	62.1278	58.1655	131.78	54.2414	0	0	44.6049	0	0	0	0	0	0	6.31979	4.70889
P05060	CHGB	7	1	41.5489	0.00618104	-2.21333	Secretogranin-1 OS=Homo sapiens GN=CHGB PE=1 SV=2	193.112	255.86	296.792	336.532	421.14	383.549	717.511	531.754	914.633	0	0	13.8248	59.2248	103.287	280.912	111.726	177.158	127.383
P54687	BCAT1	9	1	73.4632	0.00632557	-2.45564	Branched-chain-amino-acid aminotransferase_ cytosolic OS=Homo sapiens GN=BCAT1 PE=1 SV=3	164.466	486.05	419.596	1422.48	931.96	467.509	1657.17	1445.85	1456.92	0	22.4863	34.5179	121.692	141.754	184.616	222.858	424.391	388.451
O75369	FLNB	173	13	1577.19	0.00637318	-0.977339	Filamin-B OS=Homo sapiens GN=FLNB PE=1 SV=2	5190.57	4700.61	4543.6	5272.43	5149.68	4818.31	4615.17	3738.79	4247.3	1377.31	274.871	1043.84	2500.8	2428.94	2329.28	3793.26	3761.34	3963.25
Q16698	DECR1	21	2	150.796	0.00641901	-1.45531	2_4-dienoyl-CoA reductase_ mitochondrial OS=Homo sapiens GN=DECR1 PE=1 SV=1	3269.98	3164.07	3057.6	1221.75	1633.1	1542.59	5163.82	7462.63	7204.31	1125.95	2878.31	257.29	1122.43	1029.18	1069.31	1606.96	1581.86	1625.53
A6H8Y1	BDP1	17	4	87.1165	0.00657108	3.61377	Transcription factor TFIIIB component B'' homolog OS=Homo sapiens GN=BDP1 PE=1 SV=3	376.155	374.415	304.084	215.645	265.122	284.967	121.223	266.241	188.583	1082.38	328.432	23911.2	694.225	722.786	650.402	664.862	685.028	597.942
Q9UPV0	CEP164	13	2	84.8853	0.00664784	-1.32063	Centrosomal protein of 164 kDa OS=Homo sapiens GN=CEP164 PE=1 SV=3	130847	124404	122879	85986.9	85690.8	83926.2	51154.6	53265.2	54530	1820.83	679.042	2729.46	96738.4	89812.5	86784.5	12914.4	12815.3	13063.9
P49756	RBM25	5	1	25.8502	0.00678786	-3.66455	RNA-binding protein 25 OS=Homo sapiens GN=RBM25 PE=1 SV=3	1446.96	1194.15	1235.08	508.307	529.375	464.564	293.271	8.80467	25.1647	0	0	0	163.8	104.239	28.714	40.7583	65.0723	47.3717
Q9H488	POFUT1	5	1	41.9843	0.0068022	-6.14834	GDP-fucose protein O-fucosyltransferase 1 OS=Homo sapiens GN=POFUT1 PE=1 SV=1	64.1798	91.9485	66.4402	6.13489	5.38382	12.2121	2030.29	1856.42	2033.43	0	0	2.43501	8.55124	9.32943	17.9912	22.4903	14.3503	11.7886
Q92804	TAF15	13	1	99.1763	0.00715639	-6.76502	TATA-binding protein-associated factor 2N OS=Homo sapiens GN=TAF15 PE=1 SV=1	0.0500517	0.853823	0.0576658	148.277	690.053	823.875	78.728	35.6186	33.5228	0	12.7834	0	2.98366	0.0523534	0.832015	0	0	0
P07858	CTSB	22	7	143.224	0.00726989	-1.08508	Cathepsin B OS=Homo sapiens GN=CTSB PE=1 SV=3	4065.1	4236.51	4270.06	8465.91	8636.39	8808.05	3830.36	3585.54	4356.12	467.186	1001.51	953.768	2484.93	2759.83	2536.55	4321.89	4661.42	4501.05
P23284	PPIB	48	24	316.167	0.00744916	-0.99556	Peptidyl-prolyl cis-trans isomerase B OS=Homo sapiens GN=PPIB PE=1 SV=2	21664.7	20764.9	20411.9	17079.2	16761.4	14180.1	32722.5	25323.3	26219.6	2741.8	3312.92	2132.3	13513.6	12511.5	10114.8	18696.4	19312.6	15528.7
Q8N1W1	ARHGEF28	8	3	36.4079	0.00831319	2.49027	Rho guanine nucleotide exchange factor 28 OS=Homo sapiens GN=ARHGEF28 PE=1 SV=3	103.711	58.9021	105.184	33.5991	8.70859	44.3	100.826	117.713	88.2933	1116.35	117.822	1559.73	218.89	213.95	183.008	135.385	91.4158	78.8262
Q6P2E9	EDC4	19	5	114.763	0.0083537	-1.07709	Enhancer of mRNA-decapping protein 4 OS=Homo sapiens GN=EDC4 PE=1 SV=1	2672.55	950.397	968.872	3169.22	3570.43	3801.78	4631.03	3547.49	3074.62	954.091	1859.51	4622.93	803.18	850.174	860.691	890.803	743.186	922.11
P41250	GARS	51	27	380.402	0.00836457	-0.612388	Glycine--tRNA ligase OS=Homo sapiens GN=GARS PE=1 SV=3	15672.5	15651.9	15592.7	11108.6	8671.15	17228.9	14237	14414.6	13866.2	8113.29	3942.75	4734.59	9138.57	8941.35	9398.08	12957.7	12699.5	12782.6
P38117	ETFB	8	2	47.9526	0.00848362	-0.722938	Electron transfer flavoprotein subunit beta OS=Homo sapiens GN=ETFB PE=1 SV=3	2787.38	2718.55	2511.88	2806.35	3152.16	2843.88	6074.23	2722.8	3003.92	1495.44	839.49	765.084	2229.55	2035.24	3877.63	2142.27	2023.86	1931.91
Q15181	PPA1	16	2	118.916	0.00855385	-1.41625	Inorganic pyrophosphatase OS=Homo sapiens GN=PPA1 PE=1 SV=2	4727.74	3116.31	3726.53	2673.32	2827.49	2431.17	4383.09	1649.97	1617.27	444.142	42.0602	1022.97	1462.6	1282.47	1213.99	1669.94	1309.64	1725.93
Q6PIF6	MYO7B	10	2	61.9098	0.00900933	2.29683	Unconventional myosin-VIIb OS=Homo sapiens GN=MYO7B PE=1 SV=2	237.089	244.723	211.622	32.9158	30.0823	8.0349	0	0	0	53.5051	15.6413	277.517	373.63	397.632	406.696	649.325	782.761	799.693
Q5JPF3	ANKRD36C	28	5	141.645	0.0090638	-1.9481	Ankyrin repeat domain-containing protein 36C OS=Homo sapiens GN=ANKRD36C PE=1 SV=3	385.874	355.432	392.381	525.453	476.578	505.416	2611.31	3020.99	2573.93	709.343	124.47	65.4738	131.459	138.291	110.335	495.153	500.354	536.288
P26038	MSN	62	22	500.883	0.00924175	-0.33707	Moesin OS=Homo sapiens GN=MSN PE=1 SV=3	9237.43	8622.52	8310.45	9862.39	9526.81	9265.52	13811	8471.11	9783.74	9692.22	5905.53	10461.8	7880.96	7607.84	7059.87	7201.88	6693.09	6283.82
P04049	RAF1	2	2	9.6876	0.00956061	5.57503	RAF proto-oncogene serine/threonine-protein kinase OS=Homo sapiens GN=RAF1 PE=1 SV=1	3.86468	19.6312	1.48	0	0	0	0	0	0	0	0	0	184.484	169.807	130.244	183.617	209.043	313.422
P13533	MYH6	53	3	303.928	0.00956551	-1.19482	Myosin-6 OS=Homo sapiens GN=MYH6 PE=1 SV=5	2636.95	2579.94	2607.65	8229.83	8060.41	8890.53	2527.24	3442.04	2468.43	2624.67	505.638	1654.74	2249.02	2218.22	2342.2	2144.51	2050.07	2314.94
P63151	PPP2R2A	10	1	63.6013	0.00968211	-5.10029	Serine/threonine-protein phosphatase 2A 55 kDa regulatory subunit B alpha isoform OS=Homo sapiens GN=PPP2R2A PE=1 SV=1	438.493	330.614	283.775	72.7163	40.2927	19.9512	0	0	0	0	0	34.5689	0	0	0	0	0	0
P09619	PDGFRB	11	4	72.4352	0.00968278	-1.96375	Platelet-derived growth factor receptor beta OS=Homo sapiens GN=PDGFRB PE=1 SV=1	431.222	473.883	531.938	1380.17	1316.13	1058.61	1020.8	1040.1	886.514	4.66022	0	15.1362	208.034	337.669	318.005	330.333	332.466	540.306
P09382	LGALS1	27	12	204.668	0.00976953	-1.19346	Galectin-1 OS=Homo sapiens GN=LGALS1 PE=1 SV=2	79775	89166.5	91130.7	66923.7	55831.6	51359.6	79652.6	78233.3	82597	1456.21	3034.58	4454.02	24609.6	24997	41853.5	66479.1	66515.2	61602.4
Q01844	EWSR1	7	1	63.1932	0.00977547	-1.0108	RNA-binding protein EWS OS=Homo sapiens GN=EWSR1 PE=1 SV=1	805.758	990.649	1003.94	1344.05	1448.86	1534.97	570.775	630.825	553.344	79.3646	129.508	102.179	1005.16	1064	1337.3	97.2834	250.189	343.492
Q13439	GOLGA4	100	4	530.471	0.00994702	-1.85473	Golgin subfamily A member 4 OS=Homo sapiens GN=GOLGA4 PE=1 SV=1	2296.49	1872.9	1864.65	1777.48	1664.94	1572.58	102.678	806.505	541.017	135.923	156.506	70.5655	498.255	462.967	57.9676	691.923	665.693	716.057
P31937	HIBADH	6	3	32.9565	0.010204	-2.55136	3-hydroxyisobutyrate dehydrogenase_ mitochondrial OS=Homo sapiens GN=HIBADH PE=1 SV=2	172.03	112.893	162.263	310.345	357.886	3886.18	1681.31	655.223	810.633	162.546	102.341	129.289	199.439	163.023	312.128	90.1801	134.987	96.2013
O60763	USO1	20	8	123.604	0.0103087	-1.80587	General vesicular transport factor p115 OS=Homo sapiens GN=USO1 PE=1 SV=2	954.984	975.841	852.663	4897.27	4964.05	4793.22	476.392	746.585	1178.82	115.337	483.173	2312.38	621.478	559.541	233.848	465.406	418.753	464.438
P11021	HSPA5	105	62	710.607	0.0104873	-1.00172	78 kDa glucose-regulated protein OS=Homo sapiens GN=HSPA5 PE=1 SV=2	56432	52631.3	51891.8	36967	35026.4	36506.5	67795.3	71088	68952.6	3511.79	6078.58	14060.3	33429.8	31695.5	30251.4	40764.8	39361	39208
P30041	PRDX6	36	21	282.5	0.0105454	-0.838315	Peroxiredoxin-6 OS=Homo sapiens GN=PRDX6 PE=1 SV=3	26423.5	25490.3	24658.7	27742.8	27074.2	26649.8	35734.7	32076.3	31557	5053.01	2590.98	8068.86	20851	19664.6	19946.4	22305.6	22470.8	23015.8
Q96AG4	LRRC59	16	8	147.544	0.0106755	-0.737739	Leucine-rich repeat-containing protein 59 OS=Homo sapiens GN=LRRC59 PE=1 SV=1	7261.45	7055.21	7317.54	6058.44	6638.14	6197.15	12139.6	10870.5	13049	8185.95	1709.64	4209.55	4906.87	4299.62	2565.64	6681.37	6855.99	6512.94
P68431	HIST1H3A	15	1	190.504	0.0106997	5.82695	Histone H3.1 OS=Homo sapiens GN=HIST1H3A PE=1 SV=2	1.85022	0	0	0	0	0	0	0	0	0	14.2622	0	0.311167	29.0159	9.89599	37.5519	0	13.9922
Q96HE7	ERO1A	11	3	97.2615	0.010715	-3.01705	ERO1-like protein alpha OS=Homo sapiens GN=ERO1A PE=1 SV=2	796.009	759.754	790.358	10238.5	10525.8	10546.8	497.545	710.53	762.1	1176.39	474.485	204.616	387.203	358.21	387.708	389.974	500.725	521.785
P05067	APP	4	1	24.5232	0.0107708	NA	Amyloid-beta A4 protein OS=Homo sapiens GN=APP PE=1 SV=3	48.8875	0	13.361	1504.62	628.171	117.95	0	0	0	0	0	0	0	0	0	0	0	0
Q16787	LAMA3	26	1	147.525	0.0108799	-1.60093	Laminin subunit alpha-3 OS=Homo sapiens GN=LAMA3 PE=1 SV=2	1331.69	1221.87	1280.93	448.741	430.696	353.854	931.526	927.406	923.421	349.834	13.2866	0.364072	76.2192	77.2484	22.2667	678.698	751.756	618.233
Q96RU2	USP28	8	3	40.7819	0.0109641	-2.1462	Ubiquitin carboxyl-terminal hydrolase 28 OS=Homo sapiens GN=USP28 PE=1 SV=1	67396.1	65170.6	67723.5	154484	153927	151747	11451.4	10778.4	11164.9	2888.88	5630.18	1603.12	43672.4	40928.4	38650.9	7619.25	8467.59	7283.26
P60891	PRPS1	5	1	33.0837	0.0113766	-0.977327	Ribose-phosphate pyrophosphokinase 1 OS=Homo sapiens GN=PRPS1 PE=1 SV=2	959.955	837.826	818.934	1370.81	1326.29	1191.64	1277.39	1109.97	973.133	138.439	230.01	51.9268	998.117	923.847	881.912	442.855	685.588	658.416
Q93084	ATP2A3	27	5	201.803	0.0116785	-2.00591	Sarcoplasmic/endoplasmic reticulum calcium ATPase 3 OS=Homo sapiens GN=ATP2A3 PE=1 SV=2	883.042	835.137	725.526	4142.16	4146	3886.14	334.671	1190.21	340.208	498.436	365.046	162.095	836.094	864.125	648.739	169.971	293.106	266.324
P18124	RPL7	29	4	229.904	0.0119535	-0.573091	60S ribosomal protein L7 OS=Homo sapiens GN=RPL7 PE=1 SV=1	471.645	694.233	615.167	989.322	857.435	930.169	1273.29	1180.02	1226.28	799.357	825.644	527.72	562.834	567.422	547.56	526.345	509.958	670.249
P26368	U2AF2	9	1	74.5365	0.0121871	-8.73836	Splicing factor U2AF 65 kDa subunit OS=Homo sapiens GN=U2AF2 PE=1 SV=4	0	0	0	317.703	824.731	803.081	15479.1	2500.39	318.288	27.8224	16.168	0	0	0	0	3.40894	0	0
P13674	P4HA1	38	24	278.704	0.0121919	-0.497684	Prolyl 4-hydroxylase subunit alpha-1 OS=Homo sapiens GN=P4HA1 PE=1 SV=2	11139.9	10040.6	10095.6	9242.41	9821.81	8939.17	7746.27	8557.04	9350.02	13610.9	7291.86	5970.9	3953.17	3522.12	3566.17	7580.25	7297.9	7359.79
Q08379	GOLGA2	21	6	113.983	0.0121938	1.11616	Golgin subfamily A member 2 OS=Homo sapiens GN=GOLGA2 PE=1 SV=3	2278.53	2199.46	2122.98	603.071	702.38	625.706	189.832	416.531	490.431	561.671	4607.2	1511.86	2412.45	2378.82	2472.21	2342.13	2303.63	2282.56
A4UGR9	XIRP2	15	7	85.1028	0.0124346	-2.61171	Xin actin-binding repeat-containing protein 2 OS=Homo sapiens GN=XIRP2 PE=1 SV=2	238.354	331.439	333.121	1221.71	760.925	876.655	2907.18	2809.64	3109.94	0	74.0862	24.3411	378.909	393.149	391.755	343.954	328.424	124.999
P29966	MARCKS	25	16	209.321	0.0126084	-1.42828	Myristoylated alanine-rich C-kinase substrate OS=Homo sapiens GN=MARCKS PE=1 SV=4	9824.22	9850.48	9875.09	16068.4	15559.1	14200.5	12881.3	12313.7	13422.7	600.526	72.5272	55.3135	8026.65	7603.56	3773.04	9345.21	9288.87	3592.06
P18669	PGAM1	24	9	217.748	0.0126123	-0.643607	Phosphoglycerate mutase 1 OS=Homo sapiens GN=PGAM1 PE=1 SV=2	13164.4	12725.1	12204.8	11885.9	11934.3	11157.9	14201.8	20834	15770.2	7211.43	2272.04	8524.23	12879	11839.6	6482.45	9820.35	10236.9	10029.9
Q9UKX3	MYH13	42	10	238.86	0.0126567	-1.10783	Myosin-13 OS=Homo sapiens GN=MYH13 PE=2 SV=2	6603.54	6744.83	6215.6	12572.4	14194.6	12274.4	5301.63	4567.45	3950.03	857.711	688.323	1482.84	5159.11	5016.04	4922.73	5062.93	5201.7	5212.85
P20339	RAB5A	9	4	47.3967	0.0128571	3.32841	Ras-related protein Rab-5A OS=Homo sapiens GN=RAB5A PE=1 SV=2	191.463	193.349	217.081	19.3	24.7531	9.86038	198.024	72.1232	134.866	461.373	6234.47	2584.89	269.655	240.617	295.974	316.626	49.6305	202.736
P31943	HNRNPH1	30	6	214.568	0.0129115	-1.49491	Heterogeneous nuclear ribonucleoprotein H OS=Homo sapiens GN=HNRNPH1 PE=1 SV=4	3986.68	3902.95	3723.45	5399.02	5446.78	5429.87	2952.52	3096.65	3117.86	133.376	27.0884	5.44157	3757.15	3122.78	2778.8	1154.17	1145.98	1022.72
A0A0A0MTQ1	CEP95	11	2	74.346	0.0129485	-2.99242	Centrosomal protein of 95 kDa OS=Homo sapiens GN=CEP95 PE=1 SV=1	21.5694	18.9246	9.29949	78.0666	11.4532	73.1958	62.4474	420.65	264.333	0	13.6024	6.94669	9.94474	8.01948	8.86311	21.1387	22.6766	29.4333
P42704	LRPPRC	54	16	346.644	0.0129718	-0.899973	Leucine-rich PPR motif-containing protein_ mitochondrial OS=Homo sapiens GN=LRPPRC PE=1 SV=3	4893.28	5150.27	5243.31	5523.99	5340.57	5123.53	5258.52	5259.06	5904.07	255.301	791.75	1227.97	3950.63	3807.38	2166.74	4933.25	5108.24	3319.17
P11413	G6PD	32	1	252.246	0.0130019	-1.75452	Glucose-6-phosphate 1-dehydrogenase OS=Homo sapiens GN=G6PD PE=1 SV=4	5772.09	5531.7	5331.14	5682.55	5027.37	4764.87	19135.5	18435	21182.5	1710.11	54.7464	1466.09	5629.32	5047.67	5153.26	2373.11	2419.65	3075.22
Q96HC4	PDLIM5	22	2	160.672	0.0131317	0.839395	PDZ and LIM domain protein 5 OS=Homo sapiens GN=PDLIM5 PE=1 SV=5	1046.79	958.043	1100.74	713.441	637.328	663.027	535.833	371.364	447.783	1756.56	876.934	3167.46	994.276	860.347	840.89	1106.32	1078.87	902.906
Q86VV8	RTTN	10	3	39.2223	0.0131718	-1.05889	Rotatin OS=Homo sapiens GN=RTTN PE=1 SV=3	1771.8	1560	1516.48	1557.18	1422.94	1588.58	1427.75	1706.86	1532.88	109.391	35.1902	545.719	750.164	621.232	584.486	1370.69	1307.12	1436.56
Q00537	CDK17	9	1	54.2527	0.0133288	1.54251	Cyclin-dependent kinase 17 OS=Homo sapiens GN=CDK17 PE=1 SV=2	5216.35	4386.51	3994.19	369.791	334.593	320.617	2739.08	3506.38	2952.55	16965.6	20759.6	5420.17	6005.16	5031.76	5240.38	3380.11	3347.08	3238.33
Q9UFC0	LRWD1	4	1	18.1877	0.0133463	5.47334	Leucine-rich repeat and WD repeat-containing protein 1 OS=Homo sapiens GN=LRWD1 PE=1 SV=2	0	0	1.26926	0	0	0	0	0	0	0	0	24.8146	0	5.55746	7.52213	8.49899	9.99506	0
P11362	FGFR1	4	1	27.5876	0.0134509	2.79829	Fibroblast growth factor receptor 1 OS=Homo sapiens GN=FGFR1 PE=1 SV=3	640.713	455.405	387.321	91.8305	121.356	70.1508	4.18043	1.61531	14.1702	9008.26	113.871	547.383	348.857	476.248	340.333	462.114	547.107	584.713
P02462	COL4A1	4	1	17.3821	0.0135297	-0.67675	Collagen alpha-1(IV) chain OS=Homo sapiens GN=COL4A1 PE=1 SV=3	18240.7	18698.3	20710.8	24468.2	24432.4	24804.8	18532.9	18353.2	19449.1	28075.8	2865.94	20559.1	15355.6	13462.9	14129.4	8193.77	7000.56	7771
O60282	KIF5C	46	1	302.138	0.0135894	-1.55789	Kinesin heavy chain isoform 5C OS=Homo sapiens GN=KIF5C PE=1 SV=1	2750.06	2530.88	2501.59	4366.96	4652.75	4437.01	1109.61	1280.15	1264.51	0	0	0	2858.73	2473.36	2386.57	252.164	265.654	218.505
P10253	GAA	24	2	138.051	0.0136718	-0.692382	Lysosomal alpha-glucosidase OS=Homo sapiens GN=GAA PE=1 SV=4	680.557	898.033	930.112	1452.3	1506.86	1284.23	1307.69	2469.27	1334.78	716.177	1066.89	364.388	1119.99	868.34	917.198	641.826	904.449	742.45
P02768	ALB	53	16	280.478	0.0139408	-0.906342	Serum albumin OS=Homo sapiens GN=ALB PE=1 SV=2	10940.8	10570.6	10201.6	16938.8	17311.2	17922.4	9820.2	11267.9	11338	15820	1066.63	11434.1	9891.14	9475.25	9953.84	1446.61	1431.16	1537.7
P18084	ITGB5	9	2	57.7958	0.0139548	-2.38795	Integrin beta-5 OS=Homo sapiens GN=ITGB5 PE=1 SV=1	141.731	104.754	118.42	2338.28	2281.39	2061.45	1193.21	1101.77	204.263	57.7407	125.745	994.344	99.9318	101.23	101.07	104.242	105.035	134.32
Q9NP86	CABP5	5	1	26.6953	0.013999	2.42733	Calcium-binding protein 5 OS=Homo sapiens GN=CABP5 PE=1 SV=1	41.679	30.5351	34.6193	0	0	3.20576	0	0	0	7.92199	16.8992	0	99.491	81.9171	78.5459	52.2942	117.954	136.872
Q8NEZ4	KMT2C	39	15	179.35	0.0141782	-4.17656	Histone-lysine N-methyltransferase 2C OS=Homo sapiens GN=KMT2C PE=1 SV=3	1301.38	1190.31	1316.54	56236.4	68124.6	70975	1932.71	4050.53	3307.16	161.194	869.031	162.78	2150.17	2178.76	2014.94	1347.85	1279.63	1362.23
A0A1B0GU45	LRMP	11	1	69.3668	0.0145819	-2.15599	Lymphoid-restricted membrane protein OS=Homo sapiens GN=LRMP PE=1 SV=1	290.32	338.254	454.423	3261.27	3144.93	3591.87	2334.84	1487.73	710.704	122.824	10.6653	24.1529	500.821	621.754	771.942	458.245	473.311	519.82
O75376	NCOR1	43	4	219.862	0.0147005	-0.960298	Nuclear receptor corepressor 1 OS=Homo sapiens GN=NCOR1 PE=1 SV=2	755.599	755.273	654.441	877.81	774.838	684.955	1323.4	1242.27	1683.95	87.9218	80.146	403.974	827.431	847.904	861.046	475.136	511.171	403.645
Q6R327	RICTOR	13	4	73.7257	0.0147435	-3.30728	Rapamycin-insensitive companion of mTOR OS=Homo sapiens GN=RICTOR PE=1 SV=1	373.151	301.257	328.577	1554.59	1606.18	1723.73	201.744	27.765	2.73883	1.43969	9.4823	376.457	7.86058	4.7951	6.60955	94.5109	73.7988	43.2664
Q6ZN40	TPM1	38	2	402.719	0.0147522	-1.25059	Tropomyosin 1 (Alpha)_ isoform CRA_f OS=Homo sapiens GN=TPM1 PE=1 SV=1	7082.69	6313.09	6365.16	13538.5	11642.1	11255.4	4185.84	5054.36	4394.99	203.506	1339.57	231.03	3947.51	3712.01	2643.98	5759.42	5086.96	6424.9
Q9NSK0	KLC4	10	1	63.6576	0.0148589	-2.90185	Kinesin light chain 4 OS=Homo sapiens GN=KLC4 PE=1 SV=3	22.6526	88.5325	112.058	484.629	463.068	479.107	356.786	0	410.018	0	0	0	130.135	110.322	0	38.2101	44.7066	0
O15020	SPTBN2	21	3	108.371	0.0149307	-0.739652	Spectrin beta chain_ non-erythrocytic 2 OS=Homo sapiens GN=SPTBN2 PE=1 SV=3	5394.44	5449.17	5248.53	5558.66	5792.56	5864.88	5838.9	5250.65	5702.31	584.163	863.75	6719.47	4637.47	4379.2	4276.38	3145.29	2567.96	2830.46
Q15113	PCOLCE	8	5	57.1878	0.0151379	-1.05126	Procollagen C-endopeptidase enhancer 1 OS=Homo sapiens GN=PCOLCE PE=1 SV=2	1315.89	1321.52	984.368	698.101	596.716	611.38	358.253	342.216	678.92	231.186	59.8761	169.868	553.08	455.243	236.515	552.731	522.758	551.875
Q96NW4	ANKRD27	7	2	32.8394	0.0154915	1.66295	Ankyrin repeat domain-containing protein 27 OS=Homo sapiens GN=ANKRD27 PE=1 SV=2	190.039	302.679	312.65	433.439	451.362	558.16	222.397	252.924	313.716	284.301	1141.71	3590.69	1089.65	957.779	259.706	1059.83	987.518	247.053
P78417	GSTO1	7	1	42.8312	0.015553	-1.28556	Glutathione S-transferase omega-1 OS=Homo sapiens GN=GSTO1 PE=1 SV=2	3256.88	3930.32	3686.15	5527.83	5402.94	6467.67	8047.27	6358.69	3995.91	47.8552	766.736	917.292	2842.18	2954.77	2983.08	2667.05	2952.49	3014.57
Q14BN4	SLMAP	21	4	108.98	0.0157224	-1.48197	Sarcolemmal membrane-associated protein OS=Homo sapiens GN=SLMAP PE=1 SV=1	135.731	169.689	145.348	130.428	211.531	251.267	825.182	658.315	824.318	71.9972	205.291	45.9573	145.662	129.441	113.285	147.839	120.479	219.994
O76041	NEBL	19	5	94.3286	0.0163425	1.47152	Nebulette OS=Homo sapiens GN=NEBL PE=1 SV=1	519.282	535.108	613.237	149.664	108.914	172.46	212.76	285.967	338.667	84.1964	1127.87	1936.89	969.941	1094.97	782.366	668.626	857.749	619.475
P53999	SUB1	9	6	65.8559	0.0163866	-1.41489	Activated RNA polymerase II transcriptional coactivator p15 OS=Homo sapiens GN=SUB1 PE=1 SV=3	724.167	863.077	623.632	1354.64	2039.08	936.229	2758.72	4559.17	3971.32	800.098	264.043	159.307	1598.43	1041.13	1030.65	609.29	507.601	676.414
P07384	CAPN1	20	4	112.678	0.016512	-0.595654	Calpain-1 catalytic subunit OS=Homo sapiens GN=CAPN1 PE=1 SV=1	9694.7	8774.84	8666.04	14524.3	13967.4	13303.7	13293.3	13437.4	14042.3	2269.39	5541.18	9575.56	10811.9	9772.32	9274.92	8621.83	8343.22	8385.7
P98179	RBM3	4	2	35.7572	0.0166395	-3.40872	RNA-binding protein 3 OS=Homo sapiens GN=RBM3 PE=1 SV=1	126.308	109.134	141.21	575.476	276.358	208.723	1116.64	4930.14	5501.62	158.41	56.3026	223.043	93.7817	64.5437	108.804	228.843	239.897	49.1243
Q5T5P2	KIAA1217	14	3	66.0085	0.0167234	-1.33896	Sickle tail protein homolog OS=Homo sapiens GN=KIAA1217 PE=1 SV=2	3307.84	2961.26	3054.53	4713.79	3151.08	3667.12	796.887	952.584	655.184	146.829	830.584	650.869	380.427	383.432	2860.72	1190.19	1023.94	1727.94
P05783	KRT18	50	6	388	0.0167797	-1.13148	Keratin_ type I cytoskeletal 18 OS=Homo sapiens GN=KRT18 PE=1 SV=2	1829.61	2197.47	1701.29	1687.32	1650.7	1601.21	4662.05	5606.4	5544.24	197.543	2670.87	797.051	671.344	850.339	702.679	2037.68	2015.1	2144.23
Q8N5H7	SH2D3C	6	2	32.5609	0.0169589	6.51864	SH2 domain-containing protein 3C OS=Homo sapiens GN=SH2D3C PE=1 SV=1	124.618	105.95	92.9759	17.036	8.13593	23.7827	153.84	218.961	34.1843	801.528	68145.6	1647.25	137.83	142.049	150.151	166.05	151.013	126.719
O15381	NVL	4	1	18.245	0.0170052	-3.46427	Nuclear valosin-containing protein-like OS=Homo sapiens GN=NVL PE=1 SV=1	1.14061	7.29685	5.71342	54.5772	91.8838	4.22691	11.3352	215.911	55.1604	0	0.0794894	2.07622	7.10197	11.4447	5.73391	0.000109712	8.65552	5.43075
Q99584	S100A13	11	7	105.487	0.0177649	-1.36724	Protein S100-A13 OS=Homo sapiens GN=S100A13 PE=1 SV=1	10784.2	9736.52	9760.17	9565.13	9229.56	8985	1634.57	1988.4	2975.24	1551.91	484.363	779.576	2197.88	2184.64	2361.14	5266.84	4910.36	5327.15
P06576	ATP5B	51	9	477.476	0.0179917	-0.507045	ATP synthase subunit beta_ mitochondrial OS=Homo sapiens GN=ATP5B PE=1 SV=3	13546.7	13656.6	12883.7	12518.1	12675.7	12154.7	24108.4	23570.7	23178.9	12314	9685.47	18979.1	9077.11	9562.47	9832.91	11206.9	11283	12407.7
O75569	PRKRA	6	3	36.0938	0.0180687	-0.699426	Interferon-inducible double-stranded RNA-dependent protein kinase activator A OS=Homo sapiens GN=PRKRA PE=1 SV=1	3235.77	2866.58	3017.96	5607.27	5555.98	5905.29	4437.58	7298.14	4099.85	926.542	1493.28	3206.2	3090.8	2876.89	5030.03	3662.76	3480.87	2112
P50479	PDLIM4	10	5	79.2698	0.0181943	-0.994805	PDZ and LIM domain protein 4 OS=Homo sapiens GN=PDLIM4 PE=1 SV=2	1955.9	1741.66	1925.42	3467.51	3489.66	2910.78	890.301	1154.42	1111.27	263.795	535.011	301.553	1360.96	1977.1	1442.93	1210.44	1295.24	970.065
Q02952	AKAP12	68	29	470.043	0.0182446	-0.919299	A-kinase anchor protein 12 OS=Homo sapiens GN=AKAP12 PE=1 SV=4	2293.3	2248.89	2305.96	5194.93	5247.21	4775.45	6263.7	6479.88	6848.59	932.259	712.988	1210.53	3724.61	3833.51	3007.78	2800.3	2819.18	2986.11
Q92626	PXDN	43	12	262.231	0.018314	-0.889792	Peroxidasin homolog OS=Homo sapiens GN=PXDN PE=1 SV=2	55588.9	54118.6	53185.9	46191.5	45372.8	44849.7	48937	45120.8	42775	1769.7	5673.31	23187.7	46435.7	45635.4	45396.3	24433.3	22110.3	20739.7
O43149	ZZEF1	18	7	98.6239	0.018525	-0.477188	Zinc finger ZZ-type and EF-hand domain-containing protein 1 OS=Homo sapiens GN=ZZEF1 PE=1 SV=6	6899.09	6430.01	6645.54	7632.24	8002.53	8166.68	5235.24	5246.91	5583.92	3419.69	1893.71	8408.67	5168.17	4480.54	4575.72	4502.9	4730.56	5809.25
Q9P2E9	RRBP1	81	1	652.211	0.0185385	-1.20486	Ribosome-binding protein 1 OS=Homo sapiens GN=RRBP1 PE=1 SV=4	108.933	112.291	103.204	31.5644	32.612	34.3938	87.0551	96.2078	99.6777	8.82638	0	13.0639	87.1662	82.0456	79.5526	9.63378	12.0235	13.9329
P62191	PSMC1	14	3	99.6059	0.0186905	-0.773171	26S proteasome regulatory subunit 4 OS=Homo sapiens GN=PSMC1 PE=1 SV=1	1340.84	1207.97	1211.61	2958.67	2806.82	2573.63	3245.66	2836.26	4445.65	1525.63	870.002	2206.03	1522.3	1506.67	1485	1307.91	1393.58	1422.67
A0A0C4DGK3	SYNE2	37	10	209.916	0.018699	-0.901612	Nesprin-2 OS=Homo sapiens GN=SYNE2 PE=1 SV=1	595.102	1814.83	1706.6	961.067	1176.53	1163.23	761.876	786.353	1030.03	92.1817	1016.82	174.743	732.056	667.065	729.378	595.099	689.25	653.944
Q9Y6C2	EMILIN1	63	25	606.247	0.0188482	-0.860967	EMILIN-1 OS=Homo sapiens GN=EMILIN1 PE=1 SV=3	17629.4	17727	17188.1	7745.75	7538.76	7593.74	10087.1	8671.72	10200.3	1320.25	4678.14	1553.37	5803.61	5372.16	4284.16	12582.4	11593.9	10282.9
Q9BRL6	SRSF8	5	2	32.5244	0.018937	-1.85931	Serine/arginine-rich splicing factor 8 OS=Homo sapiens GN=SRSF8 PE=1 SV=1	279.061	2373.88	2759.18	2816.64	2749.43	2865.73	758.661	857.792	679.913	7.70018	319.443	13.0239	620.533	599.653	394.991	976.535	1040.82	475.71
F8VVM2	SLC25A3	16	1	133.842	0.0190727	-0.527183	Phosphate carrier protein_ mitochondrial OS=Homo sapiens GN=SLC25A3 PE=1 SV=1	6905.41	7136.88	6288.64	7834.21	7135.68	7391.42	7639.95	8482.21	8614.6	16098.1	1594.7	2113.56	3866.29	3496.1	4395.9	5394.1	5338.09	4492.76
P27816	MAP4	67	5	539.091	0.0192423	-0.641378	Microtubule-associated protein 4 OS=Homo sapiens GN=MAP4 PE=1 SV=3	4480.07	4217.35	4193.41	4353.22	3818.44	3912.71	2212.84	2365.97	1819.93	3477.34	1229.46	977.548	2638.99	2521.52	2663.18	2159.01	2200.69	2246.1
Q58FF3	HSP90B2P	29	7	208.577	0.0192459	-0.726596	Putative endoplasmin-like protein OS=Homo sapiens GN=HSP90B2P PE=5 SV=1	626.952	680.534	508.084	573.12	551.901	834.102	976.394	954.236	1075.97	234.88	91.1403	431.712	428.424	437.61	400.838	642.156	674.093	757.273
P13861	PRKAR2A	7	1	45.7743	0.0193152	-6.94611	cAMP-dependent protein kinase type II-alpha regulatory subunit OS=Homo sapiens GN=PRKAR2A PE=1 SV=2	0	61.718	33.8955	397.805	402.349	382.194	0	0	0	0	0	0	0	0	0	10.364	0	0
P62857	RPS28	8	3	40.0111	0.0195166	-0.603714	40S ribosomal protein S28 OS=Homo sapiens GN=RPS28 PE=1 SV=1	11370	11219.3	11113.3	9943.05	10454.1	9709.88	14112	12320.6	12222.7	1672.32	7827.94	3589.58	8768.54	8231.5	8364.41	9718.39	9508.97	9746.24
Q86YE8	ZNF573	5	1	27.492	0.0199226	-1.01837	Zinc finger protein 573 OS=Homo sapiens GN=ZNF573 PE=2 SV=4	26.2625	94.0652	52.9686	95.2013	99.0062	104.394	145.264	419.573	360.446	10.5008	13.1666	301.044	4.58456	4.21965	30.2517	16.4074	24.2455	285.333
P62979	RPS27A	14	2	185.895	0.0199953	-2.23154	Ubiquitin-40S ribosomal protein S27a OS=Homo sapiens GN=RPS27A PE=1 SV=2	1245.15	781.781	916.036	2282.73	2372.75	2390.04	11293.1	11887.2	11769.8	49.3103	2119.72	771.739	1194.78	1180.8	451.613	1409.88	1607.31	783.709
Q9C093	SPEF2	22	2	128.956	0.020047	-0.866346	Sperm flagellar protein 2 OS=Homo sapiens GN=SPEF2 PE=2 SV=2	4190.82	3895.38	3773.67	7503.49	7765.1	7496.44	3008.51	2600.68	2708.23	990.418	1006.93	1024.77	3344.08	2933.93	2771.73	3969	3805.73	3708.75
Q96D71	REPS1	12	2	61.8371	0.0200614	-0.950487	RalBP1-associated Eps domain-containing protein 1 OS=Homo sapiens GN=REPS1 PE=1 SV=3	680.484	522.062	623.221	758.747	739.365	600.256	1738.16	1371.32	2123.66	439.86	612.799	1526.67	526.104	541.127	415.919	110.517	313.665	251.844
Q719I0	AHSA2	4	4	22.8068	0.0203586	-0.862205	Activator of 90 kDa heat shock protein ATPase homolog 2 OS=Homo sapiens GN=AHSA2 PE=1 SV=2	11527.3	10130.2	10125.1	9184.7	9252.09	9456.01	6814.71	6726.4	6563.44	11200.1	376.482	90.1172	10114.2	9156.87	9828.66	1043.28	986.531	1091.65
Q8WUJ3	CEMIP	24	11	134.908	0.0204616	-1.19373	Cell migration-inducing and hyaluronan-binding protein OS=Homo sapiens GN=CEMIP PE=1 SV=2	3530.33	3777.26	3802.93	16561.1	16360.2	16303.1	11957.5	17614.5	15688.7	9457.86	5788.76	4277.37	4668.95	4531.08	2838.66	4475.79	4543.18	5581.83
Q53GQ0	HSD17B12	10	1	66.3112	0.0204642	3.66267	Very-long-chain 3-oxoacyl-CoA reductase OS=Homo sapiens GN=HSD17B12 PE=1 SV=2	76.9087	0	0	0	0	0	0	0	0	0	0	0	7.0271	54.1411	30.4822	518.084	179.173	185.07
P18206	VCL	85	38	728.901	0.0205835	-1.2248	Vinculin OS=Homo sapiens GN=VCL PE=1 SV=4	8444.94	8273.74	7707.72	27018.9	26109.5	24796	4183.16	11162.3	10884.4	1236.5	1606.6	6364.74	9264.49	8583.05	8181.3	6723.42	6462.57	6591.49
Q9H3E2	SNX25	5	2	22.6772	0.0206028	-0.676624	Sorting nexin-25 OS=Homo sapiens GN=SNX25 PE=1 SV=2	257.052	265.157	194.426	1289.61	1119.84	1173.72	1147.46	1469.52	998.824	12.7882	193.275	3823.54	209.381	185.631	192.171	67.0274	114.695	153.711
Q5S007	LRRK2	31	8	153.746	0.0206433	-0.879986	Leucine-rich repeat serine/threonine-protein kinase 2 OS=Homo sapiens GN=LRRK2 PE=1 SV=2	1599.26	1428.93	1484.09	1381.35	1521.38	1428.48	3310.72	1760	3183.16	464.344	171.988	235.369	1480.7	1517.5	1681.65	1268.94	1185.4	1284.36
Q14679	TTLL4	15	1	74.6608	0.0209642	0.799328	Tubulin polyglutamylase TTLL4 OS=Homo sapiens GN=TTLL4 PE=1 SV=2	1279.4	1015.57	1177.77	797.537	764.912	696.119	721.904	978.918	1185.06	4685.19	1523.87	1426.42	1039.41	1318.63	1175.96	1466.98	879.118	1480.87
P24534	EEF1B2	14	5	118.383	0.0210766	-0.69458	Elongation factor 1-beta OS=Homo sapiens GN=EEF1B2 PE=1 SV=3	4089.1	3762.46	3894.78	6373.23	5697.49	5782.91	3703.89	3367.81	3572.12	550.753	3477.72	1244.07	3395.29	3094.61	3048.06	3458.9	3196.62	3400.18
Q86X27	RALGPS2	4	1	19.3691	0.0211177	-1.80011	Ras-specific guanine nucleotide-releasing factor RalGPS2 OS=Homo sapiens GN=RALGPS2 PE=1 SV=1	497.236	314.782	306.385	734.986	727.146	846.777	1374.83	1009.45	1455.86	96.2071	29.26	0	259.215	211.286	460.542	305.858	310.124	414.378
Q8IZD9	DOCK3	6	2	40.6702	0.0211432	-1.67287	Dedicator of cytokinesis protein 3 OS=Homo sapiens GN=DOCK3 PE=1 SV=1	440.285	396.012	387.516	186.06	196.509	228.758	1002.09	1595.41	1722.16	338.806	17.8389	45.8152	239.619	377.766	405.097	175.568	165.287	164.523
P50990	CCT8	42	8	317.16	0.021338	-1.58732	T-complex protein 1 subunit theta OS=Homo sapiens GN=CCT8 PE=1 SV=4	73126.5	69778.1	69029.4	40575.1	39762.9	40644.4	8279.99	8216.13	8392.3	3556.33	2219.97	5008.19	8369.72	7614.91	7736.59	28159.9	27146.5	29261.2
Q9C040	TRIM2	4	1	29.1568	0.0219651	-1.47416	Tripartite motif-containing protein 2 OS=Homo sapiens GN=TRIM2 PE=1 SV=1	2955.8	2472.19	2751.72	5053.58	4880.39	4374.76	961.933	784.343	655.476	123.307	740.188	161.104	945.785	1274.32	1182.24	1691.32	1224.89	1615.88
P61586	RHOA	21	7	150.631	0.0220072	-0.534573	Transforming protein RhoA OS=Homo sapiens GN=RHOA PE=1 SV=1	3854.39	3762.22	3612.85	4759.32	4773.51	4757.31	5804.9	6580.52	6307.12	1533.62	1406.51	3538.17	3505.15	3669.49	3569.07	3639.89	3787.37	5873.15
P21333	FLNA	250	29	2268.59	0.0221007	-1.40858	Filamin-A OS=Homo sapiens GN=FLNA PE=1 SV=4	9347.86	9152.47	9252.36	50817.9	49310.7	51405.3	19072	21331.4	22023.6	1373.69	1124.39	2169.7	16544.3	14944.3	14707.9	13604.3	12983.8	13596.7
Q86W92	PPFIBP1	9	3	58.8155	0.022105	-3.18732	Liprin-beta-1 OS=Homo sapiens GN=PPFIBP1 PE=1 SV=2	65.6404	81.2572	76.7018	115.689	51.9176	120.251	2536.43	1354.8	684.761	42.1328	111.405	11.1132	70.5135	92.4129	68.482	45.8869	50.9192	65.633
Q9BS40	LXN	4	1	37.5498	0.0221369	-2.3317	Latexin OS=Homo sapiens GN=LXN PE=1 SV=2	9515.89	13880	9562.94	975.471	1499.5	908.563	4229	693.773	890.531	865.919	647.838	1871.27	764.388	772.157	925.938	826.059	866.075	834.578
Q05209	PTPN12	6	2	39.4823	0.0221964	1.01875	Tyrosine-protein phosphatase non-receptor type 12 OS=Homo sapiens GN=PTPN12 PE=1 SV=3	72.3149	131.526	168.421	52.2017	90.0438	53.3154	109.922	74.6073	62.1413	197.432	107.477	38.299	237.52	270.489	101.931	215.381	256.7	225.064
Q01546	KRT76	14	1	132.832	0.02234	-1.11681	Keratin_ type II cytoskeletal 2 oral OS=Homo sapiens GN=KRT76 PE=1 SV=2	2059.84	1382.2	1302.39	7221.54	6564.85	8156.91	3604.76	4839.8	3965.58	3322.09	1678.29	5517.69	1297.98	1255.99	1421.06	1002.08	1206.28	1327.03
P26232	CTNNA2	17	6	105.927	0.022377	-0.231067	Catenin alpha-2 OS=Homo sapiens GN=CTNNA2 PE=1 SV=5	4919.15	4499.04	4500.76	4813.79	4879.43	4695.42	4449.82	4279.06	3933.69	3585.66	2547.68	5371.45	4255.3	4004.4	3925.68	3834.48	3665.12	3717
P53814	SMTN	16	1	79.5784	0.0223906	6.59798	Smoothelin OS=Homo sapiens GN=SMTN PE=1 SV=7	6.08733	0	0	0	0	0	0	0	0	0	0	0	10.8509	18.0874	0	223.379	191.766	145.596
Q8TEK3	DOT1L	6	2	31.2534	0.0230519	-1.46277	Histone-lysine N-methyltransferase_ H3 lysine-79 specific OS=Homo sapiens GN=DOT1L PE=1 SV=2	936.299	747.041	897.356	2405.55	2660.28	2724.1	3958.2	2630.04	1385.01	1109.24	14.3919	132.51	809.725	972.064	1157.88	820.555	887.589	751.136
X6R2I3	POLI	4	2	23.8101	0.0234548	-4.16686	DNA polymerase iota (Fragment) OS=Homo sapiens GN=POLI PE=1 SV=2	1314.23	1367.67	1246.37	1607.84	1776.23	1572.22	26.4845	2.07971	30.5939	0	0	0	63.8172	66.4925	77.8548	100.697	105.599	83.4703
Q9UHF7	TRPS1	17	4	84.3266	0.0237455	-0.767153	Zinc finger transcription factor Trps1 OS=Homo sapiens GN=TRPS1 PE=1 SV=2	1319.72	1137.06	1172.92	3133.56	3262.16	3442.86	1643.57	1338.73	1458.5	744.924	3933.92	1658.8	890.062	865.629	520.702	790.857	709.648	408.407
Q8TD57	DNAH3	9	3	42.4251	0.0241589	-0.705038	Dynein heavy chain 3_ axonemal OS=Homo sapiens GN=DNAH3 PE=2 SV=1	1164.64	1643.8	1315.93	3304.77	2798.33	2847.61	1351.96	1116.82	1126.51	2012.45	1021.47	1485.81	809.594	866.355	964.371	911.459	1030.16	1124.36
P50851	LRBA	7	2	38.3827	0.024468	-2.00334	Lipopolysaccharide-responsive and beige-like anchor protein OS=Homo sapiens GN=LRBA PE=1 SV=4	599.719	510.34	501.075	3755.01	3901.02	3548.19	499.792	588.812	954.865	28.4696	6.66059	257.288	455.586	538.308	522.335	585.376	662.484	649.613
Q8WZ19	KCTD13	4	1	31.5712	0.0247817	-1.676	BTB/POZ domain-containing adapter for CUL3-mediated RhoA degradation protein 1 OS=Homo sapiens GN=KCTD13 PE=1 SV=1	96.3684	127.688	113.299	5.3761	12.3271	16.9209	550.157	251.173	581.461	463.797	0	0	14.6068	19.5922	31.572	7.85642	7.17956	4.55141
P16435	POR	5	2	27.5068	0.0251181	-3.71019	NADPH--cytochrome P450 reductase OS=Homo sapiens GN=POR PE=1 SV=2	81.091	91.7719	66.8913	15.5722	64.2	0	424.682	353.277	547.306	9.24132	0	0	27.0325	26.4432	29.3433	7.49457	6.6507	19.4649
P12955	PEPD	6	3	54.8544	0.0254569	-1.50488	Xaa-Pro dipeptidase OS=Homo sapiens GN=PEPD PE=1 SV=3	1681.37	1689.64	1638.88	1610.04	1491.03	1401.81	612.008	732.202	557.423	0	0	0	585.295	853.507	983.646	526.8	522.323	550.413
Q58FF7	HSP90AB3P	27	2	289.196	0.0256445	-1.77303	Putative heat shock protein HSP 90-beta-3 OS=Homo sapiens GN=HSP90AB3P PE=5 SV=1	18037.4	17308.4	17393	4435.73	4173.24	4131.81	1785.07	2204.09	1960.76	113.995	313.665	187.828	2480.68	2389.5	2321.86	4617.22	4330.92	4144.2
Q9BR76	CORO1B	5	3	33.4214	0.0258134	-0.84944	Coronin-1B OS=Homo sapiens GN=CORO1B PE=1 SV=1	1749.43	1657.91	1553.45	2730.38	2535.42	2491.18	3951.02	4311.2	4193.44	949.691	230.042	1615.69	1549.71	1721.94	1711.98	2179.72	1880.89	2131.58
P05023	ATP1A1	39	13	283.867	0.0259209	-0.712636	Sodium/potassium-transporting ATPase subunit alpha-1 OS=Homo sapiens GN=ATP1A1 PE=1 SV=1	16471.7	15039.7	14857.5	17983.6	17667.1	19222.7	22980.6	24733.1	27878.9	2895.29	2366.1	2813.09	23208.9	19990.7	20928.9	10713.8	11935.1	13053.3
P07196	NEFL	28	7	197.512	0.0259708	1.34184	Neurofilament light polypeptide OS=Homo sapiens GN=NEFL PE=1 SV=3	1091.27	1030.37	1092.27	656.731	781.15	573.031	1371.66	736.342	1296.26	8125.94	2827.8	4159.13	1032.64	1046.85	1219.42	1238.01	1204.1	1018.64
Q00839	HNRNPU	56	7	421.353	0.0259727	-1.631	Heterogeneous nuclear ribonucleoprotein U OS=Homo sapiens GN=HNRNPU PE=1 SV=6	2308.28	3079.25	3035	1639.46	1409.89	1538.28	13475.6	13124.9	14064	5842.87	3519.84	3799.1	343.683	280.362	480.999	1108.66	1117.65	836.413
P09874	PARP1	34	14	209.893	0.0261211	-0.693003	Poly [ADP-ribose] polymerase 1 OS=Homo sapiens GN=PARP1 PE=1 SV=4	3025.76	2640.21	2930.16	3690.86	3146.55	3161.45	4631.16	5411.69	5515.01	1269.69	4237.38	421.811	2246.21	2009.21	2542.79	2848.18	2751.17	2799.31
P30101	PDIA3	79	41	586.001	0.0262382	-0.838752	Protein disulfide-isomerase A3 OS=Homo sapiens GN=PDIA3 PE=1 SV=4	37349.5	35430.9	34514.6	46286.5	45076.6	43916.6	36058.2	38791.3	39304.8	8447.8	2477.54	1649.86	32546.3	30429	28902	32140.8	31152.6	31711
F8VR31	DNA2	9	2	42.9376	0.0264442	-0.942155	DNA replication ATP-dependent helicase/nuclease DNA2 OS=Homo sapiens GN=DNA2 PE=1 SV=3	1041.13	1095.1	1097.45	1330.99	1287.56	1337.7	1430.64	1285.8	1162.74	17.9044	77.6513	138.591	980.694	1023.29	1060.03	812.172	813.871	836.759
Q8NI35	PATJ	17	2	76.6464	0.0265608	-4.08721	InaD-like protein OS=Homo sapiens GN=PATJ PE=1 SV=3	311.252	334.075	332.49	418.645	505.392	649.011	13084.2	14998.2	16738.7	305.605	2.51142	91.1764	221.638	337.726	367.315	434.221	384.083	642.809
P04844	RPN2	35	9	315.504	0.0272814	-0.69712	Dolichyl-diphosphooligosaccharide--protein glycosyltransferase subunit 2 OS=Homo sapiens GN=RPN2 PE=1 SV=3	4675.01	6213.73	5638.4	4345.28	4120.98	4681.03	4521.75	3118.45	5459.83	864.569	501.961	649.261	2991.06	3363.88	2725.11	4692.29	4527.85	6067.41
Q6ZR08	DNAH12	11	1	57.887	0.0277824	-0.649267	Dynein heavy chain 12_ axonemal OS=Homo sapiens GN=DNAH12 PE=2 SV=2	1586.8	1398.28	1380.86	1358.11	1487.63	1322	1133.56	813.532	1327.99	276.674	162.721	433.589	1102.33	1011.03	1016.27	1181.34	1178.06	1167.3
Q7KZF4	SND1	65	16	476.355	0.0278671	-0.973956	Staphylococcal nuclease domain-containing protein 1 OS=Homo sapiens GN=SND1 PE=1 SV=1	12205.8	9590.04	10815.3	5041.25	3251.25	4745.63	6899.18	9547.32	12535.1	411.979	2033.65	1516.74	6836.9	6297.67	4712.18	5061.84	5533.79	5590.44
P55001	MFAP2	4	3	24.9362	0.0284555	0.954232	Microfibrillar-associated protein 2 OS=Homo sapiens GN=MFAP2 PE=2 SV=1	4.46472	1.82509	6.07022	3.74785	6.32749	6.20694	2.17447	5.51641	0	16.0076	10.0093	3.74845	3.56865	7.11614	7.26691	6.80934	8.67496	7.19592
O43488	AKR7A2	8	1	52.368	0.0284963	-1.75094	Aflatoxin B1 aldehyde reductase member 2 OS=Homo sapiens GN=AKR7A2 PE=1 SV=3	32.038	32.2638	23.3737	7.39031	14.1823	27.1124	41.0446	27.9143	0.465787	0	0.100008	0.175903	14.7207	5.38778	14.2173	1.46709	9.52257	15.5491
Q92922	SMARCC1	5	2	31.3965	0.0286828	0.125077	SWI/SNF complex subunit SMARCC1 OS=Homo sapiens GN=SMARCC1 PE=1 SV=3	24.7895	60.8056	45.0341	47.9743	65.5391	40.3786	269.695	365.075	240.116	0	3.90406	0	620.014	601.379	28.5174	0	1.08462	9.50994
P25705	ATP5A1	49	8	422.964	0.0287605	-0.766651	ATP synthase subunit alpha_ mitochondrial OS=Homo sapiens GN=ATP5A1 PE=1 SV=1	9691.6	9893.71	9536.72	6250.84	5651.91	5911.11	12799.2	12071	11114.9	1634.83	862.227	1613.16	6878.76	6312.77	6371.52	8354.48	8291.27	8420.35
Q08380	LGALS3BP	9	1	49.397	0.0290349	0.851717	Galectin-3-binding protein OS=Homo sapiens GN=LGALS3BP PE=1 SV=1	1323.53	1216.44	1216.97	927.722	1055.22	1498.89	446.511	526.852	546.499	5133.35	1040.82	2005.23	1246.91	1183	1220.01	1330.88	1254.19	1391.85
P12110	COL6A2	39	19	274.565	0.0290369	-0.773448	Collagen alpha-2(VI) chain OS=Homo sapiens GN=COL6A2 PE=1 SV=4	4838.8	4546.68	4163.86	2342.29	2496.48	2294.4	4557.52	10049.6	7111.94	2741.22	4201.68	1789.27	2933	2638.86	2358.89	2590.74	2681.21	2870.8
A8MU27	SUMO3	5	1	33.6134	0.0291611	NA	Small ubiquitin-related modifier 3 OS=Homo sapiens GN=SUMO3 PE=1 SV=1	0	0	0	0	0	0	0	0	0	0	0	0	2.07533	1.51726	1.15697	0.78677	0	0
P61106	RAB14	13	2	110.74	0.0291674	-0.617518	Ras-related protein Rab-14 OS=Homo sapiens GN=RAB14 PE=1 SV=4	2349.75	1849.99	1719.42	1626.97	1606.81	1692.74	2797.7	2761.85	4881.31	920.187	3128.73	846.147	1790.59	1717	1138.92	1571.37	1550.76	1210.67
Q15907	RAB11B	15	1	102.117	0.0292704	1.72003	Ras-related protein Rab-11B OS=Homo sapiens GN=RAB11B PE=1 SV=4	324.075	306.017	254.581	235.697	260.769	185.647	668.998	621.138	597.815	1337.02	5956.14	1300.36	464.452	489.316	427.859	546.207	438.721	421.359
P14625	HSP90B1	127	53	941.619	0.0293646	-0.629263	Endoplasmin OS=Homo sapiens GN=HSP90B1 PE=1 SV=1	46585.2	44695.9	43397.6	57958	59909.8	59012.6	62747.1	61602.2	61658.8	8089.84	8350.22	31299.6	48205.1	45034.8	42968.8	46141.5	45379.4	46211.5
Q9HBD1	RC3H2	5	1	25.3806	0.0294516	4.95891	Roquin-2 OS=Homo sapiens GN=RC3H2 PE=1 SV=2	27.3012	0	4.34572	0	0	0	0	0	0	0	30.0877	82.5276	5.99516	0	97.6259	0	18.852	749.18
Q7Z494	NPHP3	11	2	69.8112	0.0295446	-1.7066	Nephrocystin-3 OS=Homo sapiens GN=NPHP3 PE=1 SV=1	1076.03	1073.9	654.752	1050.12	1020.82	1128.71	5462.68	5562.42	5856.03	0	0	21.8001	1356.4	1195.21	883.13	1758.33	1716.81	79.9863
Q9UG01	IFT172	34	9	204.662	0.0296457	-3.30545	Intraflagellar transport protein 172 homolog OS=Homo sapiens GN=IFT172 PE=1 SV=2	334.072	345.948	296.796	1012.72	2659.54	1164.02	4070.38	14798	18206.3	3.39379	103.033	286.902	383.985	371.135	564.346	770.7	742.13	1112.41
P53618	COPB1	41	11	300.766	0.0297855	-0.647587	Coatomer subunit beta OS=Homo sapiens GN=COPB1 PE=1 SV=3	2866.12	2878.23	2496.19	1668.56	1727.31	1696.91	2673.55	2993.08	2987.86	637.467	313.925	913.05	2031.99	2002.45	1164.58	2629.47	2607.89	1735.02
P62273	RPS29	6	3	49.1824	0.0302154	-0.67316	40S ribosomal protein S29 OS=Homo sapiens GN=RPS29 PE=1 SV=2	3297.69	2853.29	3070.38	3749.5	3455.9	3711.52	1707.03	6561.54	3977.89	969.818	685.691	4860.24	2940.07	2925.86	3426.69	1995.66	1473.2	1032.28
Q9NZN3	EHD3	4	1	24.3979	0.0303611	-1.28734	EH domain-containing protein 3 OS=Homo sapiens GN=EHD3 PE=1 SV=2	751.321	716.291	684.75	773.327	1216.88	480.749	3326.44	1734.62	970.547	21.6063	3.88571	13.0157	680.102	751.605	1046.59	533.229	942.263	373.099
Q9NUT2	ABCB8	4	2	21.6001	0.0303688	0.52869	ATP-binding cassette sub-family B member 8_ mitochondrial OS=Homo sapiens GN=ABCB8 PE=1 SV=3	1139.49	1170.5	1087.92	1419.72	1408.49	1314.21	758.477	405.735	832.054	2573.07	929.03	1331.22	1472.39	1204.8	1244.18	1662.09	1707.43	1633.46
Q14568	HSP90AA2P	19	4	154.432	0.0307455	-0.714207	Heat shock protein HSP 90-alpha A2 OS=Homo sapiens GN=HSP90AA2P PE=1 SV=2	691.248	592.201	603.664	383.802	425.047	413.861	657.785	642.803	944.26	52.4903	506.955	267.038	462.136	482.056	453.078	339.899	334.941	365.295
Q9BW19	KIFC1	8	2	52.5432	0.0307814	-0.834006	Kinesin-like protein KIFC1 OS=Homo sapiens GN=KIFC1 PE=1 SV=2	1377.78	1215.1	1208.49	1856.83	1756.76	2062.58	4121.37	4412.04	4413.77	1947.32	1856.91	1118.19	1176.49	1061.59	1089.33	1478.75	1442.44	1408.55
P49189	ALDH9A1	16	3	91.423	0.0311126	-1.51143	4-trimethylaminobutyraldehyde dehydrogenase OS=Homo sapiens GN=ALDH9A1 PE=1 SV=3	471.723	444.993	485.783	68.5203	80.9324	66.9203	461.088	609.123	251.29	47.1208	143.087	159.683	132.964	146.442	98.822	102.392	91.103	109.759
Q5T890	ERCC6L2	42	9	223.923	0.0313863	-0.442845	DNA excision repair protein ERCC-6-like 2 OS=Homo sapiens GN=ERCC6L2 PE=1 SV=2	1755.5	1700.84	1599.29	976.122	1170.84	1094.63	1786.44	971.5	2377.08	1264.53	887.86	1368.84	1183.33	1143.42	970.74	1030.64	1035.33	997.186
P00558	PGK1	42	21	400.182	0.0314129	-0.654794	Phosphoglycerate kinase 1 OS=Homo sapiens GN=PGK1 PE=1 SV=3	34917.3	32656.7	31784.7	30701.7	29714.7	29725.2	23219.4	24250.2	24142.2	7403.37	4888.54	2907.08	25778.5	24671.9	24649.5	25063.9	24967.4	25519.5
P30048	PRDX3	13	9	87.7633	0.0316198	-0.899326	Thioredoxin-dependent peroxide reductase_ mitochondrial OS=Homo sapiens GN=PRDX3 PE=1 SV=3	5587.44	4985.7	5331.65	4952.4	4758.34	5382.3	11201.2	11498.2	11810.4	2635.62	892.838	402.576	5671.61	5398.8	5359.31	4733.77	5019.84	5006.74
P22413	ENPP1	7	2	46.9325	0.0320802	-5.22838	Ectonucleotide pyrophosphatase/phosphodiesterase family member 1 OS=Homo sapiens GN=ENPP1 PE=1 SV=2	708.8	646.88	614.464	110.742	156.364	66.5177	3.18271	0	0	0	0	0	0	6.94353	5.76847	9.94281	23.6475	15.2351
Q9UBI6	GNG12	8	3	53.6551	0.0322808	-0.683023	Guanine nucleotide-binding protein G(I)/G(S)/G(O) subunit gamma-12 OS=Homo sapiens GN=GNG12 PE=1 SV=3	4508.54	4045.63	3503.72	4473.95	3441.96	3647.91	3303.07	3276.47	3699.37	361.765	1419.31	314	2900.04	2819.29	1695.73	4103.33	4004.31	3497.52
P43034	PAFAH1B1	10	2	67.3879	0.0323926	-7.518	Platelet-activating factor acetylhydrolase IB subunit alpha OS=Homo sapiens GN=PAFAH1B1 PE=1 SV=2	16.424	20.4186	9.01897	0	0	0	1572.4	2136.18	1786.5	0	0	0	23.3939	0	0	4.05602	2.7802	0
P00352	ALDH1A1	9	2	67.6575	0.032471	2.30271	Retinal dehydrogenase 1 OS=Homo sapiens GN=ALDH1A1 PE=1 SV=2	106.188	113.552	95.6529	69.8036	92.5099	95.5881	34.4167	2.43188	1.91924	211.841	3.57032	240.988	481.456	471.049	447.113	332.854	269.829	561.118
P31930	UQCRC1	10	2	65.6902	0.0325061	-2.06342	Cytochrome b-c1 complex subunit 1_ mitochondrial OS=Homo sapiens GN=UQCRC1 PE=1 SV=3	332.755	288.624	230.994	146.684	50.1103	76.8785	76.7851	117.5	1354.36	0	0	11.5962	162.901	91.5978	100.283	60.3806	125.173	87.9827
O95819	MAP4K4	11	1	61.6664	0.0326137	NA	Mitogen-activated protein kinase kinase kinase kinase 4 OS=Homo sapiens GN=MAP4K4 PE=1 SV=2	0	2.12329	0	0	0	0	7.37238	4.35175	18.0916	0	0	0	0	0	0	0	0	0
P04083	ANXA1	46	16	442.14	0.0326587	-1.31611	Annexin A1 OS=Homo sapiens GN=ANXA1 PE=1 SV=2	6774.38	6768.94	6883.53	14026.9	13899.3	14630.9	5546.61	6175.92	6162.5	4276.78	26.5752	1159.55	2940.61	3070.8	3159.62	5916.88	5870.74	6056.74
P84085	ARF5	14	1	117.819	0.0328078	2.24058	ADP-ribosylation factor 5 OS=Homo sapiens GN=ARF5 PE=1 SV=2	49.4018	62.1429	123.846	0	0	0	0	0	0	67.9761	0	0	176.646	232.192	208.557	127.279	138.388	161.387
Q2LD37	KIAA1109	45	8	226.24	0.0329187	-1.06974	Uncharacterized protein KIAA1109 OS=Homo sapiens GN=KIAA1109 PE=1 SV=2	438.691	599.48	563.197	404.638	306.534	365.589	1356.9	1534	1093.12	24.2328	13.9471	65.1409	767.24	693.931	93.6752	458.045	476.626	581.048
P20020	ATP2B1	23	4	130.186	0.033142	-0.796406	Plasma membrane calcium-transporting ATPase 1 OS=Homo sapiens GN=ATP2B1 PE=1 SV=3	3743.35	3181.42	3488.69	2875.8	2777.26	2839.13	2632.22	3286.14	3120.89	71.0808	100.067	264.894	1983.74	1933.41	1927.88	3847.48	3730.93	2230.67
Q9ULM3	YEATS2	3	2	22.2871	0.0332545	-0.729714	YEATS domain-containing protein 2 OS=Homo sapiens GN=YEATS2 PE=1 SV=2	281.071	262.968	204.205	605.905	743.843	680.442	255.302	387.733	431.992	518.641	168.29	340.894	194.122	161.056	260.362	334.994	161.514	183.854
Q15417	CNN3	19	7	149.41	0.0335184	-1.18236	Calponin-3 OS=Homo sapiens GN=CNN3 PE=1 SV=1	1073.87	1066.1	776.028	2519.55	3025.26	2393.6	3898.03	5463.48	3239.27	220.208	986.12	63.9121	2371.78	2313.55	1247.25	1293.52	1306.87	531.837
Q13310	PABPC4	34	1	255.013	0.0335453	-1.07602	Polyadenylate-binding protein 4 OS=Homo sapiens GN=PABPC4 PE=1 SV=1	564.638	717.986	670.333	749.675	658.539	669.11	1419.25	194.405	1432.81	29.2541	16.4691	14.988	546.719	687.339	743.502	369.331	656.465	292.699
I3L2J0	CIC	7	2	32.6905	0.0338288	-1.05612	Protein capicua homolog OS=Homo sapiens GN=CIC PE=1 SV=1	687.843	706.897	691.707	709.377	697.7	666.621	419.592	528.815	535.551	1.77466	494.008	73.2062	680.572	543.165	86.9856	206.108	193.118	435.448
P26196	DDX6	20	4	130.267	0.0339408	-0.772593	Probable ATP-dependent RNA helicase DDX6 OS=Homo sapiens GN=DDX6 PE=1 SV=2	6937.54	6777.86	6327.46	2249.57	2542.54	2264.95	5272.43	7265.35	4356.58	1162.99	2735.47	3186.7	1925.98	1929.14	2492.11	3938.87	3606.36	4775.07
D6RF23	RACK1	7	1	80.7928	0.0340664	-0.574089	Receptor of-activated protein C kinase 1 OS=Homo sapiens GN=RACK1 PE=1 SV=1	3794.68	3875.37	3565.32	5098.21	5746.63	6259.8	7323.2	5832.75	5720.72	6625.68	824.625	3095.87	4227.24	4434.63	4829.71	2404.06	2470.93	2803.19
Q9NVI1	FANCI	10	1	51.058	0.0341563	NA	Fanconi anemia group I protein OS=Homo sapiens GN=FANCI PE=1 SV=4	0	0	0	0	13.348	0	2457.42	6042.14	3554.64	0	0	0	0	0	0	0	0	0
Q02878	RPL6	25	7	246.072	0.0342421	-0.458316	60S ribosomal protein L6 OS=Homo sapiens GN=RPL6 PE=1 SV=3	5214.79	4864.13	4752.81	4404.3	4177.61	4315.39	5304.29	4819.88	5490.32	1105.61	1519.27	3464.31	3878.49	3847.24	4165.7	4531.43	4473.09	4561.82
Q96L91	EP400	9	5	42.6678	0.0347008	-1.09487	E1A-binding protein p400 OS=Homo sapiens GN=EP400 PE=1 SV=4	1357.94	1457.32	1378.5	1347.64	1301.82	1351.58	2232.23	2587.36	3121.16	570.351	157.63	12.5511	799.227	867.471	1059.93	1268.17	1365.71	1453.25
Q9Y4G6	TLN2	47	13	298.436	0.0347183	-0.759901	Talin-2 OS=Homo sapiens GN=TLN2 PE=1 SV=4	1630.15	1646.39	1683.56	4223.23	3943.13	3811.54	5977.75	5030.76	5253.84	6667.01	1614.66	1730.09	1918.07	1797.82	1874.86	1364.2	1310.35	1328.96
P07093	SERPINE2	9	3	62.225	0.0347687	-4.44711	Glia-derived nexin OS=Homo sapiens GN=SERPINE2 PE=1 SV=1	11.417	6.0536	8.37154	54.9079	31.1087	42.4586	1052.33	892.116	1107.33	7.38355	1.04128	18.4051	6.84015	6.59528	16.4439	22.8606	36.5119	30.8992
Q9BS26	ERP44	13	2	90.8048	0.0350601	-1.08718	Endoplasmic reticulum resident protein 44 OS=Homo sapiens GN=ERP44 PE=1 SV=1	499.914	2006.25	2350.44	1047.64	1051.21	500.83	2417.43	2451.26	804.448	4.89271	53.5463	42.6194	1386	1514.17	364.481	1246.27	1402.88	164.892
P09211	GSTP1	23	4	193.529	0.0353175	-0.62203	Glutathione S-transferase P OS=Homo sapiens GN=GSTP1 PE=1 SV=2	2785.5	2641.28	2747.91	2406.83	2386.57	2239.34	2754.85	2746.66	2229.44	34.0915	229.168	344.01	3759.54	4074.71	4120.65	854.992	724.029	763.166
Q6ZMW3	EML6	20	4	108.211	0.0353921	-0.737022	Echinoderm microtubule-associated protein-like 6 OS=Homo sapiens GN=EML6 PE=2 SV=2	4050.44	3196.35	3518.24	1818.74	1553.39	1658.06	1266.95	1266.95	1193.21	1487.12	1673.31	2078.79	1126.45	1309.78	1095.88	1164.46	1204.02	573.129
Q96S66	CLCC1	5	1	16.4093	0.0355925	-3.0535	Chloride channel CLIC-like protein 1 OS=Homo sapiens GN=CLCC1 PE=1 SV=1	7.96714	5.20654	5.43383	8.37036	9.58633	19.3554	255.929	434.308	252.935	0	81.1312	0	8.87139	10.8986	0.374107	8.04376	6.88161	4.13902
O95985	TOP3B	6	1	29.8233	0.0357913	4.01991	DNA topoisomerase 3-beta-1 OS=Homo sapiens GN=TOP3B PE=1 SV=1	45.8627	55.9763	70.2927	10.5128	10.1393	1.05231	16.2935	6.69521	10.5635	303.578	2773.27	354.464	73.3498	74.1734	38.2628	31.8296	37.0925	2.73405
Q13148	TARDBP	15	2	104.127	0.0359502	-1.39067	TAR DNA-binding protein 43 OS=Homo sapiens GN=TARDBP PE=1 SV=1	157.379	148.732	145.028	159.594	321.827	457.498	403.683	364.113	380.827	0	22.4129	66.4399	124.315	130.313	215.557	131.793	120.726	156.663
P00367	GLUD1	31	6	225.923	0.0360144	-0.598885	Glutamate dehydrogenase 1_ mitochondrial OS=Homo sapiens GN=GLUD1 PE=1 SV=2	2870.98	2655.31	2558.46	5972.04	5166.75	5284.09	9490.76	9220.59	9168.26	697.669	1989.38	19301	1840	1939	1847.14	2159.24	2216.54	2599.44
Q86VH2	KIF27	14	1	79.6154	0.0360462	-11.1983	Kinesin-like protein KIF27 OS=Homo sapiens GN=KIF27 PE=2 SV=1	5.71994	343.485	328.791	165.993	0	0	0	0	0	0	0	0	0	0	0	0.133478	0	0.225704
P20592	MX2	11	3	62.7766	0.0361179	1.21015	Interferon-induced GTP-binding protein Mx2 OS=Homo sapiens GN=MX2 PE=1 SV=1	634.298	540.19	611.877	149.279	169.463	152.463	203.92	219.415	160.86	467.541	738.31	61.2552	913.691	794.043	795.932	987.745	847.703	968.549
Q01995	TAGLN	39	12	286.666	0.0361232	1.01552	Transgelin OS=Homo sapiens GN=TAGLN PE=1 SV=4	1733.97	1273.63	1363.72	1019.51	852.184	861.653	1618.8	1675.9	1632.8	8271.95	1916.65	3947.52	1618.9	1409.55	911.71	1953.3	2217.28	2077.67
B7Z596	TPM1	30	1	281.653	0.0362956	-0.965924	Tropomyosin alpha-1 chain OS=Homo sapiens GN=TPM1 PE=1 SV=1	512.967	513.34	444.878	923.36	999.898	961.555	200.6	220.563	203.042	0	0	0	593.103	465.457	54.3058	710.198	625.736	100.817
P28072	PSMB6	7	1	54.2031	0.0363551	-0.559315	Proteasome subunit beta type-6 OS=Homo sapiens GN=PSMB6 PE=1 SV=4	6065.06	5355.68	5519.11	8363.71	4908.28	7214.74	4617.84	3738.79	6331.9	1012.24	1803.25	3099.92	5444.61	4613.1	4120.49	4846.37	4987.42	5439.18
P40763	STAT3	18	1	103.325	0.0363603	NA	Signal transducer and activator of transcription 3 OS=Homo sapiens GN=STAT3 PE=1 SV=2	0	0	0	0	0	0	0	0	0	0	0	0	636.614	936.291	956.271	5.36966	0	0
P11047	LAMC1	65	30	502.147	0.0366546	-0.595704	Laminin subunit gamma-1 OS=Homo sapiens GN=LAMC1 PE=1 SV=3	3948.21	4277.25	4061.34	3738.18	3677.9	3241.05	4484.33	5255.41	4870.77	1822.86	628.434	460.451	5501.67	5203.93	3244.44	3453.97	2367.39	2167.45
P80723	BASP1	17	12	149.18	0.0367032	-0.734619	Brain acid soluble protein 1 OS=Homo sapiens GN=BASP1 PE=1 SV=2	5516.58	5053.01	4873.68	8622.62	9185.87	7842.58	7557.56	7298.46	7267.93	1675.69	1742.12	326.167	7013.04	6536.07	7159.19	4701.15	4516.85	4322.44
Q07092	COL16A1	2	2	11.769	0.0370864	-1.33545	Collagen alpha-1(XVI) chain OS=Homo sapiens GN=COL16A1 PE=1 SV=2	183.76	141.51	136.754	1800.07	1777.41	1664.73	696.491	813.683	415.995	1326.79	960.435	106.835	82.4789	35.1024	52.7177	114.378	230.182	114.773
P35556	FBN2	64	1	428.976	0.0374532	-2.65129	Fibrillin-2 OS=Homo sapiens GN=FBN2 PE=1 SV=3	1.46259	1.15638	2.78444	0.160461	2.92464	1.78751	0	0	0	0	0	0	0.0139933	0.0404315	0	0	1.58129	0
Q9UBG0	MRC2	43	23	332.228	0.0374569	-0.739108	C-type mannose receptor 2 OS=Homo sapiens GN=MRC2 PE=1 SV=2	8314.92	7767.5	8164.86	6764.42	7282.92	6257.97	2580.03	3767.75	2832.12	1611.1	1197.39	2962.64	3611.29	3708.18	3880.94	4854.19	5120.19	5245.74
Q8NBS9	TXNDC5	36	19	274.505	0.0375504	-1.00014	Thioredoxin domain-containing protein 5 OS=Homo sapiens GN=TXNDC5 PE=1 SV=2	20590.7	20125.3	20020.7	22550.8	22493	22409.4	14277.3	17947.4	26783.2	1468.84	61.8132	208.183	13634.6	13227.4	12760	18028	16528.1	17672.6
P07195	LDHB	44	14	409.7	0.0377004	-0.651004	L-lactate dehydrogenase B chain OS=Homo sapiens GN=LDHB PE=1 SV=2	6889.32	6129.11	6308.91	7099.82	6898.6	7347.62	13782.6	14370.8	15837.5	4014.92	2266.97	3017.81	9224.35	8415.57	7618.86	6712.78	6415.81	6230.28
P20700	LMNB1	62	5	460.82	0.0379141	-0.909314	Lamin-B1 OS=Homo sapiens GN=LMNB1 PE=1 SV=2	1583.13	1606.92	1668.59	2380.66	2440.16	2616.18	5194.99	3851.95	5509.02	301.068	219.195	2351.67	2575.07	2491.54	1674.45	1488.37	1614.48	1580.97
O95292	VAPB	11	5	69.7227	0.0379335	0.953324	Vesicle-associated membrane protein-associated protein B/C OS=Homo sapiens GN=VAPB PE=1 SV=3	779.674	979.56	767.427	287.273	310.965	228.874	440.368	556.466	408.943	557.442	2481.31	1478.63	622.285	513.698	372.329	1290.98	1215.29	684.086
Q86VS8	HOOK3	3	2	20.7629	0.0381179	-1.90985	Protein Hook homolog 3 OS=Homo sapiens GN=HOOK3 PE=1 SV=2	1850.8	1578.09	1546.6	4501.11	4275.58	4423.93	257.605	227.555	641.625	39.4226	83.2279	258.868	775.96	739.679	736.895	862.066	827.153	813.637
Q9BQ39	DDX50	6	3	31.5265	0.0381968	1.16817	ATP-dependent RNA helicase DDX50 OS=Homo sapiens GN=DDX50 PE=1 SV=1	628.74	645.397	650.164	291.69	243.724	321.874	379.246	380.791	429.271	2715.59	2407.39	578.952	399.036	441.792	514.776	588.122	630.158	647.838
P46821	MAP1B	119	25	899.614	0.038401	-2.12428	Microtubule-associated protein 1B OS=Homo sapiens GN=MAP1B PE=1 SV=2	3511.63	3236.28	3214.75	39256.7	38926	37906.5	6847.82	3973.87	4773.5	176.226	501.575	6335.35	4905.01	4919.24	4824.9	3404.46	3470.63	3951.53
Q96LW1	ZNF354B	5	1	26.1102	0.0384082	-1.75383	Zinc finger protein 354B OS=Homo sapiens GN=ZNF354B PE=1 SV=1	274.824	364.47	301.708	1112.76	1095.56	1099.62	212.898	104.131	185.36	68.4636	0	0	308.73	307.063	336.549	116.332	134.66	137.039
Q9H0D6	XRN2	5	2	31.6086	0.038738	-2.99142	5'-3' exoribonuclease 2 OS=Homo sapiens GN=XRN2 PE=1 SV=1	691.951	667.466	735.322	545.221	915.802	614.028	11892.8	14971	14557.7	1195.45	181.495	1030.17	662.309	752.883	763.576	391.267	344.699	411.03
P14174	MIF	10	7	71.5362	0.0388295	-1.2182	Macrophage migration inhibitory factor OS=Homo sapiens GN=MIF PE=1 SV=4	20759.7	19823.8	18826.9	92148.9	87559.1	89954.2	19759.1	23809.4	22220.2	1778.79	4021.79	22884.3	32528	36586.3	38735.2	10649.7	10919.6	11615.5
Q86TI0	TBC1D1	10	3	49.9357	0.0391309	-1.25876	TBC1 domain family member 1 OS=Homo sapiens GN=TBC1D1 PE=1 SV=2	1682.91	1694.06	1662.99	7336.53	7095.5	7556.81	1712.01	1481.79	1493.72	461.873	1065.09	422.963	1749.05	1637.68	1716.77	2127.92	2057.54	2015.5
Q9NYL9	TMOD3	9	3	54.6941	0.0392109	-1.25581	Tropomodulin-3 OS=Homo sapiens GN=TMOD3 PE=1 SV=1	1417.08	1391.09	1338	2741.69	2342.69	2258.3	392.763	420.717	483.514	484.282	82.4693	696.687	684.297	578.255	644.749	683.586	733.455	766.412
Q8IXB1	DNAJC10	7	2	38.8257	0.0395351	-0.488652	DnaJ homolog subfamily C member 10 OS=Homo sapiens GN=DNAJC10 PE=1 SV=2	7697.95	7576.26	8017.53	7255.18	6779.29	7450.78	8172.29	9549.51	9182.78	1598.88	1919.52	3961.02	5695.39	5539.29	5600.74	8947.66	8548.83	9275.48
Q14204	DYNC1H1	238	84	1599.27	0.0397253	-0.697824	Cytoplasmic dynein 1 heavy chain 1 OS=Homo sapiens GN=DYNC1H1 PE=1 SV=5	13529.9	13848.3	13108.3	10491.3	9583.13	9986.75	20948.2	11644.8	11696.2	1688.11	934.319	6856.74	12029.8	11443.4	11463.7	9511.65	8822.18	8047.17
E9PLN3	OSBPL5	2	2	18.0253	0.0405495	-1.15314	Oxysterol-binding protein-related protein 5 (Fragment) OS=Homo sapiens GN=OSBPL5 PE=1 SV=1	569.141	369.39	371.84	769.495	899.605	911.925	113.647	188.638	679.578	90.7266	303.184	564.471	249.537	237.701	132.109	311.632	281.096	20.7844
P60660	MYL6	22	1	183.01	0.0412638	-1.25291	Myosin light polypeptide 6 OS=Homo sapiens GN=MYL6 PE=1 SV=2	399.666	347.898	331.251	938.555	1018.72	988.707	232.73	226.628	256.535	0	0	0	316.526	307.956	273.783	360.316	349.035	381.579
H0YDB0	GSDMD	3	2	17.2868	0.0416279	15.5266	Gasdermin-D (Fragment) OS=Homo sapiens GN=GSDMD PE=1 SV=1	0	0	1.39502	0	0	0	0	0	0	16.3744	65803.6	0	0	0	1.95741	11.7922	6.52757	11.2853
A6XGL2	INS	4	1	44.326	0.0418437	-1.90245	Insulin OS=Homo sapiens GN=INS PE=1 SV=1	50.1115	269.517	448.926	1736.86	2406.91	2769.12	2569.01	1149.09	843.756	16.7095	51.7221	0	121.237	164.855	349.453	675.719	950.928	944.322
P18621	RPL17	19	1	147.26	0.0422149	3.69215	60S ribosomal protein L17 OS=Homo sapiens GN=RPL17 PE=1 SV=3	6.69913	7.77664	30.6146	2.56848	0	0	0	0	0	0	0	0	70.5197	72.7956	70.7244	150.054	149.75	102.172
Q0VDD8	DNAH14	51	20	250.338	0.0426285	-0.886846	Dynein heavy chain 14_ axonemal OS=Homo sapiens GN=DNAH14 PE=2 SV=3	1016.85	1181.29	1050.32	1925.87	2105.3	1802.15	5060.58	4335.99	5391.62	253.707	822.289	5767.84	1611.46	1337.81	379.489	1087.94	1231.52	416.706
P23528	CFL1	35	8	253.976	0.0428146	1.28594	Cofilin-1 OS=Homo sapiens GN=CFL1 PE=1 SV=3	480	438.517	360.697	269.277	335.722	338.626	82.3344	169.779	216.923	187.729	271.605	125.338	1145.91	1014.8	948.671	1064.07	957.393	848.376
Q969E4	TCEAL3	3	2	18.5755	0.0428757	-1.41803	Transcription elongation factor A protein-like 3 OS=Homo sapiens GN=TCEAL3 PE=1 SV=1	0	225.379	312.472	1205.14	1181.62	1137.88	258.946	192.038	21.8902	0	15.7989	253.655	533.756	894.022	0	0	0.000637895	0
P25398	RPS12	13	4	90.1171	0.0429734	-0.440346	40S ribosomal protein S12 OS=Homo sapiens GN=RPS12 PE=1 SV=3	4008.52	3575.41	3245.87	4250.36	4061.04	3733.93	2355.91	7032.05	4993.45	3396.61	1602.51	3225.14	3573.59	3266.05	2381.98	3670.83	3330.56	3009.24
Q29RF7	PDS5A	15	4	76.2025	0.0431877	-1.29667	Sister chromatid cohesion protein PDS5 homolog A OS=Homo sapiens GN=PDS5A PE=1 SV=1	217.332	186.963	206.939	111.894	141.735	229.954	1127.01	387.498	436.64	125.439	6.96632	69.4844	222.523	223.485	226.244	131.721	116.111	117.928
Q86TC9	MYPN	13	1	85.1353	0.0431956	-1.40442	Myopalladin OS=Homo sapiens GN=MYPN PE=1 SV=2	141.383	131.319	132.563	978.49	1662.92	1199.95	470.098	314.209	285.488	63.0261	823.639	441.019	101.078	67.2504	45.2156	121.264	151.973	193.926
Q9UQ35	SRRM2	20	3	109.624	0.0436222	-1.50818	Serine/arginine repetitive matrix protein 2 OS=Homo sapiens GN=SRRM2 PE=1 SV=2	72.7115	65.6362	53.9487	373.02	387.657	349.893	1591.17	1834.76	2222.08	1924.88	49.8142	16.0714	38.7985	62.6962	72.5117	85.1264	78.5675	115.146
Q07343	PDE4B	10	6	52.6254	0.043776	-0.866613	cAMP-specific 3'_5'-cyclic phosphodiesterase 4B OS=Homo sapiens GN=PDE4B PE=1 SV=1	144.841	509.037	658.659	1482.24	1144.51	2404.87	2408.71	2523.25	2604.54	21.6248	151.884	35.0805	3318.9	2757.44	652.459	270.909	140.779	263.525
P50747	HLCS	2	2	10.0605	0.0439052	2.15571	Biotin--protein ligase OS=Homo sapiens GN=HLCS PE=1 SV=1	7.65321	5.6435	44.1864	3.37276	2.73674	8.50331	17.7604	1.39015	13.5049	308.552	9.24714	44.938	30.1736	13.3075	9.84164	6.36919	17.8928	26.437
Q9NPI1	BRD7	3	2	16.3487	0.0443085	0.978864	Bromodomain-containing protein 7 OS=Homo sapiens GN=BRD7 PE=1 SV=1	986.132	1189.62	1115.36	51.1575	70.4096	136.51	1086.97	1010.07	1393.15	484.207	1526.2	4032.67	1318.02	1370.96	1378.06	1243.33	991.195	1529.36
Q6ZMP0	THSD4	15	7	82.4353	0.0443603	-1.26447	Thrombospondin type-1 domain-containing protein 4 OS=Homo sapiens GN=THSD4 PE=2 SV=2	1057.59	1144.04	1130.81	385.82	409.566	378.787	86.1463	99.9255	99.9921	0.85944	17.0562	82.2969	63.8133	73.8849	31.7581	325.459	305.331	1094.51
Q14194	CRMP1	38	2	255.251	0.044695	0.509985	Dihydropyrimidinase-related protein 1 OS=Homo sapiens GN=CRMP1 PE=1 SV=1	740.975	767.049	781.632	1199	1204.76	1147.03	999.966	441.32	537.829	1822.95	1667.27	1932.85	1104.81	949.392	806.171	930.166	954.368	967.348
P17844	DDX5	29	1	239.457	0.0448333	3.5529	Probable ATP-dependent RNA helicase DDX5 OS=Homo sapiens GN=DDX5 PE=1 SV=1	26.1891	17.913	21.7754	0	0	0	0	0	0	0	0	0	122.733	103.633	132.699	179.696	108.791	125.602
Q8IWJ2	GCC2	50	6	287.168	0.0451273	-0.455016	GRIP and coiled-coil domain-containing protein 2 OS=Homo sapiens GN=GCC2 PE=1 SV=4	10354	9770.08	8962.57	7541.73	10076.7	7277.13	5123.19	6788.12	6608.1	3705.35	9211.67	11353.3	7496.97	6785.23	3653.64	4410.88	3836.33	2436.73
P11388	TOP2A	29	6	216.062	0.0452927	-1.24721	DNA topoisomerase 2-alpha OS=Homo sapiens GN=TOP2A PE=1 SV=3	1377.19	1301.8	1276.99	3481.75	3366.3	3313.71	596.027	622.423	610.001	11.1658	7.26488	26.696	994.38	957.054	1076.74	1181.39	1165.56	1297.29
Q16270	IGFBP7	6	3	51.9657	0.0455302	-1.18149	Insulin-like growth factor-binding protein 7 OS=Homo sapiens GN=IGFBP7 PE=1 SV=1	521.75	478.266	498.429	1428.93	1418.2	1174.29	234.763	209.61	209.099	840.063	97.9066	45.007	186.653	173.586	207.488	427.319	344.028	399.75
Q9HBJ7	USP29	6	1	33.1246	0.0459463	-7.94028	Ubiquitin carboxyl-terminal hydrolase 29 OS=Homo sapiens GN=USP29 PE=2 SV=1	94.1292	0	0	7.28155	3.89779	1.01839	0	289.815	0	0	0	0	0	0	0	0	0	1.61283
K7EJ83	CDK3	4	1	30.8733	0.0459954	-0.451195	Cyclin-dependent kinase 3 (Fragment) OS=Homo sapiens GN=CDK3 PE=1 SV=1	5614.67	6164.25	5237.29	5424.44	5524.27	5133.34	5883.77	7104.48	6749.95	1353.7	2893.74	1529.41	4855.57	4434.3	6334.62	5690.38	5971.35	5583.44
Q12767	TMEM94	5	1	24.7597	0.0463957	-2.2778	Transmembrane protein 94 OS=Homo sapiens GN=TMEM94 PE=1 SV=1	255.706	389.61	398.57	1307.4	1650.5	1746.5	6766.27	6834.24	7334.79	0	0	1344.96	595.032	1288.99	1387.31	371.461	249.064	265.679
P08133	ANXA6	91	17	715.811	0.0464287	-0.658207	Annexin A6 OS=Homo sapiens GN=ANXA6 PE=1 SV=3	20034.2	22396.5	20457.6	22218.5	20523.6	20614.8	24093.8	31331.1	36076.6	2486.69	1734.07	8116.75	21212.7	21146.2	17727.8	22256	20219.4	23078.7
P27797	CALR	61	20	460.83	0.0465262	-0.958464	Calreticulin OS=Homo sapiens GN=CALR PE=1 SV=1	18074.5	19094.9	19251.3	13909.8	14569.5	14236.7	28317.3	27230.6	32173.7	1168.99	342.431	10.5137	16694.8	15471	2374	20377.2	19388.7	20330.5
O94855	SEC24D	19	1	137.312	0.046792	-2.1347	Protein transport protein Sec24D OS=Homo sapiens GN=SEC24D PE=1 SV=2	2037.73	2823.34	1120.44	6013.61	4491.36	5977.67	274.307	265.418	73.1355	0	0	57.3625	298.457	641.83	69.8434	1522.34	1206.21	1458.95
P31153	MAT2A	4	1	30.0229	0.0471213	-1.04341	S-adenosylmethionine synthase isoform type-2 OS=Homo sapiens GN=MAT2A PE=1 SV=1	9799.34	10036.8	9779	15567.1	16601.5	10517.6	18484.8	17538.1	16110.9	51.5439	85.0201	3670.14	9564.15	9245.87	9424.94	8990.65	9530.71	9810.53
Q9H2U2	PPA2	7	1	44.6972	0.0475467	0.80748	Inorganic pyrophosphatase 2_ mitochondrial OS=Homo sapiens GN=PPA2 PE=1 SV=2	2585.08	2106.06	2412.65	394.246	721.794	727.903	139.641	67.6932	127.932	667.292	4347.84	565.618	1927.29	1769.84	1638.57	1970.58	1614.91	1744.73
Q9UGL1	KDM5B	8	1	37.7343	0.0482329	-1.33382	Lysine-specific demethylase 5B OS=Homo sapiens GN=KDM5B PE=1 SV=3	121.375	131.267	185.637	381.165	302.158	232.822	1040.35	1097.5	1040.04	71.4796	732.188	9.04021	269.336	129.853	189.58	119.977	127.36	149.233
P78527	PRKDC	125	43	777.436	0.0483456	-1.3578	DNA-dependent protein kinase catalytic subunit OS=Homo sapiens GN=PRKDC PE=1 SV=3	9069.48	9512.3	8921.44	19786.3	18535.4	19671.7	1413.33	1718.94	1986.77	1733.88	18158	878.831	1295.09	1329.28	1684.28	3646.02	3271.25	3359.55
P13797	PLS3	48	2	474.315	0.04853	0.981321	Plastin-3 OS=Homo sapiens GN=PLS3 PE=1 SV=4	239.811	198.424	252.861	166.474	167.625	164.218	151.827	118.345	125.548	644.016	193.592	56.4605	490.924	426.617	392.936	262.916	385.934	276.088
P62328	TMSB4X	8	4	73.9662	0.0487692	-0.773168	Thymosin beta-4 OS=Homo sapiens GN=TMSB4X PE=1 SV=2	23063.1	22277.8	23239.2	57654.2	59774.5	54849.1	61861.4	55201.4	62103.2	1512.12	6128.68	5582.23	58857	55338.7	51854.1	25430.2	24838.3	16227.9
Q92576	PHF3	17	4	91.8826	0.0488378	-0.61967	PHD finger protein 3 OS=Homo sapiens GN=PHF3 PE=1 SV=3	257.568	196.018	215.409	482.822	520.754	498.509	331.796	171.638	457.059	108.258	334.53	191.163	200.245	293.532	272.704	212.371	221.82	203.466
Q9HDC9	APMAP	16	1	102.728	0.0491492	-0.441229	Adipocyte plasma membrane-associated protein OS=Homo sapiens GN=APMAP PE=1 SV=2	3879.19	3448.08	3254.26	5040.09	4948.18	5226.08	3758.67	5565.18	4780.36	1070.71	1623.75	5064.93	4212.45	4013.39	3734.58	3254.33	3052.73	3359.82
E7EV07	ARHGEF4	7	3	33.0948	0.0493186	3.96909	Rho guanine nucleotide exchange factor 4 OS=Homo sapiens GN=ARHGEF4 PE=1 SV=2	204.631	248.746	256.583	218.359	260.567	231.071	87.487	74.794	69.2435	23240.1	672.034	224.13	304.854	312.124	331.369	239.484	301.557	237.851
P38919	EIF4A3	29	10	239.045	0.0493287	-1.98798	Eukaryotic initiation factor 4A-III OS=Homo sapiens GN=EIF4A3 PE=1 SV=4	1108.21	862.291	836.809	801.457	620.674	645.052	7251.35	6580.26	7867.37	70.2537	979.033	483.658	937.779	1110.73	761.231	834.753	818.877	702.618
Q9P0L0	VAPA	12	3	86.2164	0.0496892	-1.18415	Vesicle-associated membrane protein-associated protein A OS=Homo sapiens GN=VAPA PE=1 SV=3	311.394	291.28	269.195	330.329	365.98	360.236	1269.67	1200.36	1338.51	0	1.01181	0	347.662	399.336	367.244	434.169	468.606	506.713
Q92928	RAB1C	6	1	60.3013	0.0498124	-0.727033	Putative Ras-related protein Rab-1C OS=Homo sapiens GN=RAB1C PE=5 SV=2	1188.01	1049.23	931.867	1739.76	2032.58	1735.77	1806.51	555.354	1634.7	163.353	1501.01	120.431	1328.16	1383.91	1151.1	970.897	526.926	511.02
Q1MSJ5	CSPP1	21	2	128.642	0.0499685	-0.800322	Centrosome and spindle pole-associated protein 1 OS=Homo sapiens GN=CSPP1 PE=1 SV=4	2473.93	1946.77	2066.21	1029.7	896.875	698.351	1339.5	602.083	518.158	866.982	1293.07	531.583	615.681	542.244	520.848	1025.05	640.997	608.186
O75396	SEC22B	15	7	116.414	0.0510574	-0.617034	Vesicle-trafficking protein SEC22b OS=Homo sapiens GN=SEC22B PE=1 SV=4	1190.2	1172.51	1152.6	2742.69	2768.88	2563.51	1136.2	1350.24	1292.24	404.651	402.924	1952.88	992.16	952.096	1322.55	741.015	772.922	2479.59
Q2M1Z3	ARHGAP31	5	1	23.9841	0.0514004	-0.624361	Rho GTPase-activating protein 31 OS=Homo sapiens GN=ARHGAP31 PE=1 SV=2	11792.1	11190.8	10796.5	16801.9	17127.9	16207.5	9437.19	7083.55	7030.54	12124.7	2908.82	2650.95	12484.6	11380.1	1551.62	7833.95	7635.19	11145.3
A2PYH4	HFM1	4	2	18.7721	0.0520384	-1.52184	Probable ATP-dependent DNA helicase HFM1 OS=Homo sapiens GN=HFM1 PE=1 SV=2	15.7274	21.0522	47.7092	45.273	18.0704	51.6708	265.768	54.5758	91.7897	0	0	7.39721	18.8851	35.4193	27.0695	45.1179	40.2211	38.8877
P19367	HK1	24	8	147.586	0.0522986	-0.584683	Hexokinase-1 OS=Homo sapiens GN=HK1 PE=1 SV=3	1041.43	962.259	968.125	652.817	610.713	1056.31	895.004	1800.76	1758.31	505.9	216.12	655.178	752.221	848.372	926.723	860.571	867.544	865.782
P16401	HIST1H1B	19	9	144.789	0.052362	-0.989514	Histone H1.5 OS=Homo sapiens GN=HIST1H1B PE=1 SV=3	5548.42	5308.65	5234.52	5956.14	5957.95	5896.88	21885.9	17479.4	22199.2	2614.52	1710.19	6855.3	6757.54	6359.1	6176.12	5906.93	5710.54	5991.51
P04216	THY1	9	1	38.8382	0.0525587	4.00235	Thy-1 membrane glycoprotein OS=Homo sapiens GN=THY1 PE=1 SV=2	7.21857	18.249	19.3803	0	0	0	0	0	0	0	0	0	8.38294	45.3562	43.1583	183.876	239.019	198.943
A0A075B6Z2	TRAJ56	4	1	7.4981	0.0525649	-0.844347	T-cell receptor alpha joining 56 (Fragment) OS=Homo sapiens GN=TRAJ56 PE=4 SV=1	744.357	626.121	571.795	558.158	607.399	576.99	1218.68	1409.38	1525.57	0	0	0	1031.76	892.932	840.266	539.699	538.798	522.271
Q8IWY7	TTBK2	15	3	117.619	0.0527818	-0.750196	Tau-tubulin kinase OS=Homo sapiens GN=TTBK2 PE=1 SV=1	550.421	519.827	536.915	1386.06	1628.59	1360.38	1116.64	661.486	1479.6	334.888	40.3322	145.583	1223.23	1303.11	1311.22	477.18	384.162	273.646
P26373	RPL13	15	2	119.812	0.0530174	-0.838299	60S ribosomal protein L13 OS=Homo sapiens GN=RPL13 PE=1 SV=4	300.007	342.771	362.515	302.421	238.086	144.699	741.072	432.677	716.104	318.124	35.9149	48.4593	220.636	240.479	231.046	285.68	314.293	307.868
Q14004	CDK13	11	1	66.5577	0.0530478	6.11588	Cyclin-dependent kinase 13 OS=Homo sapiens GN=CDK13 PE=1 SV=2	4.49655	9.82339	13.3156	10.1888	3.45082	5.11645	0	0	10.3087	146.658	253.809	49.1957	0.902738	2.85544	3124.35	5.93648	1.41564	347.206
D6R9W4	DBN1	24	1	237.909	0.0530721	-0.583706	Drebrin (Fragment) OS=Homo sapiens GN=DBN1 PE=1 SV=1	3818.81	3682.06	3567.11	3099.7	3277.83	3104.53	3493.11	3515.74	6159.37	532.555	582.97	362.907	4187.19	3759.08	3381.37	3468.22	3545.23	2678.91
Q02880	TOP2B	34	1	213.507	0.053333	-0.694257	DNA topoisomerase 2-beta OS=Homo sapiens GN=TOP2B PE=1 SV=3	12637.3	12459.2	12531.6	17326.3	18093.3	18821.1	6168.53	6534.99	6792.68	803.15	684.256	795.492	17893.8	16535	9867.91	9273.78	9192.33	3780.95
Q58FF8	HSP90AB2P	19	1	214.544	0.0537971	-1.10237	Putative heat shock protein HSP 90-beta 2 OS=Homo sapiens GN=HSP90AB2P PE=1 SV=2	1725.8	1659.31	1568.94	769.94	778.794	716.129	358.676	346.984	393.189	9.94004	13.5017	129.203	513.832	500.11	493.16	766.176	738.448	709.624
Q9C0F0	ASXL3	9	2	44.0416	0.053841	-2.84199	Putative Polycomb group protein ASXL3 OS=Homo sapiens GN=ASXL3 PE=2 SV=3	356.107	288.756	289.297	300.191	402.832	389.023	9984.44	10400.8	10778	31.7201	126.557	2847.54	211.159	220.026	436.709	208.348	209.564	337.262
P04899	GNAI2	16	6	141.209	0.0542537	-0.487243	Guanine nucleotide-binding protein G(i) subunit alpha-2 OS=Homo sapiens GN=GNAI2 PE=1 SV=3	2710.98	2381.21	2175.4	2118.59	2050.42	2789.98	2741.37	1319.5	2973.2	801.826	808.487	521.337	2072.44	1890.32	2088.41	2372.15	2357.12	2254.98
P35232	PHB	29	3	231.569	0.0542811	-0.723874	Prohibitin OS=Homo sapiens GN=PHB PE=1 SV=1	3281.09	2953.62	3060.43	4649.92	3452.43	2796.92	2309.03	2129.27	2490.75	496.911	51.8742	166.357	2163.48	2131.63	2226.56	3021.96	3048.68	3114.97
H0YAB0	LMNA	23	2	279.617	0.0543414	1.99362	Prelamin-A/C (Fragment) OS=Homo sapiens GN=LMNA PE=1 SV=1	61.2542	44.9168	56.9724	229.612	292.533	305.653	85.1693	70.8301	112.712	0	4883.08	17.544	16.2354	25.8108	6.91335	9.00629	2.9948	54.7973
P19013	KRT4	17	2	136.644	0.0544308	-1.33927	Keratin_ type II cytoskeletal 4 OS=Homo sapiens GN=KRT4 PE=1 SV=4	1275.47	1063.33	1114.01	890.651	951.239	801.2	4500.81	4546.95	4726.6	25.6427	329.335	1469.45	1329.2	1398.7	1222.42	822.648	651.929	603.789
P62316	SNRPD2	10	3	79.8576	0.0549084	0.870986	Small nuclear ribonucleoprotein Sm D2 OS=Homo sapiens GN=SNRPD2 PE=1 SV=1	487.975	494.055	470.206	128.72	137.648	123.83	391.18	85.9457	38.227	860.335	260.751	1262.93	323.282	339.947	283.076	356.266	412.232	213.361
P52907	CAPZA1	15	10	111.588	0.0549092	-0.781357	F-actin-capping protein subunit alpha-1 OS=Homo sapiens GN=CAPZA1 PE=1 SV=3	13536.9	12550.2	12605.5	5055.97	5034.28	4729.39	10171.7	9249.54	10971.8	340.463	1130.14	592.138	7915.36	7460.56	7390.68	7958.71	7751.22	8278.45
P05091	ALDH2	27	5	203.015	0.0553873	-0.582607	Aldehyde dehydrogenase_ mitochondrial OS=Homo sapiens GN=ALDH2 PE=1 SV=2	1838.25	1822.11	1823.24	1275.57	1332.2	1605.42	1144.83	1285.71	1223.5	130.719	228.099	117.317	1161.41	1152.76	1170.12	1658.07	1568.26	1728.37
P62140	PPP1CB	13	1	111.118	0.0554904	-1.18349	Serine/threonine-protein phosphatase PP1-beta catalytic subunit OS=Homo sapiens GN=PPP1CB PE=1 SV=3	492.283	476.47	519.646	412.025	443.879	270.567	1369.54	1271.29	534.837	22.7336	0	41.0027	339.911	371.074	398.574	476.287	400.33	499.569
P49755	TMED10	15	5	111.337	0.0555639	-0.384682	Transmembrane emp24 domain-containing protein 10 OS=Homo sapiens GN=TMED10 PE=1 SV=2	3735.91	3385.2	3196.91	2501.9	2092.2	2124.77	4348.03	4472.25	3576.81	1460.21	2075.86	2704.94	2834.16	2549.88	2174.93	2823.1	2923.36	2998.45
P26639	TARS	35	7	210.057	0.0560042	-0.614819	Threonine--tRNA ligase_ cytoplasmic OS=Homo sapiens GN=TARS PE=1 SV=3	2036.98	1993.07	1944.49	2895.95	2625.41	2821.53	1687.85	1555.83	1676.21	220.29	524.252	153.958	2062.43	1931.44	1771.94	2095.99	1953.05	1848.84
P29401	TKT	45	3	393.919	0.0562847	-1.09067	Transketolase OS=Homo sapiens GN=TKT PE=1 SV=3	83.2791	94.2468	90.3551	286.496	275.069	296.817	157.21	221.699	167.728	24.058	0	15.9147	158.481	144.722	143.487	110.597	90.6686	97.5699
Q8NFC6	BOD1L1	29	15	155.938	0.0567556	2.77467	Biorientation of chromosomes in cell division protein 1-like 1 OS=Homo sapiens GN=BOD1L1 PE=1 SV=2	684.639	594.62	695.215	867.494	841.808	1002.14	330.81	186.306	278.269	974.653	29566	2121.37	726.795	680.721	560.02	1063.69	1009.72	806.573
Q3V6T2	CCDC88A	18	4	88.6388	0.0572196	-0.910136	Girdin OS=Homo sapiens GN=CCDC88A PE=1 SV=2	3708.94	3588.88	3217.84	2272.21	2446.19	2386.05	1826.49	1046.05	878.866	391.104	57.7436	893.018	1490.47	1515.36	1356.94	2002.6	1758.42	1906.87
P16152	CBR1	14	2	108.46	0.0572826	-0.971034	Carbonyl reductase [NADPH] 1 OS=Homo sapiens GN=CBR1 PE=1 SV=3	1556.48	1531.33	1431.44	681.539	764.28	632.796	394.06	384.27	487.925	0	0	9.98164	846.967	880.192	846.804	481.053	450.933	495.873
Q96CX2	KCTD12	21	9	150.251	0.0573458	-1.51557	BTB/POZ domain-containing protein KCTD12 OS=Homo sapiens GN=KCTD12 PE=1 SV=1	1607.1	1569.42	1509.31	2392.5	2313.74	2151.53	10371.8	10171.8	12601.8	1280.82	126.049	2471.89	2289.2	2057.48	2090.18	1718.86	1785.64	1810.24
O00116	AGPS	5	1	33.5868	0.0577838	-0.992028	Alkyldihydroxyacetonephosphate synthase_ peroxisomal OS=Homo sapiens GN=AGPS PE=1 SV=1	498.573	431.722	396.881	459.517	622.188	694.672	311.999	311.524	417.519	0	14.2849	111.944	217.242	208.315	235.45	378.747	418.411	499.387
Q12955	ANK3	105	32	527.748	0.0578453	-0.623452	Ankyrin-3 OS=Homo sapiens GN=ANK3 PE=1 SV=3	6810.9	6588.27	6266.07	7078.54	6936.08	6836.62	14956	13067.1	15510.6	1257.2	3698.58	1265.43	11906.2	11403	11024.1	4685.59	4538.43	4779.66
Q13247	SRSF6	10	1	57.6984	0.0579254	-0.712934	Serine/arginine-rich splicing factor 6 OS=Homo sapiens GN=SRSF6 PE=1 SV=2	1442.33	1593.29	1569.78	1600.93	1576.15	1493.43	1998.81	2659.74	2360.7	1603.51	241.415	2451	1098.44	1018.4	1073.17	1140.55	1276	38.8333
P12035	KRT3	13	3	118.826	0.0587103	-1.15464	Keratin_ type II cytoskeletal 3 OS=Homo sapiens GN=KRT3 PE=1 SV=3	1693	1810.42	1742.39	1058.11	1291.8	1629.28	2148.92	3215.53	2021.52	0	42.536	233.074	1083.25	1039.49	982.153	1366.24	1355.33	1359.24
P54277	PMS1	11	2	66.0221	0.0587997	-0.958122	PMS1 protein homolog 1 OS=Homo sapiens GN=PMS1 PE=1 SV=1	165.49	204.376	221.726	163.643	152.175	165.656	23.5126	65.4392	67.6886	22.7849	46.6429	87.4275	170.275	101.733	55.8288	71.9625	43.5818	32.725
P07237	P4HB	74	12	636.717	0.0589629	-0.660406	Protein disulfide-isomerase OS=Homo sapiens GN=P4HB PE=1 SV=3	3317.43	3267.66	3128.18	2749.48	2707.78	2813.49	1358.63	1549.69	1685.73	204.477	136.62	429.757	1917.66	1697.53	1729.32	2667.08	2667.24	2835.46
Q13564	NAE1	7	1	41.412	0.0590921	-1.07391	NEDD8-activating enzyme E1 regulatory subunit OS=Homo sapiens GN=NAE1 PE=1 SV=1	4625.87	4302.65	4267.03	9055.81	9074.13	9097.02	2128.01	2506.59	2523.39	0.266849	57.29	0	3042.04	2614.35	2508.98	4718.63	4890.44	4770.11
P12956	XRCC6	40	1	325.483	0.0590974	2.25757	X-ray repair cross-complementing protein 6 OS=Homo sapiens GN=XRCC6 PE=1 SV=2	251.216	271.974	261.829	0	0	0	0	0	0	0	12.5103	0	714.658	751.154	712.233	503.703	518.927	540.676
Q13885	TUBB2A	46	1	689.697	0.0591523	0.981148	Tubulin beta-2A chain OS=Homo sapiens GN=TUBB2A PE=1 SV=1	396.778	413.355	400.135	267.649	251.949	208.78	404.414	395.685	410.585	96.377	390.259	605.151	1044.63	1025.7	1054.81	680.041	658.884	661.032
Q13748	TUBA3C	40	3	534.429	0.0591785	4.3854	Tubulin alpha-3C/D chain OS=Homo sapiens GN=TUBA3C PE=1 SV=3	35.2184	32.2786	19.3412	3.3123	3.12406	0	0	0	0	0	0	0	167.355	305.045	296.196	335.92	369.072	475.804
Q96MK3	FAM20A	4	1	27.954	0.059249	-1.52965	Pseudokinase FAM20A OS=Homo sapiens GN=FAM20A PE=1 SV=4	0	4.99093	3.92206	629.801	779.572	38.7251	113.312	19.3857	110.962	561.122	0	3.84954	1.12679	10.3237	0	1.62908	10.9953	0
Q9NYU2	UGGT1	28	11	160.075	0.0593095	-0.954908	UDP-glucose:glycoprotein glucosyltransferase 1 OS=Homo sapiens GN=UGGT1 PE=1 SV=3	1615.42	1736.72	1805.78	6191.28	6761.1	6722.73	1171.35	2504.13	2659.28	1769.34	3585.16	2552.02	1270.69	1262.5	1228.42	1644.86	1042.57	1723.12
Q92793	CREBBP	16	2	73.1206	0.0595411	-0.703504	CREB-binding protein OS=Homo sapiens GN=CREBBP PE=1 SV=3	18.6921	18.8305	20.2103	56.9396	39.0668	60.0351	35.4225	51.0277	17.4157	48.2029	33.7575	51.5175	16.638	20.1314	10.662	4.9233	6.42807	2.7955
Q8NB25	FAM184A	37	2	217.64	0.0595529	-0.609041	Protein FAM184A OS=Homo sapiens GN=FAM184A PE=2 SV=3	1429.17	1384.16	1415.87	622.866	706.257	723.156	958.687	682.877	1036.55	701.557	158.209	152.335	802.195	857.388	919.001	652.203	799.978	831.334
Q8N7X0	ADGB	19	7	83.6268	0.0605003	-0.841132	Androglobin OS=Homo sapiens GN=ADGB PE=2 SV=3	1362.26	1520.66	1476.86	1541.38	1460.77	1328.37	868.293	764.782	409.334	7.70101	84.6934	178.304	364.115	877.673	1325.38	1008.03	996.172	1148.98
Q16695	HIST3H3	34	9	163.814	0.0605564	0.866783	Histone H3.1t OS=Homo sapiens GN=HIST3H3 PE=1 SV=3	2375.08	2115.83	2039.1	634.119	684.844	721.323	8471.25	9714.7	9297.07	7143.37	7304.05	26857.7	3974.2	3607.88	4164.95	4184.22	3971.35	4538.75
Q68CJ6	NUGGC	4	2	22.5783	0.061059	-1.08895	Nuclear GTPase SLIP-GC OS=Homo sapiens GN=NUGGC PE=2 SV=3	668.688	460.317	323.913	909.789	896.787	812.6	1111.99	960.986	1066.09	0	723.042	273.444	459.148	514.874	38.2723	663.576	604.232	113.398
Q6TFL3	CCDC171	4	1	24.3125	0.0616118	1.29905	Coiled-coil domain-containing protein 171 OS=Homo sapiens GN=CCDC171 PE=2 SV=1	35.6669	110.39	240.136	155.76	137.057	113.818	550.498	0	26.9883	403.747	67.9788	1303.15	431.492	253.176	334.418	156.372	217.04	204.516
P20810	CAST	11	1	64.7607	0.0618135	-0.46468	Calpastatin OS=Homo sapiens GN=CAST PE=1 SV=4	1189.1	1082.85	1155.43	650.545	537.67	682.22	998.333	1301.85	1203.33	1090.05	287.296	693.018	768.209	844.803	859.861	498.857	628.977	706.645
Q9BY66	KDM5D	15	1	86.4653	0.0620699	-1.04627	Lysine-specific demethylase 5D OS=Homo sapiens GN=KDM5D PE=1 SV=2	125.505	308.406	286.81	588.033	666.182	599.102	343.811	354.381	234.699	35.1137	0	0	276.814	235.157	309.899	232.166	293.91	315.063
Q9P2N4	ADAMTS9	5	2	26.1378	0.0621494	-1.54182	A disintegrin and metalloproteinase with thrombospondin motifs 9 OS=Homo sapiens GN=ADAMTS9 PE=1 SV=4	1175.81	1068.57	1054.26	1115.14	1333.79	1536.98	133.583	148.276	153.16	11.7796	239.448	189.119	483.842	389.488	64.9662	420.645	430.112	421.912
Q9H299	SH3BGRL3	11	2	101.562	0.0621936	-1.02704	SH3 domain-binding glutamic acid-rich-like protein 3 OS=Homo sapiens GN=SH3BGRL3 PE=1 SV=1	2625.38	3041.97	2891.74	4371.41	4584.8	4467.57	837.163	1077.58	1015.17	0	7.65446	744.915	1904.06	1756.69	121.547	3503.05	3344.67	842.522
Q07960	ARHGAP1	10	1	60.8664	0.0627758	NA	Rho GTPase-activating protein 1 OS=Homo sapiens GN=ARHGAP1 PE=1 SV=1	0	0	0	1758.95	1793.67	1640.87	0	0	0	0	0	0	0	0	0	0	0	0
Q9BXU1	STK31	4	1	17.3141	0.0627789	NA	Serine/threonine-protein kinase 31 OS=Homo sapiens GN=STK31 PE=2 SV=2	0	0	0	0	0	0	3487.35	3914.61	3936.68	0	0	0	0	0	0	0	0	0
Q12873	CHD3	15	3	76.2683	0.0628214	-0.448756	Chromodomain-helicase-DNA-binding protein 3 OS=Homo sapiens GN=CHD3 PE=1 SV=3	234.112	319.043	347.417	521.136	457.995	558.318	332.129	323.532	337.028	244.891	237.774	396.152	291.335	320.015	88.7343	294.631	309.19	330.87
Q86TP1	PRUNE1	5	1	23.962	0.062845	NA	Exopolyphosphatase PRUNE1 OS=Homo sapiens GN=PRUNE1 PE=1 SV=2	0	0	0	0	0	0	2415.5	1735.18	2553.63	0	0	0	0	0	0	0	0	0
Q8WZ74	CTTNBP2	12	1	64.1515	0.0629082	NA	Cortactin-binding protein 2 OS=Homo sapiens GN=CTTNBP2 PE=1 SV=1	0	0	0	190.097	287.513	247.915	0	0	0	0	0	0	0	0	0	0	0	0
P47897	QARS	35	1	253.857	0.0639484	-0.52899	Glutamine--tRNA ligase OS=Homo sapiens GN=QARS PE=1 SV=1	197.51	167.539	198.042	303.628	279.942	293.667	175.747	184.995	196.897	0	0	0	356.063	296.23	288.53	143.945	151.988	147.914
Q9Y597	KCTD3	8	3	41.5844	0.0647491	1.33779	BTB/POZ domain-containing protein KCTD3 OS=Homo sapiens GN=KCTD3 PE=1 SV=2	371.544	392.941	479.285	54.5546	20.5359	34.1528	28.4307	5.5178	0	138.305	13.1149	33.6261	479.671	652.636	647.319	516.462	454.164	570.436
Q00534	CDK6	7	2	39.892	0.064894	1.08665	Cyclin-dependent kinase 6 OS=Homo sapiens GN=CDK6 PE=1 SV=1	288.441	297.784	212.43	167.021	146.068	131.787	1082.89	1223.81	956.91	9083.38	9.50065	35.26	71.2567	34.9152	44.0734	61.7035	127.888	104.313
Q14683	SMC1A	7	1	52.0538	0.0658716	-0.479867	Structural maintenance of chromosomes protein 1A OS=Homo sapiens GN=SMC1A PE=1 SV=2	4908.09	6285.79	6116.94	6594.52	6900.54	6322.73	5523.51	7132.03	4836.35	0	6730.74	415.385	8506.3	7659.98	0	7950.01	7806.71	96.158
O43143	DHX15	14	6	85.4683	0.0659213	-0.700807	Pre-mRNA-splicing factor ATP-dependent RNA helicase DHX15 OS=Homo sapiens GN=DHX15 PE=1 SV=2	2207.54	2969.16	2863.38	5706.01	5830.77	4806.51	2690.58	5031.58	4280.13	139.286	172.052	27.1345	4518.17	4582.27	3460.31	3285.73	3236.95	2963.58
P40926	MDH2	30	7	247.082	0.066353	-0.570795	Malate dehydrogenase_ mitochondrial OS=Homo sapiens GN=MDH2 PE=1 SV=3	18782.8	17453.3	17349	10584.8	9905.9	10235.4	17757.1	20687.2	20619.6	1567.21	1506.78	962.69	11011.5	11182.7	11024.1	19662	19317	20292.7
Q92621	NUP205	4	1	19.531	0.0667826	-0.494525	Nuclear pore complex protein Nup205 OS=Homo sapiens GN=NUP205 PE=1 SV=3	1168.36	1239.77	1239.35	1444.7	1533.29	1173.53	2382.42	2394.21	2233.08	348.961	837.805	645.646	1614.66	1561.7	1581.33	1265.45	1262.05	1393.54
Q96T23	RSF1	9	1	53.9631	0.067176	-0.857257	Remodeling and spacing factor 1 OS=Homo sapiens GN=RSF1 PE=1 SV=2	1855.89	1580.74	1571.71	2300.69	2390.88	2327.19	1106.01	1206.47	1308.26	0	1630.26	1090.97	1369.91	1270.91	4.66985	1597.24	1582.34	91.3323
Q05BV3	EML5	23	8	127.682	0.0674591	-0.926059	Echinoderm microtubule-associated protein-like 5 OS=Homo sapiens GN=EML5 PE=2 SV=3	488.224	555.463	550.708	4168.51	3875.07	3649.66	1950.76	1873.65	1719.11	99.6323	310.13	4425.27	1157.84	1401.11	1626.16	292.653	296.103	301.833
P13645	KRT10	25	6	181.116	0.0675066	-0.930367	Keratin_ type I cytoskeletal 10 OS=Homo sapiens GN=KRT10 PE=1 SV=6	532.852	496.974	507.368	185.433	193.257	156.927	946.466	974.576	955.726	60.902	137.579	844.304	132.822	154.786	153.047	359.319	359.672	394.737
Q9Y277	VDAC3	15	1	115.657	0.067988	-0.582128	Voltage-dependent anion-selective channel protein 3 OS=Homo sapiens GN=VDAC3 PE=1 SV=1	1483.96	1350.78	1245.9	1281.08	1230.62	1353.95	1511.74	1766.47	967.487	339.721	789.36	53.395	1349.59	1186.25	389.592	1332.76	1461.94	1241.38
J3KNV4	ITGA7	6	1	35.4655	0.0681422	-0.642245	Integrin alpha-7 OS=Homo sapiens GN=ITGA7 PE=1 SV=1	4960.55	5124.27	4931.33	3105.7	2912.81	4369.76	4900.42	4633.85	6510.41	2331.56	1613.82	189.699	3656.99	3617.55	3712.94	2885.75	3914.16	4634.59
P49588	AARS	42	18	304.346	0.068363	-0.622384	Alanine--tRNA ligase_ cytoplasmic OS=Homo sapiens GN=AARS PE=1 SV=2	8105.49	7796.07	7813.12	11032.4	10586.9	10865.7	14016	15100.9	15306.9	983.247	694.648	5763.85	10410.8	10212.1	10031.5	9336.15	8777.07	9155.33
Q14697	GANAB	76	15	612.1	0.0687822	-0.547297	Neutral alpha-glucosidase AB OS=Homo sapiens GN=GANAB PE=1 SV=3	3408.32	3608.59	3059.6	5201.08	5468.74	5431.79	5848.43	8081.75	9151.61	1427.38	1365.39	5961.78	3910.97	3709.91	1832.27	5754.12	6247.51	3499.29
O75874	IDH1	26	10	196.932	0.0688793	-0.377113	Isocitrate dehydrogenase [NADP] cytoplasmic OS=Homo sapiens GN=IDH1 PE=1 SV=2	2703.76	2850.25	3001.89	3359.05	3481.45	2621.68	4293.01	3550.86	3949.05	1191.05	934.731	1226.79	5032.72	4840.88	2584.34	2529.47	2560.31	2053.5
O75083	WDR1	40	12	359.328	0.0692372	-0.708831	WD repeat-containing protein 1 OS=Homo sapiens GN=WDR1 PE=1 SV=4	6302.97	5614.83	5721.63	5584.81	5645.85	5445.92	15846.8	15027.1	15248.8	3204.77	2209.75	1598.68	6381.25	6363.8	6201.12	7907.11	7605.73	7741.49
P17948	FLT1	47	16	311.67	0.0692446	-2.0031	Vascular endothelial growth factor receptor 1 OS=Homo sapiens GN=FLT1 PE=1 SV=2	318.807	371.319	392.685	7447.96	7021.72	6858.43	2673.55	2179.57	2699.6	974.019	686.797	351.764	1360.23	1238.4	1322.69	463.476	529.395	548.036
P01266	TG	34	8	198.708	0.0696606	-1.5602	Thyroglobulin OS=Homo sapiens GN=TG PE=1 SV=5	668.253	641.086	638.748	7570.08	3408.64	6856.35	818.065	1270.25	1309.66	1762.58	184.498	1730.68	817.342	916.832	878.981	566.811	508.955	494.153
P52948	NUP98	16	5	80.1343	0.0699536	1.92497	Nuclear pore complex protein Nup98-Nup96 OS=Homo sapiens GN=NUP98 PE=1 SV=4	383.978	361.479	429.791	290.171	309.763	296.268	707.11	674.861	804.495	10075.8	168.514	516.415	784.504	754.115	949.619	1002.77	942.91	973.86
Q14315	FLNC	121	46	996.641	0.0705466	-0.52461	Filamin-C OS=Homo sapiens GN=FLNC PE=1 SV=3	6077.9	6078.92	6214.53	79825.2	73688.1	66358.2	14425.8	14717.7	12858.7	3335.54	1830.86	159699	5366.37	4871.35	4164.38	4980.14	5276.51	5287.35
P36871	PGM1	25	11	157.257	0.0707817	-1.40246	Phosphoglucomutase-1 OS=Homo sapiens GN=PGM1 PE=1 SV=3	1745.5	1647.86	1588.12	847.444	713.573	725.33	5839.52	6878.79	6247.63	830.655	1389.93	772.505	894.93	914.188	1001.61	1317.77	1345.4	1456.81
P67936	TPM4	33	7	347.807	0.0709752	-0.583725	Tropomyosin alpha-4 chain OS=Homo sapiens GN=TPM4 PE=1 SV=3	15956.6	15825.6	15196.6	18899.7	19922.5	18437	10377.7	11664	12737.8	1181.57	948.294	7521.89	16990.4	15386.4	10830.6	14435.4	14573.9	10889.4
Q13907	IDI1	8	2	75.1198	0.0711617	-0.81421	Isopentenyl-diphosphate Delta-isomerase 1 OS=Homo sapiens GN=IDI1 PE=1 SV=2	1337.67	1048.06	1299.52	2881.54	2253.82	2517.68	1411.62	1708.75	1651.08	56.8697	11.7148	0	1348.76	1570.03	1333.62	1657.75	1546.76	1636.42
Q32P51	HNRNPA1L2	22	5	223.063	0.0719711	-3.71373	Heterogeneous nuclear ribonucleoprotein A1-like 2 OS=Homo sapiens GN=HNRNPA1L2 PE=2 SV=2	723.286	635.228	649.367	421.605	370.108	376.223	23073.3	25365	25553.2	100.375	67.7445	121.342	1134.14	960.462	945.361	886.309	900.041	765.752
Q9H1A4	ANAPC1	5	2	30.0628	0.0719806	-0.860576	Anaphase-promoting complex subunit 1 OS=Homo sapiens GN=ANAPC1 PE=1 SV=1	2242.49	1911.91	1968.77	326.851	381.107	343.479	813.862	886.092	839.379	11.5002	0	0	544.26	451.642	399.343	1261.87	1331.22	1349.95
Q8NEK8	FAM46D	2	2	10.303	0.0720361	-2.31812	Putative nucleotidyltransferase FAM46D OS=Homo sapiens GN=FAM46D PE=1 SV=1	248.776	288.489	312.865	1225.8	1080.54	939.775	8.2662	12.2019	33.8545	9.35943	0.623927	3.11203	281.139	228.85	208.08	52.792	31.6602	16.6893
Q12789	GTF3C1	24	8	127.075	0.0721417	-0.87824	General transcription factor 3C polypeptide 1 OS=Homo sapiens GN=GTF3C1 PE=1 SV=4	4389.34	3982.28	3929.89	1814.02	1659.98	1847.28	2119.49	1285.44	1581.45	1206.74	54.5638	1284.17	1560.85	1583.95	1436	1779.01	1636.96	1757.84
P38935	IGHMBP2	5	3	28.3726	0.0724016	0.884682	DNA-binding protein SMUBP-2 OS=Homo sapiens GN=IGHMBP2 PE=1 SV=3	481.029	403.503	381.778	15.2007	34.3425	10.2827	4.22378	29.2808	13.348	17.0371	228.624	26.5931	275.277	296.425	217.317	561.635	548.513	363.608
Q9Y3R5	DOPEY2	4	1	20.3168	0.0724592	3.35206	Protein dopey-2 OS=Homo sapiens GN=DOPEY2 PE=1 SV=5	40.8017	0	7.88456	0	0	0	7.56561	38.1389	0	0	0	0	183.273	227.404	213.323	134.3	122.792	82.7363
P32119	PRDX2	24	10	172.386	0.0735851	-0.897644	Peroxiredoxin-2 OS=Homo sapiens GN=PRDX2 PE=1 SV=5	3539.37	3270.38	3305.87	9336.76	9055.22	8976.93	15322	16549.8	15939	562.511	78.0151	19.2116	10171.9	10154.1	10498.2	4888.41	4674.54	4736.48
P15121	AKR1B1	14	3	99.0871	0.0736365	-1.51163	Aldose reductase OS=Homo sapiens GN=AKR1B1 PE=1 SV=3	30.6562	23.3843	21.8628	87.8232	89.9936	102.525	273.35	363.866	394.009	4.71152	0	0	95.3258	109.017	89.6245	70.335	42.9074	74.6837
P35580	MYH10	149	42	1365.41	0.0744892	-0.484796	Myosin-10 OS=Homo sapiens GN=MYH10 PE=1 SV=3	7917.09	7210.51	8019.43	8575.94	8711.5	7783.67	12921.4	9183.66	9569.86	1573.99	927.47	1055.18	10486.9	9458.96	8999.62	8030.76	8361.66	8196.87
P04181	OAT	3	2	17.517	0.0744923	-0.775913	Ornithine aminotransferase_ mitochondrial OS=Homo sapiens GN=OAT PE=1 SV=1	715.334	832.28	804.604	412.255	316.332	258.461	968.528	968.062	1069.19	14.8151	0	0.172725	683.582	668.973	701.202	551.699	539.197	545.986
Q9UN70	PCDHGC3	9	3	55.9437	0.0747451	1.07383	Protocadherin gamma-C3 OS=Homo sapiens GN=PCDHGC3 PE=1 SV=1	3497.28	3600.8	3531.07	2213.3	2171.21	2138.69	519.23	389.041	369.979	6344.57	634.943	1005.63	6910.15	6424.81	5373.32	4650.36	4640.49	2812.47
P62899	RPL31	10	3	48.7089	0.0757732	-2.89076	60S ribosomal protein L31 OS=Homo sapiens GN=RPL31 PE=1 SV=1	497.002	522.501	456.77	337.89	337.721	340.501	8564.76	8391.71	9681.47	315.512	292.917	750.852	412.698	344.459	411.212	481.453	426.078	492.53
P07741	APRT	9	1	59.6649	0.0759038	1.27114	Adenine phosphoribosyltransferase OS=Homo sapiens GN=APRT PE=1 SV=2	22052.1	22028.8	22601.2	1140.38	1160.98	1046.39	312.868	227.622	304.316	3748.09	293.403	1639.78	29161.1	29914.3	32561.6	23370.7	24604.9	25763.3
O00592	PODXL	7	2	46.7731	0.0763637	2.181	Podocalyxin OS=Homo sapiens GN=PODXL PE=1 SV=2	1169.72	1084.14	1044.99	473.513	539.322	562.472	406.179	1110.43	1408.63	25501.5	660.073	729.763	1326.44	1247.98	1216.45	1563.58	1584.98	1537.08
Q8N2N9	ANKRD36B	14	1	67.0094	0.0763671	-0.951723	Ankyrin repeat domain-containing protein 36B OS=Homo sapiens GN=ANKRD36B PE=1 SV=4	44.1148	33.6308	40.8539	142.838	123.876	229.321	50.0886	55.6262	47.1631	40.8761	11.023	30.2643	40.0019	37.9069	35.154	68.1597	68.8674	64.5621
P08237	PFKM	13	6	86.2631	0.0763747	-0.484623	ATP-dependent 6-phosphofructokinase_ muscle type OS=Homo sapiens GN=PFKM PE=1 SV=2	869.593	1048.56	1185.82	826.527	831.476	1199.35	1008.58	922.683	643.437	116.859	95.9236	154.346	1052.52	1018.25	998.742	1009.18	936.136	718.609
Q14764	MVP	36	8	255.526	0.0765266	-1.1849	Major vault protein OS=Homo sapiens GN=MVP PE=1 SV=4	15274.3	13843.8	14108.2	3088.19	2791.63	2601.61	2680.98	3561.52	2510.28	309.687	938.073	954.202	3334.83	3665.78	3513.45	4724.87	4659.23	4493.76
Q16527	CSRP2	13	1	83.9424	0.0772556	-0.0952258	Cysteine and glycine-rich protein 2 OS=Homo sapiens GN=CSRP2 PE=1 SV=3	585.93	679.455	734.16	1898.4	2050.87	2225.62	346.788	862.202	479.097	0	0	0	1570.88	1496.97	13.5762	1927	1970.46	2253.68
P23229	ITGA6	4	1	25.8454	0.0778879	-2.82566	Integrin alpha-6 OS=Homo sapiens GN=ITGA6 PE=1 SV=5	76.8964	98.5644	73.8982	1367.85	891.646	569.248	11.711	0	0	385.642	0	0	4.53402	1.60375	6.86573	17.0248	20.1671	0
P19105	MYL12A	19	4	153.901	0.0779379	-1.41926	Myosin regulatory light chain 12A OS=Homo sapiens GN=MYL12A PE=1 SV=2	1023.98	933.416	994.084	1327.52	1483.42	1541.44	3756.69	6269.3	3452.43	0	55.4992	889.345	1015.95	874.668	983.354	1316.82	1359.77	1275.2
Q99698	LYST	6	3	50.8031	0.0792946	-0.689681	Lysosomal-trafficking regulator OS=Homo sapiens GN=LYST PE=1 SV=3	2180.6	1976.32	1994.8	2351.63	2129.09	2290.89	4727.92	5683.5	5766.25	286.303	1480.46	1036.55	3005.61	2974.66	1641.67	2397.22	2319.6	2900.28
Q5VT06	CEP350	95	28	539.16	0.0793771	-0.672296	Centrosome-associated protein 350 OS=Homo sapiens GN=CEP350 PE=1 SV=1	1414.62	1274.29	1305.12	4556.96	4394.27	4467.9	4063.66	3923.28	3665.38	4074.51	4477.45	3010.58	1134.18	1200.54	1223.65	970.864	1135.46	1011.55
P22695	UQCRC2	19	2	135.882	0.0797944	1.15583	Cytochrome b-c1 complex subunit 2_ mitochondrial OS=Homo sapiens GN=UQCRC2 PE=1 SV=3	165.762	155.956	166.614	44.9826	75.1851	96.2961	5.67994	3.88617	0	11.9191	450.128	81.6287	99.3027	139.735	89.7036	220.458	258.103	240.713
P46109	CRKL	8	3	51.8046	0.0800341	1.57094	Crk-like protein OS=Homo sapiens GN=CRKL PE=1 SV=1	226.837	174.849	225.346	9.90384	25.0932	41.5691	69.7353	259.521	34.2017	366.721	199.226	4.77154	443.927	447.018	472.952	357.82	424.416	453.357
Q9BPU6	DPYSL5	10	5	66.0091	0.0804745	1.25935	Dihydropyrimidinase-related protein 5 OS=Homo sapiens GN=DPYSL5 PE=1 SV=1	75.0248	89.362	87.87	237.897	376.698	275.792	1066.63	1187.2	1275.48	2580.39	1448.79	56.1977	1757.16	1792.09	1812.33	579.37	602.041	555.743
Q8TC44	POC1B	3	2	15.3179	0.0813322	-2.0844	POC1 centriolar protein homolog B OS=Homo sapiens GN=POC1B PE=1 SV=1	536.839	704.148	729.285	814.355	959.515	776.291	118.1	567.649	0	0	0	0	143.082	74.6289	359.917	102.698	150.807	396.455
P46778	RPL21	7	2	62.4028	0.08151	-1.98978	60S ribosomal protein L21 OS=Homo sapiens GN=RPL21 PE=1 SV=2	2297.84	2228.39	2094.28	963.87	969.785	1049.75	15530.9	15150.5	15159.8	1297.7	285.428	1400.28	1476.91	1653.99	1814.37	2022.03	1907.76	2101.29
Q5JTV8	TOR1AIP1	6	2	33.4571	0.0815246	-1.11934	Torsin-1A-interacting protein 1 OS=Homo sapiens GN=TOR1AIP1 PE=1 SV=2	512.423	424.709	341.385	559.183	533.497	537.073	1799.6	229	1783.52	10.0809	459.054	531.034	371.707	302.082	136.842	407.347	471.992	403.288
P14854	COX6B1	6	4	54.2811	0.0817692	-0.576093	Cytochrome c oxidase subunit 6B1 OS=Homo sapiens GN=COX6B1 PE=1 SV=2	2376.89	2287.99	2273.66	2558.37	2534.39	2333.53	2259.07	3277.32	3289.34	89.8995	82.8458	1087.05	2268.16	2158.23	2164.02	2440.97	2617.95	2646.59
P22102	GART	33	9	219.498	0.0819187	0.632352	Trifunctional purine biosynthetic protein adenosine-3 OS=Homo sapiens GN=GART PE=1 SV=1	2443.42	2454.11	2595.63	2099.81	2190.92	1655.38	1733.29	1763.55	1902.72	6259.53	3528.03	814.048	2836.4	3253.91	3487.94	2958.4	2949.35	3114.26
Q86UW6	N4BP2	17	9	97.784	0.0821488	-0.303161	NEDD4-binding protein 2 OS=Homo sapiens GN=N4BP2 PE=1 SV=2	1979.46	2141.92	2151.46	2263.14	2254.16	2352.55	3410.87	3137.83	1959	977.984	1693.69	1831.19	2340.58	2104.61	1289.99	2337.89	2336.72	2634.43
P38606	ATP6V1A	19	4	125.531	0.082206	-0.559423	V-type proton ATPase catalytic subunit A OS=Homo sapiens GN=ATP6V1A PE=1 SV=2	1228.21	1206.48	1200.04	1270.81	1300.44	1247.49	2796.7	2281.29	2732.54	1068.2	995.14	229.486	1772.16	1457.94	1640.5	855.105	1216.4	1122.81
P41214	EIF2D	4	2	26.882	0.0823705	-1.62345	Eukaryotic translation initiation factor 2D OS=Homo sapiens GN=EIF2D PE=1 SV=3	2266.2	2062.16	1935.79	6504.83	6453.94	6448.07	23.316	693.072	1193.05	0	0	0	1439.62	1398.38	1263.3	1640.24	1502.83	1707.07
O60884	DNAJA2	7	2	47.8125	0.0830881	-0.489543	DnaJ homolog subfamily A member 2 OS=Homo sapiens GN=DNAJA2 PE=1 SV=1	11234.6	10478.4	10887.9	10292.6	11540.1	12129.6	8201.4	9408.51	8349.43	511.328	8246.01	6067.39	4136.51	4179.26	4833.96	12609.5	11881.7	13433.6
Q13535	ATR	59	17	325.546	0.0832819	-0.54014	Serine/threonine-protein kinase ATR OS=Homo sapiens GN=ATR PE=1 SV=3	8356.81	14932.1	16029.8	8356.96	5496.79	7655.42	10685.4	13223.4	13003.5	5012.07	4976.75	4199.92	12221.4	11834.2	856.849	12537.9	12976.8	2600.58
Q9NZB2	FAM120A	5	2	24.9134	0.0833424	-0.572077	Constitutive coactivator of PPAR-gamma-like protein 1 OS=Homo sapiens GN=FAM120A PE=1 SV=2	1278.85	1018.79	1072.38	631.542	848.637	418.583	1698.83	1193.2	1057.73	144.19	380.612	275.449	797.193	894.784	1084.71	986.929	971.191	665.768
Q99538	LGMN	6	2	35.8904	0.0839108	-2.40921	Legumain OS=Homo sapiens GN=LGMN PE=1 SV=1	102.266	37.4852	80.851	1.37129	0.629144	10.1168	118.737	285.173	142.906	84.6137	5.08335	2.56e-06	0.123604	4.70216	21.1657	17.8587	7.68618	5.52116
O15068	MCF2L	5	2	28.2792	0.0843098	-3.85876	Guanine nucleotide exchange factor DBS OS=Homo sapiens GN=MCF2L PE=1 SV=2	93.7474	61.9777	97.9326	50.0138	74.5266	68.6142	3743.1	3749.6	4136.08	42.7599	230.771	0	92.9424	102.002	96.5288	95.8213	64.2561	107.27
Q9H9Z2	LIN28A	6	2	43.5144	0.0845033	1.34841	Protein lin-28 homolog A OS=Homo sapiens GN=LIN28A PE=1 SV=1	19.5093	4.2471	31.1827	41.9026	55.5129	71.1199	30.4704	27.7801	104.771	66.9697	165.065	227.032	34.3589	111.514	292.098	33.9666	34.196	18.9379
Q8IVL0	NAV3	28	13	143.372	0.0846547	-0.413235	Neuron navigator 3 OS=Homo sapiens GN=NAV3 PE=1 SV=3	7327.22	6769.26	6424.36	5209.66	4988.76	4925.98	8598.23	8546.84	9767.13	1536.76	5595.16	2781.5	6905.98	6270.34	5210.27	6487.01	6128.71	6061.01
O43520	ATP8B1	6	2	35.8112	0.0850151	-1.95625	Phospholipid-transporting ATPase IC OS=Homo sapiens GN=ATP8B1 PE=1 SV=3	106.134	118.048	87.5485	302.224	322.03	902.281	1724.68	1989.28	2088.55	24.138	81.6608	95.4043	351.63	315.681	365.361	185.293	299.319	250.517
Q9NZL3	ZNF224	6	1	39.0497	0.0852265	1.32993	Zinc finger protein 224 OS=Homo sapiens GN=ZNF224 PE=1 SV=3	252.912	155.535	232.67	189.853	278.232	198.284	14.4826	57.4117	0	102.64	43.735	1062.78	483.633	449.57	325.241	401.726	372.035	226.279
Q9P2M7	CGN	5	3	24.9137	0.0852393	-0.461379	Cingulin OS=Homo sapiens GN=CGN PE=1 SV=2	538.972	558.338	493.575	442.714	409.611	422.989	276.329	506.9	377.75	7.68691	3.97314	0	395.234	376.679	380.626	663.888	538.408	558.411
Q9UDY4	DNAJB4	5	2	27.3391	0.0863324	0.610018	DnaJ homolog subfamily B member 4 OS=Homo sapiens GN=DNAJB4 PE=1 SV=1	107.415	125.783	215.79	181.275	173.579	58.664	171.895	151.194	198.134	1641.19	2.28305	4.6216	146.35	109.13	143.435	28.8345	23.1157	12.9925
Q9Y232	CDYL	3	2	19.8255	0.0863739	-0.646719	Chromodomain Y-like protein OS=Homo sapiens GN=CDYL PE=1 SV=2	5125.38	4872.72	4786.14	3033.49	2900.84	2880.06	2997.63	2589.95	2769.61	65.0821	212.3	3734.65	2652.56	2416.78	2320.88	2980.03	3138.97	2889.93
P05386	RPLP1	8	5	68.8496	0.0865559	-0.5424	60S acidic ribosomal protein P1 OS=Homo sapiens GN=RPLP1 PE=1 SV=1	29417.3	30090.1	29090.5	14009.2	13229	13247.4	26302.3	38624.9	30361.4	179.462	540.34	348.891	23162.2	23463.7	23715.3	27875.8	27686.2	27088.1
P08670	VIM	184	61	1185.61	0.0873917	-0.995478	Vimentin OS=Homo sapiens GN=VIM PE=1 SV=4	105420	104070	103649	195365	190373	193490	75690.1	67682.6	71827.2	38.3931	600.326	77130	84747.9	76085.9	78245.5	82387.6	78236.5	78050.5
Q13751	LAMB3	4	2	37.9658	0.0879743	-0.489297	Laminin subunit beta-3 OS=Homo sapiens GN=LAMB3 PE=1 SV=1	10529.3	12085.5	11955	13373.6	13336	12026	8790.23	10015.6	8444.04	636.622	1258.63	7551.59	13605.6	13601.3	8160.02	10075.4	10965	5778.64
A8MTJ3	GNAT3	8	1	68.7512	0.0881716	NA	Guanine nucleotide-binding protein G(t) subunit alpha-3 OS=Homo sapiens GN=GNAT3 PE=2 SV=2	0	0	0	327.359	207.517	5.05222	0	0	0	0	0	0	0	0	0	0	0	0
P62266	RPS23	6	1	51.7389	0.088973	-0.654254	40S ribosomal protein S23 OS=Homo sapiens GN=RPS23 PE=1 SV=3	53.9987	86.0522	193.342	241.015	220.838	198.846	217.043	3.69359	13.377	8.05364	0	4.99853	341.691	328.603	11.2633	33.1768	52.6205	0
Q7Z3J3	RGPD4	17	1	80.1588	0.0891374	1.02499	RanBP2-like and GRIP domain-containing protein 4 OS=Homo sapiens GN=RGPD4 PE=2 SV=3	66.9691	78.8624	53.7355	0	0	0	0	0	0	0	0	39.4035	67.8802	114.375	77.511	30.8215	15.9368	60.1795
Q8WXF1	PSPC1	13	2	90.0196	0.0894753	-2.08468	Paraspeckle component 1 OS=Homo sapiens GN=PSPC1 PE=1 SV=1	13946	14497.8	15371.1	9521.05	9223.15	7819.74	656.254	511.151	717.098	1294.8	1058.85	248.527	2187.59	1969.51	2184.93	2846.44	2623.55	2621.76
Q12765	SCRN1	13	5	96.1734	0.089639	-0.445032	Secernin-1 OS=Homo sapiens GN=SCRN1 PE=1 SV=2	1004.9	1166.07	1221.34	2017.63	1613.68	1778.1	1408.07	1276.5	1339.85	5.86858	57.1762	20.4593	1797.24	1781.44	2060.52	1239.24	1187.55	1272.17
P17655	CAPN2	25	15	164.466	0.0900141	-0.411412	Calpain-2 catalytic subunit OS=Homo sapiens GN=CAPN2 PE=1 SV=6	3420.81	2682.07	2640.69	2888.67	2918.08	2833.41	3519.03	5072.9	5124.66	5525.89	7964.63	124.218	1100.46	1111.85	1070.23	2030.61	2186.7	2269.34
P05423	POLR3D	3	2	22.188	0.0903409	-5.80786	DNA-directed RNA polymerase III subunit RPC4 OS=Homo sapiens GN=POLR3D PE=1 SV=2	2.24691	39.6393	31.2366	1832.03	1828.28	1549.49	5.46424	0	0	0	0	0	16.2878	6.19387	2.0481	27.047	42.8256	0
P06756	ITGAV	32	11	219.996	0.0904157	-0.718085	Integrin alpha-V OS=Homo sapiens GN=ITGAV PE=1 SV=2	3590.96	4222.68	4480.28	6518.82	6944.6	5442.06	1649.08	2455.64	4610.26	56.1109	1466.54	148.387	4116.29	4199.39	3011.23	3361.34	3539.97	4364.88
Q9HCK8	CHD8	8	1	37.8057	0.0909594	-1.02956	Chromodomain-helicase-DNA-binding protein 8 OS=Homo sapiens GN=CHD8 PE=1 SV=5	121.568	111.347	151.096	450.419	475.787	490.998	144.5	46.0458	146.772	6.39938	41.5264	0	68.0296	93.6138	127.38	257.617	180.119	272.896
Q9UKG1	APPL1	8	2	53.1453	0.0914476	-0.938439	DCC-interacting protein 13-alpha OS=Homo sapiens GN=APPL1 PE=1 SV=1	322.348	293.513	314.485	190.12	573.607	1129.12	357.617	170.1	117.15	6.95183	4.42832	76.6643	281.312	320.423	326.139	271.738	239.356	282.612
P22626	HNRNPA2B1	50	16	398.303	0.0918772	-0.723517	Heterogeneous nuclear ribonucleoproteins A2/B1 OS=Homo sapiens GN=HNRNPA2B1 PE=1 SV=2	13435.3	11529	11910.8	14490.2	13303	13853.2	35977.9	36559.4	40598.8	1464.26	6410.61	3430.83	23185.1	21548.9	15004.1	16360.3	16535.6	12131.7
Q8IW93	ARHGEF19	5	2	31.563	0.0925702	-0.750945	Rho guanine nucleotide exchange factor 19 OS=Homo sapiens GN=ARHGEF19 PE=1 SV=1	6367.21	6071.39	6075.22	8526.19	8833.78	9147.19	4102.14	4501.68	4351.71	3159.83	55.0502	3286.67	5958.79	6313.68	6419.08	3103.4	2988.03	3165.94
P47914	RPL29	10	4	51.999	0.0927675	-0.489522	60S ribosomal protein L29 OS=Homo sapiens GN=RPL29 PE=1 SV=2	8609.76	8337.56	7907.58	9298.24	9475.22	8934.5	12304	14788.2	12062	607.894	705.817	3126.27	11350.4	10715.1	10964.2	8873.79	9111.75	9871.29
Q8TDJ6	DMXL2	9	4	50.0447	0.0928714	-0.528628	DmX-like protein 2 OS=Homo sapiens GN=DMXL2 PE=1 SV=2	165.306	167.541	199.899	242.272	316.042	223.029	349.847	449.655	267.565	149.584	26.6267	312.146	141.439	135.598	179.027	251.174	230.447	224.609
Q08945	SSRP1	19	8	128.226	0.0933031	-0.831052	FACT complex subunit SSRP1 OS=Homo sapiens GN=SSRP1 PE=1 SV=1	2206.74	2105.33	2007.78	683.409	609.807	480.846	325.627	433.288	578.112	45.8759	20.4155	787.328	1415.16	1205.34	1087.75	286.48	247.448	205.513
Q15057	ACAP2	9	1	42.9004	0.0934055	-0.290532	Arf-GAP with coiled-coil_ ANK repeat and PH domain-containing protein 2 OS=Homo sapiens GN=ACAP2 PE=1 SV=3	8.44084	198.09	30.3291	322.926	78.2866	41.1423	65.2417	91.3393	126.079	0	11.8741	115.446	316.676	289.849	0	11.367	41.2171	0
Q8WX93	PALLD	46	8	337.016	0.0934196	-0.608625	Palladin OS=Homo sapiens GN=PALLD PE=1 SV=3	45.334	81.4985	89.9561	323.498	290.642	243.278	1502.17	1424.77	1596.5	372.846	32.4713	2954.96	68.0083	66.3422	54.3143	35.0714	32.1806	54.8597
P49915	GMPS	16	9	121.481	0.0942895	-0.58833	GMP synthase [glutamine-hydrolyzing] OS=Homo sapiens GN=GMPS PE=1 SV=1	3932.88	3934.11	3730.83	3922.44	3655.63	3628.4	9592.58	8719.34	9736.71	1338.22	1453.26	1505.43	5377.78	5432.84	5304.52	4465.6	4450.99	4494.27
Q9P0K7	RAI14	13	3	74.1182	0.0948307	-1.57685	Ankycorbin OS=Homo sapiens GN=RAI14 PE=1 SV=2	1003.29	1303.76	1237.19	1101.77	894.523	1223.18	8389.43	8696.69	8943.79	667.509	942.417	2121.95	1221.63	1223.16	1080.09	1218.57	1319.18	1198.35
P21980	TGM2	36	21	294.684	0.0951541	-1.34804	Protein-glutamine gamma-glutamyltransferase 2 OS=Homo sapiens GN=TGM2 PE=1 SV=2	17881.1	17777.9	17672.8	2556.44	2507.49	2415.04	2463.58	2365.64	2731.7	4499.7	3250.12	320.971	1018.06	1063.81	1043.59	5085.39	5163.47	5413
P08123	COL1A2	72	2	490.712	0.0954006	-0.33155	Collagen alpha-2(I) chain OS=Homo sapiens GN=COL1A2 PE=1 SV=7	379.878	329.192	279.091	196.814	183.726	202.384	663.758	788.975	781.002	0	0	0	339.692	306.218	221.811	831.104	825.434	499.364
Q9UNZ2	NSFL1C	9	1	63.4212	0.0955881	-0.690219	NSFL1 cofactor p47 OS=Homo sapiens GN=NSFL1C PE=1 SV=2	1160.52	1162.85	945.947	1377.12	471.149	605.183	2202.54	2980.96	1524.01	247.373	134.524	173.93	1457.21	1713.85	1358.95	602.233	1040.47	975.246
P00441	SOD1	12	4	91.536	0.0960627	-0.252099	Superoxide dismutase [Cu-Zn] OS=Homo sapiens GN=SOD1 PE=1 SV=2	169.602	204.828	137.212	5274.71	5182.25	5158.06	2887.04	3316.1	3265.8	985.388	19174.9	341.775	151.631	182.408	116.694	151.891	186.934	200.382
Q562F6	SGO2	4	2	25.9556	0.096102	-2.85046	Shugoshin 2 OS=Homo sapiens GN=SGO2 PE=1 SV=2	1432.15	1418.92	1528.09	3538.22	3267.54	3126.03	24.7046	35.6292	27.9789	5.27926	857.574	3.87341	197.131	206.588	179.949	187.769	192.201	166.128
P28066	PSMA5	9	3	76.7071	0.0963664	-0.214154	Proteasome subunit alpha type-5 OS=Homo sapiens GN=PSMA5 PE=1 SV=3	1655.88	1809.16	1558.68	1986.56	1693.56	2027.83	1492.48	1957.35	1704.88	867.793	2057.69	2213.36	1648.32	1396.35	1434.45	1520.6	1378.31	1178.01
Q8TD47	RPS4Y2	13	1	107.236	0.0964376	-1.38124	40S ribosomal protein S4_ Y isoform 2 OS=Homo sapiens GN=RPS4Y2 PE=2 SV=3	438.115	183.005	173.825	389.118	68.6974	26.289	12.5742	80.5974	35.0107	167.551	0.119118	0.0476487	31.9154	30.9405	27.6325	37.9397	170.552	73.5207
Q14005	IL16	13	4	61.4463	0.0964823	0.707991	Pro-interleukin-16 OS=Homo sapiens GN=IL16 PE=1 SV=4	493.74	584.542	421.762	1007.13	397.836	626.269	155.53	174.23	139.239	280.039	2021.78	429.142	666.615	512.984	884.545	453.846	503.246	782.364
Q8NE09	RGS22	22	2	130.661	0.0966324	-1.85899	Regulator of G-protein signaling 22 OS=Homo sapiens GN=RGS22 PE=1 SV=3	2339.82	2255.36	2452.41	10904.4	11162.5	11409.9	178941	192152	190307	6081.01	142581	2963.03	2081.85	2418.04	2282.63	2693.54	2197.29	2633.46
Q5SW79	CEP170	37	1	210.567	0.0968244	1.23611	Centrosomal protein of 170 kDa OS=Homo sapiens GN=CEP170 PE=1 SV=1	77.0175	51.0515	57.5324	42.854	42.8975	38.2055	64.7564	71.635	69.534	11.5414	30.807	123.426	148.343	150.078	192.287	185.229	173.552	199.022
O94887	FARP2	4	2	18.0094	0.0974017	2.57499	FERM_ RhoGEF and pleckstrin domain-containing protein 2 OS=Homo sapiens GN=FARP2 PE=1 SV=3	539.61	619.071	578.153	3.74811	18.6969	3.14511	0	21.9898	2.71963	699.189	1.07407	0	1751.4	1733.54	2011.01	1406.29	1524.67	1521.78
Q13492	PICALM	16	7	82.3572	0.0976527	0.53349	Phosphatidylinositol-binding clathrin assembly protein OS=Homo sapiens GN=PICALM PE=1 SV=2	1414.05	1301.8	1428.03	213.326	196.068	239.675	1278.56	268.521	802.402	1203.03	328.118	898.261	1052.6	1065.83	1067.8	1417.43	1579.96	1725.14
O94972	TRIM37	3	2	17.6104	0.0982094	-0.862802	E3 ubiquitin-protein ligase TRIM37 OS=Homo sapiens GN=TRIM37 PE=1 SV=2	612.619	659.733	623.339	725.846	741.678	155.703	594.285	498.702	580.168	0	120.825	34.4495	351.794	414.978	420.859	550.504	490.056	471.569
H3BR70	PKM	36	1	485.651	0.0989817	-1.61676	Pyruvate kinase OS=Homo sapiens GN=PKM PE=1 SV=1	128.67	115.319	115.089	287.867	315.418	311.538	35.1519	3.92493	30.5164	0	0	10.1127	92.0684	60.3226	35.1292	73.3868	79.5347	87.5153
P37837	TALDO1	21	4	153.751	0.0992039	-0.399674	Transaldolase OS=Homo sapiens GN=TALDO1 PE=1 SV=2	355.894	432.388	269.399	348.061	477.329	474.473	1340.16	952.947	1297.14	0	0	0	775.426	879.141	970.307	537.351	585.252	761.125
Q12888	TP53BP1	49	1	262.52	0.0992331	1.21264	TP53-binding protein 1 OS=Homo sapiens GN=TP53BP1 PE=1 SV=2	10.2698	10.5772	9.08135	1.14931	1.02166	2.04654	0.823038	1.71644	6.24265	17.3337	7.63827	0	7.07852	5.67054	26.7208	11.4685	13.0114	10.5691
Q9Y230	RUVBL2	22	2	124.975	0.0992979	0.833683	RuvB-like 2 OS=Homo sapiens GN=RUVBL2 PE=1 SV=3	583.047	602.048	693.966	453.755	507.136	415.585	101.913	133.689	85.7147	1283.49	1955.59	735.826	361.112	317.596	319.152	411.24	462.415	528.359
Q6NSJ2	PHLDB3	7	3	33.8365	0.0994363	-0.12591	Pleckstrin homology-like domain family B member 3 OS=Homo sapiens GN=PHLDB3 PE=2 SV=3	2148.01	2209.63	2245.28	3676.66	4063.93	4261.12	2455.97	2361.79	2436.1	74.1861	0	0	6872.42	6109.32	6356.7	1466.9	1376.65	1441.2
Q96SI9	STRBP	18	3	112.403	0.0994504	-2.14137	Spermatid perinuclear RNA-binding protein OS=Homo sapiens GN=STRBP PE=1 SV=1	179.411	50.7899	32.5247	59.6992	72.6321	81.0875	742.949	1939.94	2023.18	0	0.479253	5.02501	322.27	296.45	282.196	84.3594	91.0947	92.7486
Q9UFH2	DNAH17	57	3	341.21	0.0994634	0.864124	Dynein heavy chain 17_ axonemal OS=Homo sapiens GN=DNAH17 PE=1 SV=2	433.729	458.971	475.653	767.509	781.356	865.242	581.293	358.569	359.316	0	7310.98	0	485.04	519.327	701.202	63.682	78.819	90.7233
P17661	DES	43	15	306.872	0.0999174	0.800959	Desmin OS=Homo sapiens GN=DES PE=1 SV=3	7865.47	7753.54	7816.63	3481.49	3316.54	4217.44	621.265	905.064	678.113	1219.62	6017.76	2067.47	8737.85	7662.07	8830.23	9829.47	9547.05	9951.95
Q96RV3	PCNX1	5	1	27.1135	0.100024	-1.78799	Pecanex-like protein 1 OS=Homo sapiens GN=PCNX1 PE=1 SV=2	723.581	719.07	700.478	920.449	1015.75	1044.76	0	1078.45	794.318	0	0	0	191.404	160.3	178.172	464.028	449.873	582.336
Q96LP2	FAM81B	6	1	30.9772	0.100475	-1.59388	Protein FAM81B OS=Homo sapiens GN=FAM81B PE=1 SV=3	24.4746	200.575	161.671	610.433	620.334	510.923	38.7381	27.0057	0	0	18.9945	0	329.659	253.251	0	53.9696	71.0024	0
Q9UHN6	TMEM2	4	2	21.3842	0.100494	-0.56282	Cell surface hyaluronidase OS=Homo sapiens GN=TMEM2 PE=1 SV=1	101.437	273.36	298.356	73.3602	42.444	80.3536	75.6276	58.8721	131.439	0	0	0	172.794	160.542	80.511	119.677	150.203	84.812
Q16584	MAP3K11	3	2	19.8795	0.100508	-1.7379	Mitogen-activated protein kinase kinase kinase 11 OS=Homo sapiens GN=MAP3K11 PE=1 SV=1	920.783	797.341	838.056	13082.3	12915.9	12279.2	3252.48	2312.7	1703.61	2469.7	926.404	4396.19	1281.6	1216.76	1211.12	1050.48	990.579	878.496
O43809	NUDT21	9	2	56.1485	0.100552	-0.804048	Cleavage and polyadenylation specificity factor subunit 5 OS=Homo sapiens GN=NUDT21 PE=1 SV=1	253.542	220.093	240.388	12.5363	32.4453	29.7918	1305.58	1148.53	1175.43	0	0	0	551.881	826.078	1001.09	87.3917	61.3515	2.76951
Q7Z7A1	CNTRL	61	8	342.515	0.100622	-0.234671	Centriolin OS=Homo sapiens GN=CNTRL PE=1 SV=2	2127.56	2135.84	1959.19	5787.21	5274.78	5885.97	5724.6	6525.74	5504.02	20465.6	675.827	2429.89	1991.17	1820.39	1848.63	1872.1	1816.5	1861.12
O15067	PFAS	16	7	106.681	0.100936	-1.91651	Phosphoribosylformylglycinamidine synthase OS=Homo sapiens GN=PFAS PE=1 SV=4	251.62	340.502	295.91	3168.54	3580.23	3680.07	661.463	110.937	308.917	201.041	0	0	647.885	520.993	641.386	397.126	435.909	439.883
P62888	RPL30	16	5	95.6803	0.101411	0.496542	60S ribosomal protein L30 OS=Homo sapiens GN=RPL30 PE=1 SV=2	1112.77	977.817	910.29	384.65	488.956	193.795	607.931	545.16	663.115	961.063	1586.22	680.527	1241.14	1049.85	1012.77	720.892	625.018	424.518
O43776	NARS	33	12	237.676	0.101445	-0.407385	Asparagine--tRNA ligase_ cytoplasmic OS=Homo sapiens GN=NARS PE=1 SV=1	2488.47	2487.81	2654.09	2434.23	2376.07	2631.31	4124.96	4342.14	4320.04	154.661	128.595	134.309	2395.32	3218.28	3635.36	3689.26	3499.68	4150
P78371	CCT2	39	3	312.075	0.101602	-1.69618	T-complex protein 1 subunit beta OS=Homo sapiens GN=CCT2 PE=1 SV=4	440.854	417.163	408.987	872.377	863.433	804.326	13032.5	14246.4	14309.7	20.6043	0	33.7019	3955.91	4249.46	4343.21	726.367	419.499	260.547
Q58FG1	HSP90AA4P	16	4	102.406	0.102284	-1.11256	Putative heat shock protein HSP 90-alpha A4 OS=Homo sapiens GN=HSP90AA4P PE=5 SV=1	120.56	231.988	255.332	1216.4	1302.48	1331.8	41.6466	60.3796	46.3148	0	4.12362	0	495.032	449.286	664.347	210.863	303.082	3.83672
Q9H4G4	GLIPR2	9	1	56.6816	0.10252	-1.39687	Golgi-associated plant pathogenesis-related protein 1 OS=Homo sapiens GN=GLIPR2 PE=1 SV=3	483.17	732.654	475	369.447	325.665	413.873	3060.13	3355.76	2642.39	248.743	0	4.59783	757.657	827.266	800.316	690.871	647.283	526.392
O60765	ZNF354A	7	1	39.1054	0.102996	2.53521	Zinc finger protein 354A OS=Homo sapiens GN=ZNF354A PE=1 SV=2	358.865	232.693	385.328	0	0	0	0	0	0	0	0	0	654.216	708.35	884.293	1111.83	1080.92	1223.02
Q9Y4L1	HYOU1	77	2	623.559	0.103014	-0.389656	Hypoxia up-regulated protein 1 OS=Homo sapiens GN=HYOU1 PE=1 SV=1	764.066	952.31	940.054	947.44	1105.7	1060.21	561.823	532.004	647.405	103.74	178.304	357.462	892.988	716.831	1709.86	666.499	665.881	441.679
P23246	SFPQ	30	12	229.596	0.103276	-0.490933	Splicing factor_ proline- and glutamine-rich OS=Homo sapiens GN=SFPQ PE=1 SV=2	4113.85	3766.8	3859.31	5023.47	6388.02	8614.06	9535.34	9646.63	10525.6	1972.42	10606.9	1972.27	8012.81	6882.86	3616.23	3663.47	3801.06	3213.99
P02787	TF	105	52	995.739	0.104219	-0.230337	Serotransferrin OS=Homo sapiens GN=TF PE=1 SV=3	27289.7	31444.5	30718	30178.2	30091.1	29988.2	24647.4	22166.9	21161.4	10425.9	21938.4	81574	24533.5	22830.1	23954.7	9207.77	8741.1	7930.52
P21359	NF1	22	4	115.486	0.104374	-1.88075	Neurofibromin OS=Homo sapiens GN=NF1 PE=1 SV=2	834.214	832.106	975.107	452.155	478.408	370.905	5725.01	6227.51	6686.58	931.425	294.869	471.635	722.582	611.884	691.748	916.396	767.676	723.755
P0DMV8	HSPA1A	38	1	356.665	0.104483	5.96532	Heat shock 70 kDa protein 1A OS=Homo sapiens GN=HSPA1A PE=1 SV=1	6.48922	20.1336	12.5627	0	2.45149	0	3.30608	1.39872	11.1854	3385.99	0	0	40.2335	40.9857	75.6282	6.5134	24.8331	20.1197
P12883	MYH7	45	5	250.024	0.1045	-0.466166	Myosin-7 OS=Homo sapiens GN=MYH7 PE=1 SV=5	7231.37	6738.39	6926.77	5854.9	6222.94	6164.87	5233.85	5226.46	5063.17	492.973	37.9464	2818.29	2913.08	3000.1	3258.7	9103.03	8452.38	9493.05
Q9H2Y7	ZNF106	13	1	68.5896	0.105631	-1.6909	Zinc finger protein 106 OS=Homo sapiens GN=ZNF106 PE=1 SV=1	225.829	103.51	593.62	1275.21	1252.79	1123.34	68.0281	52.2073	123.861	283.226	0	0	161.998	93.6983	113.942	246.47	335.651	257.425
P30613	PKLR	20	9	162.036	0.105732	-2.11219	Pyruvate kinase PKLR OS=Homo sapiens GN=PKLR PE=1 SV=2	2175.08	2310.4	2387.01	2889.1	3233.27	2856.38	32531.6	33992.9	39048.1	1979.91	7360.28	1921.66	3756.2	2384.37	3516.81	2128	2279.82	2757.68
O43854	EDIL3	10	7	73.321	0.105807	-0.544814	EGF-like repeat and discoidin I-like domain-containing protein 3 OS=Homo sapiens GN=EDIL3 PE=1 SV=1	1766.12	1410.77	1430.75	1637.88	1445.25	1984.9	4223.97	4329.26	4694.07	2291.19	753.029	5589.9	963.61	894.98	1041.77	1375.43	1357.23	1446.07
H7C0C1	NA	14	1	107.132	0.105962	-0.413206	Uncharacterized protein (Fragment) OS=Homo sapiens PE=4 SV=2	75.1677	90.0412	117.31	128.24	76.6807	125.356	229.411	170.294	212.361	240.931	112.343	263.167	48.5412	46.6207	82.299	34.4967	39.1414	52.2728
P27824	CANX	43	9	372.947	0.106233	-0.454483	Calnexin OS=Homo sapiens GN=CANX PE=1 SV=2	16743.6	16610	15953.6	15890.9	14853.4	14860.4	27217.1	23203	25118.1	8084.67	1617.18	6768.05	18449.9	17347.5	17250.2	18270.7	17896	18705.4
Q99081	TCF12	4	2	26.5565	0.106239	0.566844	Transcription factor 12 OS=Homo sapiens GN=TCF12 PE=1 SV=1	373.133	295.093	354.192	364.207	314.442	352.85	112.331	94.0693	44.9302	902.154	271.158	249.427	256.205	261.851	275.043	353.509	461.475	383.895
Q9ULV0	MYO5B	34	5	189.898	0.106509	-0.227715	Unconventional myosin-Vb OS=Homo sapiens GN=MYO5B PE=1 SV=3	139.175	116.614	137.714	141.673	114.116	116.786	297.137	340.596	116.891	0	0	0	174.254	157.271	207.239	120.8	400.043	239.051
Q86UU5	GGN	4	1	20.7621	0.107709	-0.915143	Gametogenetin OS=Homo sapiens GN=GGN PE=1 SV=2	3208.43	3456.2	3286.36	7949.25	7240	6719.11	938.417	1366.64	1238.74	393.247	241.63	91.7933	3861.83	3108.78	3142.79	2778.94	2480.73	2674.24
P13489	RNH1	25	6	225.411	0.108449	-0.459958	Ribonuclease inhibitor OS=Homo sapiens GN=RNH1 PE=1 SV=2	2173.31	2231.16	2539.29	2662.53	2609.93	1966.05	763.711	1928.57	1191.56	1440.63	1767.5	2216.88	1391.44	1286.51	1116.22	1540.46	1621.84	752.729
P00387	CYB5R3	17	6	160.258	0.108562	-0.585892	NADH-cytochrome b5 reductase 3 OS=Homo sapiens GN=CYB5R3 PE=1 SV=3	3432.64	3399.17	3489.88	1325.74	1095.73	1139.16	2215.46	1638.9	1863.51	601.989	411.171	104.105	1291.71	1326.02	1420.43	2614.31	2547.72	2740.92
B2RTY4	MYO9A	51	3	259.804	0.109276	-1.27941	Unconventional myosin-IXa OS=Homo sapiens GN=MYO9A PE=1 SV=2	619.865	524.705	482.047	3109.66	2987.33	2858.66	430.179	396.164	558.673	99.4931	513.415	942.541	580.582	533.24	428.444	643.853	664.159	524.362
Q0VDF9	HSPA14	7	1	49.2376	0.109364	-1.46167	Heat shock 70 kDa protein 14 OS=Homo sapiens GN=HSPA14 PE=1 SV=1	769.894	5118.96	397.047	1804.65	6059.07	1559.57	20.2345	662.821	17.6019	6.62022	0	44.6064	262.676	169.901	244.328	194.218	4872.97	162.639
O14717	TRDMT1	5	1	31.4369	0.109459	2.47312	tRNA (cytosine(38)-C(5))-methyltransferase OS=Homo sapiens GN=TRDMT1 PE=1 SV=1	5.10884	0.13886	86.0818	0.0949303	25.0222	22.6645	0	0	0	0	106.188	154.448	75.4187	133.862	0	155.563	146.925	0
O15144	ARPC2	19	3	141.403	0.109482	-0.557914	Actin-related protein 2/3 complex subunit 2 OS=Homo sapiens GN=ARPC2 PE=1 SV=1	139.898	168.207	165.121	162.267	181.997	208.712	407.009	190.967	385.882	5.91751	0	26.8691	242.454	224.117	220.541	123.632	291.106	230.765
Q9P2R3	ANKFY1	12	3	73.1162	0.109619	-2.7526	Rabankyrin-5 OS=Homo sapiens GN=ANKFY1 PE=1 SV=2	111.426	94.6013	125.115	2091.2	2163.1	2099.47	110.045	67.7455	69.8264	148.574	31.5882	93.6075	153.017	154.747	115.652	107.634	145.415	78.4386
P49411	TUFM	34	10	297.002	0.109745	-0.390141	Elongation factor Tu_ mitochondrial OS=Homo sapiens GN=TUFM PE=1 SV=2	3712.38	4516.06	4616.47	3474.6	3859.9	4426.22	2985.68	1760.98	2582.89	937.252	2322.09	3034.89	2616.95	2545.41	2380.88	3160.4	3005.86	4364.54
Q16851	UGP2	25	1	170.369	0.110182	-0.0693004	UTP--glucose-1-phosphate uridylyltransferase OS=Homo sapiens GN=UGP2 PE=1 SV=5	873.44	741.168	805.227	359.222	381.984	366.725	450.3	455.761	489.303	0	0	0	618.217	511.46	484.548	1065.4	994.176	1018.44
P46777	RPL5	20	9	164.734	0.1102	-0.27973	60S ribosomal protein L5 OS=Homo sapiens GN=RPL5 PE=1 SV=3	5872.35	5987.91	6180.46	6895.42	7073.5	7045.72	8029.64	7897.05	7875.36	6996.73	7112	1844.73	6323.99	5616.63	4703.41	6103.68	6201.66	6875.64
E7EX90	DCTN1	25	1	171.504	0.111447	1.10323	Dynactin subunit 1 OS=Homo sapiens GN=DCTN1 PE=1 SV=1	189.165	172.879	144.737	61.2566	49.6881	54.2649	14.1817	12.7624	14.1018	112.632	576.344	14.0831	176.431	206.994	196.017	91.1428	87.3779	70.8318
O95336	PGLS	11	2	60.3686	0.111882	-0.532616	6-phosphogluconolactonase OS=Homo sapiens GN=PGLS PE=1 SV=2	431.622	384.449	388.401	540.897	562.417	550.227	134.36	159.27	201.075	0	0	21.8733	492.383	427.633	422.052	306.361	327.458	319.974
P28482	MAPK1	15	4	108.915	0.111945	-0.857841	Mitogen-activated protein kinase 1 OS=Homo sapiens GN=MAPK1 PE=1 SV=3	597.505	495.508	436.006	1792.16	1658.8	1968.29	538.756	576.079	611.243	464.813	7.21445	43.4599	851.109	740.261	779.437	608.615	684.798	606.604
P13647	KRT5	22	3	187.669	0.112352	-0.420948	Keratin_ type II cytoskeletal 5 OS=Homo sapiens GN=KRT5 PE=1 SV=3	1227.17	1116.29	1098.95	2507.43	2500.61	2460.09	2446.89	2075.2	2416.34	4055.79	352.952	1204.24	1618.42	1589.47	1343.93	1106.77	1053.05	1007.38
Q8N7X1	RBMXL3	14	3	89.697	0.112427	-0.56006	RNA-binding motif protein_ X-linked-like-3 OS=Homo sapiens GN=RBMXL3 PE=2 SV=2	232.993	238.326	252.976	457.535	527.486	448.106	642.608	539.895	607.709	0	32.8659	30.8412	201.323	292.01	614.889	453.926	653.648	398.075
P13073	COX4I1	12	1	86.506	0.112449	3.61197	Cytochrome c oxidase subunit 4 isoform 1_ mitochondrial OS=Homo sapiens GN=COX4I1 PE=1 SV=1	19.1268	4.90015	4.41913	0	10.0658	18.684	0	0	0	0	0	0	29.8739	20.4792	79.5296	106.815	248.839	213.782
P19525	EIF2AK2	6	2	38.4502	0.112851	-0.405304	Interferon-induced_ double-stranded RNA-activated protein kinase OS=Homo sapiens GN=EIF2AK2 PE=1 SV=2	639.115	610.6	615.33	518.12	592.935	121.658	558.463	421.971	820.432	0	0	14.3069	448.264	577.004	595.179	688.986	700.917	674.181
P06733	ENO1	66	23	558.026	0.113094	-0.285192	Alpha-enolase OS=Homo sapiens GN=ENO1 PE=1 SV=2	61195.3	60244.8	60693.8	44534.1	44794.5	43661.2	41303.1	45911.8	43628.9	1223.96	439.5	1324.81	61789.2	57514.2	58108.5	62747.2	59553	63275.1
Q8NDI1	EHBP1	20	6	112.552	0.113135	-0.857144	EH domain-binding protein 1 OS=Homo sapiens GN=EHBP1 PE=1 SV=3	1547.91	1529.28	1544.5	1331.42	1162.79	1365.63	3055.61	6431.92	4995.12	270.027	55.6863	1756.11	1304.6	1396.25	1365.87	2004.9	2191.65	2332.17
Q05707	COL14A1	32	11	160.167	0.113286	-0.359484	Collagen alpha-1(XIV) chain OS=Homo sapiens GN=COL14A1 PE=1 SV=3	965.177	961.413	985.432	1290.63	1243.92	1423.39	2097.35	1634.87	2072.86	662.335	3139.41	290.559	1034.4	1082.32	1052.61	965.933	864.993	786.917
Q12929	EPS8	9	3	49.6698	0.113405	-0.380235	Epidermal growth factor receptor kinase substrate 8 OS=Homo sapiens GN=EPS8 PE=1 SV=1	4703.81	4863.94	4919.16	4161.06	4080.99	2743.62	2382.22	4046.57	3529.14	2052.13	633.431	879.984	4924.39	5281.09	5209	2607.13	2818.58	2815.99
P35637	FUS	20	1	122.711	0.113799	2.20139	RNA-binding protein FUS OS=Homo sapiens GN=FUS PE=1 SV=1	264.067	205.503	282.915	0	0	0	0	0	0	0	0	0	679.139	681.252	711.716	452.284	448.128	488.324
Q8IZ21	PHACTR4	4	1	23.3689	0.114143	-9.70216	Phosphatase and actin regulator 4 OS=Homo sapiens GN=PHACTR4 PE=1 SV=1	0.00517289	0.166861	0	0	0	0	60.9207	2587.38	2567.96	0	0	0	0	0.0720668	0	0	6.19021	0
Q00688	FKBP3	13	3	85.8452	0.114254	0.423261	Peptidyl-prolyl cis-trans isomerase FKBP3 OS=Homo sapiens GN=FKBP3 PE=1 SV=1	1404.75	2090.27	1589.23	1114.94	1090.61	1254.39	2186.65	2110.53	1919.05	865.694	2443.82	3691.37	2254.02	2173.96	1978.01	2342.12	2384.25	1659.81
P29373	CRABP2	11	1	95.036	0.114328	-0.405832	Cellular retinoic acid-binding protein 2 OS=Homo sapiens GN=CRABP2 PE=1 SV=2	5759.2	5574.81	5424.76	7839.25	7901.25	7227.56	5011.04	5719.1	6151.97	126.884	1168.21	1111.86	9565.54	8277.14	8489.82	4679.9	4736.33	4572.79
P19338	NCL	51	14	376.796	0.114522	-1.86462	Nucleolin OS=Homo sapiens GN=NCL PE=1 SV=3	5705.97	5453.92	5295.7	3237.72	3424.54	3551.14	46892.6	50449.3	48754.4	1462.62	855.346	3374.33	7510.71	7302.29	7441.45	6440.72	6345.74	6707.36
P43243	MATR3	44	1	323.748	0.115134	-0.146944	Matrin-3 OS=Homo sapiens GN=MATR3 PE=1 SV=2	131.394	111.007	126.431	182.496	176.011	140.892	121.374	88.792	154.906	0	0	0	168.23	182.606	175.066	197.654	200.317	189.999
O75165	DNAJC13	33	8	160.817	0.115297	-0.713873	DnaJ homolog subfamily C member 13 OS=Homo sapiens GN=DNAJC13 PE=1 SV=5	901.218	801.529	660.265	849.281	892.19	784.112	2218.89	2396.85	2608	1683.16	49.2993	1568.6	646.363	469.725	512.08	761.619	837.134	856.685
H0YCC8	PABPC4	4	1	23.7861	0.116495	-0.794574	Polyadenylate-binding protein 4 (Fragment) OS=Homo sapiens GN=PABPC4 PE=1 SV=1	356.256	336.757	284.472	351.918	374.962	405.359	680.268	859.357	822.616	189.8	30.1277	0	326.745	310.105	388.43	440.065	422.307	470.568
Q9Y2G5	POFUT2	10	1	71.1003	0.116609	2.78676	GDP-fucose protein O-fucosyltransferase 2 OS=Homo sapiens GN=POFUT2 PE=1 SV=3	0	0	0	20.6207	6.89509	3.53037	44.842	0	0	0	0	0	177.698	65.703	208.151	19.8557	16.4863	35.7957
Q13308	PTK7	20	5	113.099	0.116667	-2.60032	Inactive tyrosine-protein kinase 7 OS=Homo sapiens GN=PTK7 PE=1 SV=2	680.565	415.327	566.072	557.341	585.162	683.409	11256.8	12255.8	13120.5	628.818	196.382	1684.82	491.672	479.884	790.129	816.992	758.606	768.745
F1T0I1	SEC16A	7	1	33.9625	0.116876	-3.81532	Protein transport protein sec16 OS=Homo sapiens GN=SEC16A PE=1 SV=1	0	3.8603	0	4.84059	15.1353	22.6463	2880.33	2272.65	2065.63	414.534	0	0	0	0	0	0	11.2569	90.2878
Q99536	VAT1	17	1	144.406	0.116983	0.118296	Synaptic vesicle membrane protein VAT-1 homolog OS=Homo sapiens GN=VAT1 PE=1 SV=2	667.623	670.624	676.704	1183.93	1161.87	1369.28	987.135	1167.14	1228.06	0	0	0	950.928	1030.88	1076.65	2318.73	2311.79	2202.05
Q9NR12	PDLIM7	26	5	178.184	0.117201	-0.399542	PDZ and LIM domain protein 7 OS=Homo sapiens GN=PDLIM7 PE=1 SV=1	4277.86	4219.57	4136.59	2962.69	3161.44	2854.43	5142.35	5423.82	5603.76	24.3733	1114.11	881.472	7266.28	5858.63	880.656	5633.8	5537.36	1446.23
Q9Y2H9	MAST1	11	4	63.697	0.117614	-0.623788	Microtubule-associated serine/threonine-protein kinase 1 OS=Homo sapiens GN=MAST1 PE=1 SV=2	342.764	304.869	297.671	728.41	744.017	623.04	174.276	201.587	206.286	502.904	648.645	275.744	170.405	215.29	31.2317	233.935	200.925	72.0673
E5RK69	ANXA6	45	1	481.66	0.117811	-0.648	Annexin OS=Homo sapiens GN=ANXA6 PE=1 SV=1	398.17	365.401	347.247	606.128	371.53	727.297	271.382	265.813	310.739	54.4952	211.226	3.13046	323.611	325.206	320.822	316.995	358.039	424.524
E7EVA0	MAP4	99	7	790.69	0.117962	-1.94395	Microtubule-associated protein OS=Homo sapiens GN=MAP4 PE=1 SV=1	162.091	219.006	201.937	254.688	256.098	204.924	2449.02	2639.89	2829.1	723.652	110.381	216.859	245.401	201.842	268.338	214.188	202.113	212.693
P51148	RAB5C	10	1	69.5691	0.118391	-0.276526	Ras-related protein Rab-5C OS=Homo sapiens GN=RAB5C PE=1 SV=2	49.1147	2528.9	1075.88	1884.71	1965.34	2098.75	3162.22	3649.11	2524.93	0	663.912	726.91	3528.33	3509.7	0	3297.6	3909.11	0
P49641	MAN2A2	4	1	17.2986	0.118556	4.65724	Alpha-mannosidase 2x OS=Homo sapiens GN=MAN2A2 PE=2 SV=3	23.941	16.2273	20.1822	10.5063	0	0	0	0	0	1304.07	441.416	0	4.69793	17.5099	7.6509	2.89486	5.43656	4.25163
Q16531	DDB1	19	1	120.206	0.118995	-0.939032	DNA damage-binding protein 1 OS=Homo sapiens GN=DDB1 PE=1 SV=1	231.996	57.668	73.6821	71.805	94.286	112.147	12.3	131.964	123.47	32.2698	14.7883	67.8522	44.5833	46.9169	52.5592	71.7841	91.6904	51.8405
P06241	FYN	10	1	60.6296	0.119503	-2.55736	Tyrosine-protein kinase Fyn OS=Homo sapiens GN=FYN PE=1 SV=3	25.5495	32.4111	84.6475	906.177	753.54	145.497	0	13.4856	0	291.615	0	0	6.29248	7.27552	4.75556	13.2789	9.98182	0
O15037	KHNYN	4	3	26.352	0.119971	-0.656148	Protein KHNYN OS=Homo sapiens GN=KHNYN PE=1 SV=3	1322.5	1219.48	991.086	1511.33	1268.77	1504.71	2764.28	3608.4	3965.88	147.598	1231.27	751.034	1684.8	2011.62	1644.81	834.119	1764.39	1451.89
P35916	FLT4	27	2	158.175	0.120496	-0.344788	Vascular endothelial growth factor receptor 3 OS=Homo sapiens GN=FLT4 PE=1 SV=3	447.532	475.944	434.617	501.152	469.301	418.901	422.886	549.036	533.636	138.603	56.9386	317.159	560.653	490.355	454.849	473.644	296.99	559.724
P46439	GSTM5	4	1	23.8661	0.120927	-0.528832	Glutathione S-transferase Mu 5 OS=Homo sapiens GN=GSTM5 PE=1 SV=3	2035.97	1795.25	1758.68	2011.97	2009.38	1998.12	1670.91	1876.19	379.409	0	88.2677	32.7669	2436.27	2276.63	1332.1	1122.72	1610.65	1868.77
Q14566	MCM6	8	4	48.1884	0.120985	1.16966	DNA replication licensing factor MCM6 OS=Homo sapiens GN=MCM6 PE=1 SV=1	1299.46	916.999	745.013	302.198	296.18	281.334	148.633	57.3068	93.793	102.55	4059.12	205.535	956.061	783.073	630.689	791.196	1037.89	749.241
Q8WXG6	MADD	11	1	52.7272	0.122156	-0.550851	MAP kinase-activating death domain protein OS=Homo sapiens GN=MADD PE=1 SV=2	124.678	189.268	137.945	190.801	283.938	99.3537	159.109	44.0679	100.212	17.8535	77.1904	279.74	112.974	102.1	87.8557	39.8115	66.2935	123.635
P09936	UCHL1	35	3	319.205	0.122353	-0.442507	Ubiquitin carboxyl-terminal hydrolase isozyme L1 OS=Homo sapiens GN=UCHL1 PE=1 SV=2	2812.16	2996.13	2840.96	2293.61	2995.14	1998.87	776.172	1827.17	1798.55	1008.92	267.587	4763.97	1258.34	915.097	1169.48	1976.52	1937.87	1668.61
P08238	HSP90AB1	104	37	808.706	0.123879	-0.335966	Heat shock protein HSP 90-beta OS=Homo sapiens GN=HSP90AB1 PE=1 SV=4	36941.1	35146.5	34758	42209.6	42714.3	43585.4	56168.4	60294.4	52581.3	14484.5	11400.6	11433.6	53364.4	51576.2	49612	42109.9	43346.1	43059.3
Q8NI27	THOC2	10	4	54.4424	0.124067	-0.466575	THO complex subunit 2 OS=Homo sapiens GN=THOC2 PE=1 SV=2	881.564	852.208	815.216	1042.66	1081.35	1066.05	495.322	331.857	442.313	288.624	312.991	436.377	862.106	918.3	889.073	391.8	504.43	468.237
Q5FWF5	ESCO1	3	2	13.1348	0.124153	0.73954	N-acetyltransferase ESCO1 OS=Homo sapiens GN=ESCO1 PE=1 SV=3	580.732	602.956	611.58	687.731	947.281	490.065	304.649	177.892	210.036	2302.91	1612.56	728.02	542.146	554.227	609.393	485.611	501.036	366.032
P53396	ACLY	63	26	508.9	0.124276	-0.609809	ATP-citrate synthase OS=Homo sapiens GN=ACLY PE=1 SV=3	2742.97	2564.91	2705.53	1266.2	1309.01	1277.46	4769.69	4680.16	4699.14	620.277	99.926	141.959	2284.95	2146.67	2164.68	3199.98	3221.1	3167.71
Q9BVV6	KIAA0586	6	2	33.1068	0.125122	-0.244712	Protein TALPID3 OS=Homo sapiens GN=KIAA0586 PE=1 SV=4	465.05	403.862	373.664	425.051	559.911	483.921	1074.81	1186.65	1032.69	112.936	1027.45	2405.5	196.069	217.222	172.766	307.668	337.55	291.47
Q92599	2008-09-01	18	2	156.772	0.125733	0.00923763	Septin-8 OS=Homo sapiens GN=SEPT8 PE=1 SV=4	1203.75	1100.41	1174.42	1310.74	1297.24	1391.24	205.86	187.346	177.415	0	0	0	382.523	413.566	468.84	2162.51	2229	2443.67
P51149	RAB7A	19	1	118.648	0.126156	1.2193	Ras-related protein Rab-7a OS=Homo sapiens GN=RAB7A PE=1 SV=1	264.776	251.095	274.892	11.6995	6.76984	0	162.942	235.068	222.305	227.643	13.4687	44.6757	532.64	576.765	569.722	440.926	442.923	479.703
P17066	HSPA6	23	3	211.736	0.126218	-0.948282	Heat shock 70 kDa protein 6 OS=Homo sapiens GN=HSPA6 PE=1 SV=2	33.842	60.0891	49.4371	369.689	407.836	476.937	1059.41	533.271	102.313	6.17973	218.296	1000.42	37.9332	64.9504	56.296	30.3107	77.854	110.614
O43237	DYNC1LI2	23	4	174.839	0.126811	-0.573234	Cytoplasmic dynein 1 light intermediate chain 2 OS=Homo sapiens GN=DYNC1LI2 PE=1 SV=1	418.012	365.217	300.755	331.082	919.26	865.864	227.395	337.675	236.581	529.031	334.411	194.212	272.248	313.611	262.854	229.977	256.381	296.948
Q9UI47	CTNNA3	6	1	27.8014	0.127323	4.13748	Catenin alpha-3 OS=Homo sapiens GN=CTNNA3 PE=1 SV=2	467.448	323.874	310.96	405.561	309.22	398.455	204.831	257.952	288.471	801.506	48336.2	678.335	291.856	375.876	277.31	593	450.383	410.028
P11055	MYH3	52	13	300.31	0.127569	-2.09766	Myosin-3 OS=Homo sapiens GN=MYH3 PE=1 SV=3	9640.08	6844.73	5773.55	2120.03	2293.03	1885.7	45649.7	62530	67618.1	7365.21	85.8893	305.653	8358.81	7958.52	7920.95	5370.39	5054.79	5324.73
Q8N427	NME8	9	1	49.516	0.127676	-0.15249	Thioredoxin domain-containing protein 3 OS=Homo sapiens GN=NME8 PE=2 SV=2	367.694	351.865	330.932	224.614	144.709	257.898	522.677	383.125	340.664	4.72616	0	0	509.611	450.76	480.183	440.503	322.645	422.445
P51571	SSR4	4	1	44.419	0.127776	3.72173	Translocon-associated protein subunit delta OS=Homo sapiens GN=SSR4 PE=1 SV=1	10.0893	12.0459	3.04101	0	0	0	0	0	0	0	271.946	0	22.9142	19.1984	0	1.98047	12.4683	3.64909
Q9H4B7	TUBB1	16	4	159.985	0.127993	0.12885	Tubulin beta-1 chain OS=Homo sapiens GN=TUBB1 PE=1 SV=1	813.283	697.753	727.416	965.958	836.195	903.748	1229.08	955.268	1192.91	160.588	415.224	5714.66	578.932	492.982	450.785	415.655	368.026	502.168
P30050	RPL12	16	9	121.075	0.128951	-0.448001	60S ribosomal protein L12 OS=Homo sapiens GN=RPL12 PE=1 SV=1	13120.7	13271.9	12471.5	7707.51	7543.82	7117.71	12599.9	12211.4	12961.4	526.169	2608	5032.11	9514.01	9339.56	9366.4	11805.3	11980.3	12405.1
P07437	TUBB	129	49	746.271	0.129027	0.83861	Tubulin beta chain OS=Homo sapiens GN=TUBB PE=1 SV=2	8174.56	7170.08	6868.46	4366.68	4345.87	3953.7	23819.3	35974.3	37010.2	29293.8	70679.7	58108.1	23493.8	14413.1	14348.9	8210.57	8214	8730.57
Q14123	PDE1C	8	4	39.8044	0.12928	-0.960465	Calcium/calmodulin-dependent 3'_5'-cyclic nucleotide phosphodiesterase 1C OS=Homo sapiens GN=PDE1C PE=1 SV=1	1308.74	1675.19	2024.58	3398.33	4133.72	4028.76	1861.61	629.549	1469.04	0	544.879	680.85	424.12	817.859	1377.41	2112.55	2072.49	2519.79
Q9ULH0	KIDINS220	15	1	89.0763	0.129493	-6.65031	Kinase D-interacting substrate of 220 kDa OS=Homo sapiens GN=KIDINS220 PE=1 SV=3	0	0	0	0	7.22634	0	867.874	1176.13	190.67	0	0	0	0	0	0	7.0436	0	15.2753
Q86UR5	RIMS1	7	3	53.5235	0.129731	-0.81969	Regulating synaptic membrane exocytosis protein 1 OS=Homo sapiens GN=RIMS1 PE=1 SV=1	1160.73	1208.34	1034.64	3224.21	3128.85	2764.91	7342.39	7131.21	8046.06	229.027	178.311	386.376	4534.98	4059.37	4189.76	2142.78	2054.16	2078.38
O94925	GLS	9	3	58.6972	0.130226	-0.333663	Glutaminase kidney isoform_ mitochondrial OS=Homo sapiens GN=GLS PE=1 SV=1	343.935	387.421	375.894	912.724	935.856	356.392	525.411	382.554	658.382	336.361	765.767	1444.78	299.514	240.121	164.198	249.015	196.953	174.534
Q14289	PTK2B	12	2	51.2036	0.130875	-1.84376	Protein-tyrosine kinase 2-beta OS=Homo sapiens GN=PTK2B PE=1 SV=2	5.36751	0.149117	4.63712	211.667	118.709	183.303	1.53775	18.2865	15.9067	0	0	124.475	7.71178	14.9958	1.97474	3.9576	1.99209	0.784091
O60568	PLOD3	12	3	86.6615	0.130956	-1.35559	Procollagen-lysine_2-oxoglutarate 5-dioxygenase 3 OS=Homo sapiens GN=PLOD3 PE=1 SV=1	76.2899	92.4992	95.4368	193.357	94.175	192.277	472.039	1024.96	1110.52	408.874	7.74137	0	137.536	167.594	185.598	132.098	156.016	114.245
P05204	HMGN2	2	2	14.2614	0.13101	-5.23949	Non-histone chromosomal protein HMG-17 OS=Homo sapiens GN=HMGN2 PE=1 SV=3	2.22026	2.13741	2.77221	3096.24	3407.26	2909.46	17973.3	16659.4	15772.3	0	252.094	33.5322	590.247	580.009	13.9403	16.8841	20.9274	75.9419
Q9H8Y8	GORASP2	7	1	52.1174	0.132081	-2.71378	Golgi reassembly-stacking protein 2 OS=Homo sapiens GN=GORASP2 PE=1 SV=3	284.387	429.525	442.969	5282.44	4846.13	4982.38	102.728	577.158	58.4184	208.921	284.584	142.094	441.232	328.726	404.102	87.244	318.898	376.442
Q15084	PDIA6	42	23	322.307	0.133387	-0.356969	Protein disulfide-isomerase A6 OS=Homo sapiens GN=PDIA6 PE=1 SV=1	23010.4	23843	24084.4	17650.7	17158.9	18788	29451.7	29444.2	31104.3	3867.73	1759.39	5328.13	27870.6	27677.5	28668.3	23780.9	23392.6	25164.9
P45880	VDAC2	19	3	146.79	0.133823	-0.36904	Voltage-dependent anion-selective channel protein 2 OS=Homo sapiens GN=VDAC2 PE=1 SV=2	686.821	589.373	600.474	264.817	273.476	247.418	195.62	201.788	278.258	0	0	63.1502	294.609	248.894	170.798	543.035	592.697	671.459
Q5M775	SPECC1	12	1	62.5168	0.134524	5.14896	Cytospin-B OS=Homo sapiens GN=SPECC1 PE=1 SV=1	217.451	201.464	179.787	170.403	307.117	205.844	89.8114	63.1851	97.19	972.298	781.606	51515.9	276.461	196.231	289.295	165.564	80.6027	87.3507
P53804	TTC3	11	3	72.0924	0.134557	-1.49854	E3 ubiquitin-protein ligase TTC3 OS=Homo sapiens GN=TTC3 PE=1 SV=2	17109.8	18315.1	19040.7	3002	1367.18	829.406	1501.79	922.973	616.119	74.8923	109.112	28.7296	1285.08	1412.93	1459.72	5151.6	6007.6	6662.28
Q9Y263	PLAA	12	1	58.8124	0.134694	-0.410619	Phospholipase A-2-activating protein OS=Homo sapiens GN=PLAA PE=1 SV=2	135.595	225.404	224.099	409.937	334.254	616.178	56.6585	38.4495	195.545	52.4687	1.22092	962.785	100.649	67.3461	23.3641	41.6323	116.633	316.135
O15075	DCLK1	13	3	79.7049	0.134779	-2.93191	Serine/threonine-protein kinase DCLK1 OS=Homo sapiens GN=DCLK1 PE=1 SV=2	47.4127	42.6897	47.5772	39.0334	9.23969	7.90903	950.866	759.277	655.886	0	29.5674	7.62833	48.7132	38.4014	47.7285	36.9511	73.2175	53.2425
P07954	FH	7	1	40.9849	0.135467	-0.126669	Fumarate hydratase_ mitochondrial OS=Homo sapiens GN=FH PE=1 SV=3	2897.16	3011.62	3043.36	590.448	557.709	521.364	3496.73	3153.65	3780.45	0	0	0	2635.23	2993.57	3097.27	3483.86	3325.46	3747.52
Q13347	EIF3I	14	3	102.983	0.136194	-0.435521	Eukaryotic translation initiation factor 3 subunit I OS=Homo sapiens GN=EIF3I PE=1 SV=1	1411.97	1418.12	1446.88	1136.25	1113.09	991.346	495.593	789.007	930.205	12.8949	348.038	7.12822	1193.41	1325.35	1265.71	993.869	1063.46	986.588
Q5T5U3	ARHGAP21	11	1	57.0017	0.137475	-0.335012	Rho GTPase-activating protein 21 OS=Homo sapiens GN=ARHGAP21 PE=1 SV=1	337.307	339.714	288.666	225.235	302.249	290.707	234.475	235.446	339.775	0	92.0244	292.736	444.63	486.63	4.47723	312.667	285.409	137.553
P34932	HSPA4	49	9	387.325	0.137694	-0.602707	Heat shock 70 kDa protein 4 OS=Homo sapiens GN=HSPA4 PE=1 SV=4	454.029	756.128	996.867	2033.61	2110.16	1953.53	1056.16	979.62	539.317	486.611	713.958	473.803	1136.44	1687.61	580.811	925.505	791.691	367.853
Q6VMQ6	ATF7IP	3	2	14.9121	0.138161	-0.789937	Activating transcription factor 7-interacting protein 1 OS=Homo sapiens GN=ATF7IP PE=1 SV=3	5173.76	4959.64	4925.48	2302.15	2108.48	1757.15	1150.65	1816.65	1828.67	407.567	0	271.464	1534.11	1337.07	1752.18	3104.44	3289.72	3354.15
P46939	UTRN	77	13	406.532	0.138267	0.639503	Utrophin OS=Homo sapiens GN=UTRN PE=1 SV=2	1612.85	1540.14	1561.08	420.347	435.248	536.381	2720.56	2555.34	2693.57	2001.9	6098.54	4885.25	1549	1464.76	1570.9	1466.94	1455.19	1434.26
Q15034	HERC3	12	6	74.1519	0.138456	-1.96754	Probable E3 ubiquitin-protein ligase HERC3 OS=Homo sapiens GN=HERC3 PE=1 SV=1	424.744	441.864	510.299	494.897	431.97	854.266	4721.22	5780.03	7043.29	677.271	0	344.582	1019.97	895.841	900.21	489.675	453.915	511.936
P11766	ADH5	21	4	161.378	0.140262	-2.61435	Alcohol dehydrogenase class-3 OS=Homo sapiens GN=ADH5 PE=1 SV=4	180.601	168.978	208.377	201.938	123.614	24.3877	4259.79	4439.59	4531.07	0.220369	0	62.7042	351.092	283.648	272.583	536.67	402.522	399.442
O14976	GAK	7	2	34.9696	0.140867	-0.924581	Cyclin-G-associated kinase OS=Homo sapiens GN=GAK PE=1 SV=2	2692.89	2318.09	2654.86	4168.38	5416.29	4769.37	486.603	410.858	453.902	49.5172	55.5454	38.5658	2107.23	2132.57	2226.23	1614.74	1814.73	2273.62
Q01581	HMGCS1	13	6	92.549	0.140999	-0.592019	Hydroxymethylglutaryl-CoA synthase_ cytoplasmic OS=Homo sapiens GN=HMGCS1 PE=1 SV=2	755.324	713.816	624.231	2483.98	2670.5	2060.72	1417.88	1890.56	1346.45	1731.72	1648.3	444.738	1100.52	1065.06	973.31	723.377	821.177	755.336
Q13423	NNT	13	2	81.6989	0.141099	-0.980963	NAD(P) transhydrogenase_ mitochondrial OS=Homo sapiens GN=NNT PE=1 SV=3	377.789	398.624	396.072	319.503	512.5	690.405	1479.24	2595.45	1921.64	423.376	1008.91	667.502	355.983	483.929	391.66	251.19	421.726	399.065
O75582	RPS6KA5	5	1	24.3573	0.141469	-1.66409	Ribosomal protein S6 kinase alpha-5 OS=Homo sapiens GN=RPS6KA5 PE=1 SV=1	802.046	725.89	727.017	691.471	769.001	753.585	0	0	0	0	0	0.0443591	473.726	472.932	463.424	0	0	0.0428749
Q9UHD8	2009-09-01	26	3	209.98	0.141559	-0.349109	Septin-9 OS=Homo sapiens GN=SEPT9 PE=1 SV=2	314.545	304.979	293.19	244.393	367.008	330.952	296.495	385.527	366.433	94.6053	2.44231	27.9018	433.488	351.451	184.552	442.525	473.393	269.107
P49591	SARS	26	2	184.038	0.14204	0.0795581	Serine--tRNA ligase_ cytoplasmic OS=Homo sapiens GN=SARS PE=1 SV=3	388.396	379.981	371.343	334.651	248.161	249.251	158.087	123.029	194.292	0	0	0	333.209	314.999	295.472	537.142	520.709	584.401
O43852	CALU	36	10	344.736	0.14214	-0.498578	Calumenin OS=Homo sapiens GN=CALU PE=1 SV=2	13605.1	12463.2	12538.5	13735.7	13702.6	13566.7	3578.81	13250.9	23832.1	3406.63	20513.6	6189.42	9112.15	8927.61	8289.47	9651.7	10041.7	8997.95
Q8IWI9	MGA	13	1	77.3459	0.142172	-0.870051	MAX gene-associated protein OS=Homo sapiens GN=MGA PE=1 SV=3	2974.71	2745.83	2133.91	9425.63	9978.93	9914.73	959.285	2149.71	1214.36	0	113.942	11046.8	2076.39	1763.56	1181.29	2496.11	2531.62	1494.5
Q8TD08	MAPK15	7	3	49.1337	0.142372	-0.86507	Mitogen-activated protein kinase 15 OS=Homo sapiens GN=MAPK15 PE=1 SV=1	1.16371	7.18082	7.48498	201.867	223.63	213.797	650.093	930.629	318.275	0	707.919	630.714	5.01304	20.503	18.7252	0	3.34405	16.0445
O94851	MICAL2	11	3	75.0682	0.14319	-0.710377	[F-actin]-monooxygenase MICAL2 OS=Homo sapiens GN=MICAL2 PE=1 SV=1	5601.69	5324.83	5429.25	2961.87	3370.84	3182.11	17413.6	19067.4	20836	1774.7	24432.5	1253.9	4101.28	4516.19	4654.71	3468.41	3318.33	3320.93
Q68DQ2	CRYBG3	25	7	152.787	0.143733	-0.954082	Very large A-kinase anchor protein OS=Homo sapiens GN=CRYBG3 PE=1 SV=3	2981.67	2781.7	2770.82	2873.23	2840.49	2695.3	819.386	3723.06	214.635	2230.68	872.127	2253.6	782.852	809.506	393.341	1197.26	1209.34	1452.33
Q9Y536	PPIAL4A	8	1	60.2104	0.144032	-0.383947	Peptidyl-prolyl cis-trans isomerase A-like 4A OS=Homo sapiens GN=PPIAL4A PE=2 SV=1	105.572	121.143	110.269	49.1202	77.9199	46.686	246.782	182.201	121.704	10.8334	0	0.0467601	146.706	144.156	180.228	85.009	115.677	130.732
O43491	EPB41L2	33	2	182.846	0.144411	-1.93064	Band 4.1-like protein 2 OS=Homo sapiens GN=EPB41L2 PE=1 SV=1	27.0101	297.344	551.682	2884.9	3211.62	4164.88	1065.86	247.196	30.4653	0	536.161	158.177	5.60478	44.3401	163.215	339.573	862.535	1164.3
Q9ULB1	NRXN1	28	3	153.88	0.144439	0.658495	Neurexin-1 OS=Homo sapiens GN=NRXN1 PE=2 SV=1	735.771	736.125	760.608	454.342	415.215	444.654	642.493	373.305	467.692	182.698	1775.54	827.486	983.129	1045.98	521.698	950.532	923.562	729.226
O95847	SLC25A27	6	1	34.362	0.144926	2.91679	Mitochondrial uncoupling protein 4 OS=Homo sapiens GN=SLC25A27 PE=2 SV=1	407.352	342.737	344.074	0	0	38.4197	0	0	0	0	0	0	1418	1362.26	1516.08	1412.35	1330.71	1513.45
O95613	PCNT	8	1	40.51	0.145301	-4.94615	Pericentrin OS=Homo sapiens GN=PCNT PE=1 SV=4	0.0472072	0	0	122.197	59.8907	90.6664	0	0	0	0	8.84928	0	0	0	0	0	0	0
Q9UHD9	UBQLN2	4	2	24.0913	0.145359	-2.33441	Ubiquilin-2 OS=Homo sapiens GN=UBQLN2 PE=1 SV=2	14.7397	50.8138	10.3004	69.8156	75.421	183.171	720.575	1036.01	1004.86	0	129.3	2.35417	104.638	98.2223	78.5878	26.4768	96.5048	91.6047
O60832	DKC1	7	1	41.068	0.145429	-0.517097	H/ACA ribonucleoprotein complex subunit 4 OS=Homo sapiens GN=DKC1 PE=1 SV=3	65619.5	63248.9	62341.6	53572.1	56254.8	55833.6	82414.3	93623	96003.5	544.492	0	7906	78678.6	72000.1	69746.9	68835.5	65337.7	76418.9
P07205	PGK2	36	13	257.145	0.145429	-0.349062	Phosphoglycerate kinase 2 OS=Homo sapiens GN=PGK2 PE=1 SV=3	4497.62	4149.52	3959.97	4640.16	4494.17	4247.64	4121.48	1277.01	3357.42	10290.7	126.112	566.673	2780.82	2492.89	2544.86	3260.49	2070.67	3144.87
O14867	BACH1	5	1	26.5506	0.14594	-0.280819	Transcription regulator protein BACH1 OS=Homo sapiens GN=BACH1 PE=1 SV=2	6336.95	5781.05	6037.6	6763	7248.4	7147.41	11719.7	10563.1	10203.1	3526.3	9942.68	5897.16	6920.2	6754.98	6788.56	5878.82	6224.57	7167.26
P22676	CALB2	5	1	25.683	0.146782	4.6936	Calretinin OS=Homo sapiens GN=CALB2 PE=2 SV=2	29.7322	23.9801	24.2433	0	18.4412	13.7606	0	14.6654	0	2146.09	778.041	0	0.471818	24.4656	20.8737	23.8798	22.9244	213.294
H7C5E8	TF	15	1	176.027	0.146891	-0.371024	Serotransferrin (Fragment) OS=Homo sapiens GN=TF PE=1 SV=1	187.681	202.234	217.784	154.465	141.921	146.322	120.939	121.732	114.357	16.0683	8.22418	93.0717	154.358	154.775	188.194	196.724	104.369	172.492
Q14789	GOLGB1	48	12	241.613	0.147038	-0.360998	Golgin subfamily B member 1 OS=Homo sapiens GN=GOLGB1 PE=1 SV=2	1792.16	1899	1968.45	943.471	894.53	1227.59	1699	1360.59	1234.59	342.969	79.8068	212.945	1502.08	1187.44	1513.18	1810.14	1673.93	1814.75
Q13085	ACACA	49	16	271.392	0.147899	-0.379657	Acetyl-CoA carboxylase 1 OS=Homo sapiens GN=ACACA PE=1 SV=2	9908.07	10727.7	11107.9	17043.9	16300	17250	5630.32	7237.44	9181.42	570.258	3086.09	267.151	13354.7	13691.1	5906.5	13614.2	14302.4	15441.3
P49448	GLUD2	24	4	168.896	0.148002	-0.713845	Glutamate dehydrogenase 2_ mitochondrial OS=Homo sapiens GN=GLUD2 PE=1 SV=2	2443.51	2383.18	2186.17	1477.03	1609.29	1684.56	6456.89	6814.66	6737.89	799.753	4758.49	528.977	2594.24	2301.58	2449.24	1894.94	1959.77	2097.11
P53621	COPA	60	23	438.804	0.148247	-0.364636	Coatomer subunit alpha OS=Homo sapiens GN=COPA PE=1 SV=2	6318.39	5485.65	6008.69	2334.54	2142.99	2099.41	2384.9	3293.34	2418.65	40.5083	83.0929	426.563	2970.91	2950.78	3348.29	5007.21	5188.97	5214.83
Q15772	SPEG	20	4	107.949	0.148409	-0.300923	Striated muscle preferentially expressed protein kinase OS=Homo sapiens GN=SPEG PE=1 SV=4	8967.79	8582.63	8461.19	7427.27	8012.92	7532.75	5862.3	5158.86	5586.34	1365.25	663.894	269.019	9174.11	8580.21	8482.5	8229.37	8164.28	8314.6
Q14152	EIF3A	43	16	266.004	0.148463	-0.493571	Eukaryotic translation initiation factor 3 subunit A OS=Homo sapiens GN=EIF3A PE=1 SV=1	1741.53	1818	1709.54	1880.75	2016.79	2422.04	505.797	2335.47	2352.94	23.745	49.0506	1269.44	2434.93	1922.83	1361.32	1443.81	2010.55	1404.59
O14782	KIF3C	16	2	94.3112	0.14872	-3.87118	Kinesin-like protein KIF3C OS=Homo sapiens GN=KIF3C PE=1 SV=3	646.975	451.135	576.061	68935.7	70089.3	65993.3	2088.6	2389.64	1787.84	3996.52	1134.84	2621.55	1101.25	932.112	2030.82	937.014	872.287	926.674
Q7Z4H8	KDELC2	12	2	70.579	0.148958	-0.643474	KDEL motif-containing protein 2 OS=Homo sapiens GN=KDELC2 PE=1 SV=2	4161.84	4077.87	4031.31	1086.92	1028.84	1261.21	3179.8	3661.15	3296.08	1510.01	553.355	642.673	2393.41	2309.39	2170.74	2270.06	2359.3	2297.84
A4FU69	EFCAB5	5	2	26.3371	0.149166	-0.654214	EF-hand calcium-binding domain-containing protein 5 OS=Homo sapiens GN=EFCAB5 PE=1 SV=3	175.296	202.476	207.503	324.162	441.878	371.059	1201.98	1182.41	1402.63	12.7315	122.317	222.588	296.455	256.093	1803.82	192.101	210.858	383.826
P35625	TIMP3	9	3	70.689	0.149269	-1.44748	Metalloproteinase inhibitor 3 OS=Homo sapiens GN=TIMP3 PE=1 SV=2	8014.38	7569.89	7620.04	568.695	408.127	626.99	1762.53	2299.1	1867.75	601.635	102.048	1272.07	836.369	763.291	823.412	2318.85	2210.46	2342.12
P49773	HINT1	8	1	78.8245	0.149402	-0.264965	Histidine triad nucleotide-binding protein 1 OS=Homo sapiens GN=HINT1 PE=1 SV=2	615.348	602.656	600.695	119.817	299.128	316.104	428.436	253.426	249.064	0	0	21.6429	432.34	421.897	433.945	511.569	526.762	551.856
Q12912	LRMP	6	1	33.7831	0.149752	-0.44762	Lymphoid-restricted membrane protein OS=Homo sapiens GN=LRMP PE=1 SV=3	333.86	251.079	318.252	509.073	453.783	477.14	421.45	366.436	436.592	127.905	0.881448	28.7302	467.168	401.967	430.634	365.762	390.328	402.621
P54762	EPHB1	13	3	65.9013	0.149796	-0.550602	Ephrin type-B receptor 1 OS=Homo sapiens GN=EPHB1 PE=1 SV=1	311.717	358.758	382.231	290.656	239.372	228.213	25.3837	290.703	437.057	5.70989	19.694	0	355.987	305.107	413.64	220.646	222.096	207.713
Q16181	2007-09-01	27	2	254.855	0.150398	2.77572	Septin-7 OS=Homo sapiens GN=SEPT7 PE=1 SV=2	45.3035	64.3254	52.1443	0	0	1.35322	1.30102	4.31306	0.904142	0	0	0	112.08	113.129	225.509	248.074	237.48	225.485
Q08211	DHX9	57	26	400.433	0.150565	-0.383306	ATP-dependent RNA helicase A OS=Homo sapiens GN=DHX9 PE=1 SV=4	7881.09	7755.46	7575.22	6109.33	6139.31	5369.35	15132	14328.5	14494.5	19912	4787.62	3939.27	6580.53	5937.94	5813.33	5859.29	6063.83	6108.99
Q93009	USP7	9	1	45.822	0.150688	2.13099	Ubiquitin carboxyl-terminal hydrolase 7 OS=Homo sapiens GN=USP7 PE=1 SV=2	246.479	298.004	203.744	0	0.00342157	4.60402	0	0	0	0	0	0	651.175	769.469	759.225	354.574	347.494	415.618
Q9C0B2	CFAP74	14	1	76.8342	0.151592	2.12503	Cilia- and flagella-associated protein 74 OS=Homo sapiens GN=CFAP74 PE=2 SV=3	113.84	32.3811	10.288	0	14.7637	0	0	0	0	0	0	0	64.122	53.0164	45.3332	174.834	268.698	141.111
Q969X5	ERGIC1	6	3	32.8754	0.151602	0.457079	Endoplasmic reticulum-Golgi intermediate compartment protein 1 OS=Homo sapiens GN=ERGIC1 PE=1 SV=1	763.763	846.845	822.23	1195.31	1196.96	958.22	228.828	265.615	286.684	0	0	0	2069.44	2648.28	2850.76	592.391	460.867	389.683
Q96AY3	FKBP10	40	6	327.441	0.152543	-0.569112	Peptidyl-prolyl cis-trans isomerase FKBP10 OS=Homo sapiens GN=FKBP10 PE=1 SV=1	18786.9	18002.3	17974.8	9794.97	9702.6	8756.13	6500.24	5736.34	5939.76	458.531	3688.77	10.7539	7768.03	7807.33	7425.25	13569.8	13207.9	14271.5
P31948	STIP1	47	5	324.109	0.152571	-0.457897	Stress-induced-phosphoprotein 1 OS=Homo sapiens GN=STIP1 PE=1 SV=1	3022.68	3168.28	3074.93	3331.58	3208.85	3375.48	7073.86	6800.69	6624.94	511.722	609.883	3329.57	4166.8	3927	4068.06	4067.08	4044.18	4165.53
Q8TD16	BICD2	8	1	43.6895	0.152727	-2.59505	Protein bicaudal D homolog 2 OS=Homo sapiens GN=BICD2 PE=1 SV=1	185.031	103.714	154.112	256.698	161.062	212.233	0	0	140.652	9.34092	38.8838	0	50.1718	31.1476	0	4.40968	47.7143	19.1731
Q12906	ILF3	43	14	309.826	0.152811	-0.437194	Interleukin enhancer-binding factor 3 OS=Homo sapiens GN=ILF3 PE=1 SV=3	4512.8	3848.96	3877.51	2926.96	2683.53	2658.93	6447.77	7395.71	6155.96	924.224	376.084	1916.79	5592.78	4990.87	5171	3965.27	3433.48	3547.58
P54578	USP14	7	2	56.8223	0.153294	0.369505	Ubiquitin carboxyl-terminal hydrolase 14 OS=Homo sapiens GN=USP14 PE=1 SV=3	1853.55	2446.43	2233.29	1222.24	1194.93	958.309	987.193	727.804	804.015	681.735	1433.13	1744.03	1816.2	2545.23	2341.64	1714.59	1976.38	1802.62
P04406	GAPDH	70	22	473.993	0.153411	-0.298676	Glyceraldehyde-3-phosphate dehydrogenase OS=Homo sapiens GN=GAPDH PE=1 SV=3	58790.9	58629.8	57929.6	33167.1	33461	33254.3	62389.5	64317.3	72539.2	6281.54	2966.99	2861.87	68191	65211.9	63279.8	59534.9	56872.1	60550.2
P07355	ANXA2	100	24	688.071	0.154956	-0.512309	Annexin A2 OS=Homo sapiens GN=ANXA2 PE=1 SV=2	3327.39	3547.76	3530.46	5443.09	5675.51	5674.09	558.079	806.338	844.028	104.095	73.0514	2.70757	1773.65	1695.45	1442.72	5039.92	5144.77	5340.7
Q71DI3	HIST2H3A	15	1	190.605	0.155048	NA	Histone H3.2 OS=Homo sapiens GN=HIST2H3A PE=1 SV=3	0	0	0	0	0	0	0	0	0	0	6.87084	3.43067	0.00371045	0	0	0	0	0
P49454	CENPF	34	6	208.425	0.155714	-1.02236	Centromere protein F OS=Homo sapiens GN=CENPF PE=1 SV=2	1401.42	1388.74	1461.93	10058.7	9886.04	9260.5	1099.11	1338.66	2526.24	190.472	7513.18	2017.11	1170.21	1190.8	3360.32	843.682	1074.43	1555.01
Q9HAQ2	KIF9	5	2	24.3795	0.156286	-7.03392	Kinesin-like protein KIF9 OS=Homo sapiens GN=KIF9 PE=1 SV=4	16.9658	5.98912	4.40722	0	0	0	5894.98	168.357	1545.23	1.41951	0	0	0.242394	1.26875	4.29476	3.43638	24.4921	23.1157
Q68D06	SLFN13	5	1	24.1693	0.156451	NA	Schlafen family member 13 OS=Homo sapiens GN=SLFN13 PE=2 SV=1	0	0	0	0	0	0	9.0671	0	27.8796	0	0	0	0	0	0	0	0	0
Q9BX84	TRPM6	10	4	52.1504	0.156783	-0.419699	Transient receptor potential cation channel subfamily M member 6 OS=Homo sapiens GN=TRPM6 PE=1 SV=2	737.774	639.178	667.181	356.237	489.443	410.246	172.915	256.703	397.247	17.8224	231.409	5.00495	473.834	379.764	164.259	705.823	614.738	492.556
P24821	TNC	136	18	1122.27	0.156996	-0.376452	Tenascin OS=Homo sapiens GN=TNC PE=1 SV=3	2703.44	2593.43	2626.48	910.737	747.758	983.588	2206.94	1004.01	1212.32	343.45	0	0	1940.37	1642.87	1719.59	1814.98	2021.67	2063.31
P00505	GOT2	19	10	118.131	0.1576	-0.688434	Aspartate aminotransferase_ mitochondrial OS=Homo sapiens GN=GOT2 PE=1 SV=3	3058.61	3049.29	2968.26	1444.1	1074.83	1109.49	5444.71	6090.5	6057.87	662.932	375.262	249.234	2983.87	2698.37	2977.69	2980.6	2898.86	2973.71
Q9UBT6	POLK	5	1	33.9297	0.15826	-4.69129	DNA polymerase kappa OS=Homo sapiens GN=POLK PE=1 SV=1	0	0	0	123.407	128.818	76.633	0	0	0	0	0	0	0	0	0	12.7288	0	0
Q15582	TGFBI	41	4	348.42	0.160287	-0.310624	Transforming growth factor-beta-induced protein ig-h3 OS=Homo sapiens GN=TGFBI PE=1 SV=1	2241.51	2226.25	2292.79	1411.37	1348.45	1428.17	1517.55	1602.43	1642.57	335.934	538.708	140.258	2304.05	2091.92	1731.77	1872.14	1783.82	1869.15
Q12802	AKAP13	49	12	261.514	0.1605	-0.656765	A-kinase anchor protein 13 OS=Homo sapiens GN=AKAP13 PE=1 SV=2	13984.3	13422.3	13670	7610.76	7264.52	7000.55	1928.79	1621.85	1494.01	402.346	9.13227	93.1304	8873.78	9036.84	7506.25	5512.21	4266.58	7430.25
P24844	MYL9	11	3	113.656	0.160519	-0.633722	Myosin regulatory light polypeptide 9 OS=Homo sapiens GN=MYL9 PE=1 SV=4	1578.62	1482.36	1320.86	2306.63	1858.46	1838.08	586.257	500.623	400.687	439.031	265.786	148.946	887.554	819.279	843.755	1536.26	1397.13	1314.26
P10721	KIT	16	5	101.544	0.160566	0.907536	Mast/stem cell growth factor receptor Kit OS=Homo sapiens GN=KIT PE=1 SV=1	463.5	406.177	501.978	424.865	412.676	474.689	1224.52	150.481	162.103	3875.43	356.548	440.78	557.503	530.014	524.857	492.45	502.345	637.959
O15083	ERC2	11	1	76.2958	0.162489	-0.507382	ERC protein 2 OS=Homo sapiens GN=ERC2 PE=1 SV=3	623.285	1167.97	1114.72	431.663	405.628	431.509	679.321	1437.12	911.289	730.224	77.9684	21.5466	730.997	781.05	353.155	668.008	933.319	770.674
Q5HYC2	KIAA2026	9	3	52.7244	0.162641	-0.265982	Uncharacterized protein KIAA2026 OS=Homo sapiens GN=KIAA2026 PE=2 SV=2	9010.85	7911.54	8044.77	6864.78	7196.56	7179.86	11670.7	10429.5	11270.1	2110.95	1272.38	18997.6	8238.84	7861.02	7322.33	7301.56	7057.12	6018.3
P60174	TPI1	61	21	357.386	0.162931	-0.397774	Triosephosphate isomerase OS=Homo sapiens GN=TPI1 PE=1 SV=3	23696.8	22890.8	22984.7	22210.6	23253.5	20062.1	54872	26080.2	36963.5	3487.01	13309.5	15091.8	29032.4	31133.4	25186.9	27713.3	23073.4	24017.2
Q13185	CBX3	7	1	52.1686	0.163146	-0.823825	Chromobox protein homolog 3 OS=Homo sapiens GN=CBX3 PE=1 SV=4	123.188	97.7725	99.8774	302.724	366.099	230.012	35.5784	19.7655	39.9812	18.9426	0	0	127.978	115.525	156.332	81.4511	66.7941	175.875
Q15365	PCBP1	22	8	166.064	0.163303	-0.303582	Poly(rC)-binding protein 1 OS=Homo sapiens GN=PCBP1 PE=1 SV=2	6892.71	8054.35	7421.04	9035.12	9047	8525.02	11174.8	14194.6	12980.4	8166.65	2376.78	4252.95	11175.1	10515.2	10881.9	8026.99	7832.14	7526.3
O95394	PGM3	9	1	53.1101	0.163693	-1.08469	Phosphoacetylglucosamine mutase OS=Homo sapiens GN=PGM3 PE=1 SV=1	0.0323778	1.96315	4.71289	444.776	406.079	0	202.105	23.7202	329.055	0	0	624.067	0.000188149	0	10.6405	7.75752	0.000493437	23.4907
P07910	HNRNPC	26	3	208.447	0.163979	-0.534918	Heterogeneous nuclear ribonucleoproteins C1/C2 OS=Homo sapiens GN=HNRNPC PE=1 SV=4	497.112	461.577	461.126	632.394	622.279	635.637	1153.31	1146.81	1166.85	0	146.115	72.3944	834.932	763.464	561.539	766.366	711.459	821.268
P61981	YWHAG	24	13	324.05	0.164407	0.0366896	14-3-3 protein gamma OS=Homo sapiens GN=YWHAG PE=1 SV=2	15377.5	14026.7	13388	10915.8	11471.6	10668.4	9367.4	9376.3	9357.39	402.159	31.4771	39.7935	17739.5	17414.3	17256.7	18742.4	17458.7	17541.7
P62263	RPS14	10	2	92.8921	0.165079	-2.35909	40S ribosomal protein S14 OS=Homo sapiens GN=RPS14 PE=1 SV=3	11.343	3.19502	6.7066	4.62465	1.81186	3.15599	243.862	209.373	117.424	0	0	0	0	13.665	17.6959	44.8608	11.9125	29.106
Q86XA9	HEATR5A	30	1	161.449	0.165319	4.07766	HEAT repeat-containing protein 5A OS=Homo sapiens GN=HEATR5A PE=1 SV=2	1.35209	5.7101	4.83467	0	0	3.74554	3630.68	1369.25	8477.61	2813.83	205967	18743.6	32.339	2.38722	56.298	62.9095	62.3452	90.459
P46782	RPS5	14	3	99.6143	0.165652	0.149442	40S ribosomal protein S5 OS=Homo sapiens GN=RPS5 PE=1 SV=4	543.052	524.356	509.24	416.082	465.576	409.933	77.5164	305.22	87.6038	0	0	0	651.022	626.613	228.05	962.065	882.045	353.157
E9PG32	DNAH12	20	3	98.8832	0.165734	3.33311	Dynein heavy chain 12_ axonemal OS=Homo sapiens GN=DNAH12 PE=1 SV=2	313.939	205.501	249.687	151.832	139.032	127.124	161.336	87.3376	291.869	14613.2	794.467	1037.44	178.543	148.207	184.044	159.428	164.339	131.323
P60842	EIF4A1	33	1	356.78	0.166407	3.58712	Eukaryotic initiation factor 4A-I OS=Homo sapiens GN=EIF4A1 PE=1 SV=1	435.074	217.203	217.076	40.2847	22.9477	28.4496	15.2939	533.961	0	17127	216.942	47.6202	62.3857	107.027	73.7024	194.954	156.289	164.618
Q9NYQ8	FAT2	17	3	102.826	0.167342	0.435283	Protocadherin Fat 2 OS=Homo sapiens GN=FAT2 PE=1 SV=2	1450.54	1904.2	1589.34	1053.8	999.046	1013.8	4207.17	4507.7	4668.36	6936.45	1460.44	1856.76	2418.28	2266.55	2343.19	3576.33	3905.12	4165.26
Q16850	CYP51A1	4	1	20.1125	0.167392	-0.873147	Lanosterol 14-alpha demethylase OS=Homo sapiens GN=CYP51A1 PE=1 SV=3	129.181	110.931	132.858	1235.66	1142.57	765.855	74325.1	74484.5	86238.1	2968.17	7199.22	119793	46.9974	52.5793	104.84	20.7293	21.3781	38.1943
Q9Y696	CLIC4	24	9	191.405	0.167693	-0.278451	Chloride intracellular channel protein 4 OS=Homo sapiens GN=CLIC4 PE=1 SV=4	19201.2	18493.4	18531.7	14323.1	14315.3	13967.4	18414.1	19327.1	21154.7	2800.03	7623.22	8618.27	17632.8	17329	17385.2	20027.6	20224.7	18402.2
P62424	RPL7A	19	2	155.905	0.168145	-0.288949	60S ribosomal protein L7a OS=Homo sapiens GN=RPL7A PE=1 SV=2	1155.64	991.98	1028.43	1291.95	1374.1	1227.15	211.049	583.85	750.324	2.23135	0.957879	159.93	1107.49	1189.29	647.666	1417.74	1284.62	1241
Q5TZA2	CROCC	87	19	500.328	0.168165	2.61869	Rootletin OS=Homo sapiens GN=CROCC PE=1 SV=1	9558.73	8912.07	8731.11	5174.34	5143.25	5192.49	3267.13	3447.62	4416.51	273887	5069.39	4681.88	7908.24	7509.77	6580.69	8743.47	8476.95	7843.21
Q9NYF8	BCLAF1	7	1	33.325	0.168959	-0.130313	Bcl-2-associated transcription factor 1 OS=Homo sapiens GN=BCLAF1 PE=1 SV=2	1426.98	1528.7	1156.51	389.233	425.991	607.474	1985.72	1189.64	2403.3	0	73.1851	0	1200.59	1049.77	1032.45	2474.08	2113.72	2209.93
P52746	ZNF142	4	2	24.8584	0.170646	0.515583	Zinc finger protein 142 OS=Homo sapiens GN=ZNF142 PE=1 SV=4	1453.49	1685.11	1674.32	1115.92	1093.58	910.832	998	1955.99	1261.44	629.703	1150.73	1103.78	2756.67	2783.08	2756.54	1896.12	1716.5	2574.31
Q6IC98	GRAMD4	5	1	22.6022	0.170742	-2.06821	GRAM domain-containing protein 4 OS=Homo sapiens GN=GRAMD4 PE=1 SV=1	85.919	87.4727	43.3453	411.917	390.873	290.524	15.6019	0	0	0	0	0	115.809	56.128	124.524	5.833	11.189	2.62667
P62736	ACTA2	154	57	820.207	0.172255	-0.272332	Actin_ aortic smooth muscle OS=Homo sapiens GN=ACTA2 PE=1 SV=1	118699	118322	117062	178653	178463	181771	82453.1	85323.3	91310.8	22.8137	234.137	50176.8	164193	148844	147766	149116	147571	145955
H0Y2S9	MPRIP	28	6	145.678	0.172424	-0.917798	Myosin phosphatase Rho-interacting protein (Fragment) OS=Homo sapiens GN=MPRIP PE=1 SV=3	1042.49	1066.99	1006.16	5805.16	5810.14	5355.6	2466.47	815.042	2605.64	1430.99	1594.93	3314.53	1575.43	1562.89	1787.54	824.256	802.95	854.779
Q9Y608	LRRFIP2	4	1	20.3981	0.172456	-1.14903	Leucine-rich repeat flightless-interacting protein 2 OS=Homo sapiens GN=LRRFIP2 PE=1 SV=1	242.69	246.912	199.26	307.543	260.675	412.297	2307.73	2194.46	3652.45	2284.63	417.323	717.86	218.435	181.56	252.502	126.149	180.826	50.6629
Q8TE73	DNAH5	22	6	119.168	0.17351	-0.232392	Dynein heavy chain 5_ axonemal OS=Homo sapiens GN=DNAH5 PE=1 SV=3	16000.6	14398.6	16051	7288.29	7215.79	8207.89	5632.94	6824.48	5615.45	308.184	121.496	649.412	14342.3	13344.4	11494	11140.7	11326.6	11529.3
Q9NRX4	PHPT1	4	3	25.735	0.173845	0.61419	14 kDa phosphohistidine phosphatase OS=Homo sapiens GN=PHPT1 PE=1 SV=1	2569.55	2259.61	2277.54	2005.54	2049.97	1862.32	693.203	292.15	316.114	6193.41	795.717	3518.06	2789.54	2536.9	1253.98	1655.69	1809.85	1375.63
Q9Y5F7	PCDHGC4	2	2	9.3283	0.173974	0.29	Protocadherin gamma-C4 OS=Homo sapiens GN=PCDHGC4 PE=2 SV=1	561.192	613.709	595.877	110.209	123.217	64.1947	454.971	423.172	523.535	366.583	333.314	297.759	488.676	504.243	599.634	546.437	598.125	507.886
Q9P1Z9	CCDC180	6	1	39.5579	0.174337	3.39313	Coiled-coil domain-containing protein 180 OS=Homo sapiens GN=CCDC180 PE=2 SV=2	114.191	102.012	147.747	91.3323	138.446	93.1815	554.381	189.934	332.03	16445.3	676.963	230.563	250.077	319.438	207.278	89.1279	176.364	129.458
Q10567	AP1B1	24	4	158.568	0.174399	3.58048	AP-1 complex subunit beta-1 OS=Homo sapiens GN=AP1B1 PE=1 SV=2	206.943	186.212	179.957	294.287	331.47	351.446	938.708	199.727	226.296	3862.66	2793.28	26874.5	200.126	161.218	184.005	256.099	263.907	276.232
P20338	RAB4A	5	1	34.237	0.175298	NA	Ras-related protein Rab-4A OS=Homo sapiens GN=RAB4A PE=1 SV=3	0	0	0	0	0	0	0	0	0	10.4611	0	2.24471	0	0	0	0	0	0
P08648	ITGA5	7	2	53.0942	0.175606	1.44449	Integrin alpha-5 OS=Homo sapiens GN=ITGA5 PE=1 SV=2	290.051	268.206	311.451	33.4488	9.7926	85.147	0	0	0	15.3323	14.6111	0	488.35	484.035	660.59	325.242	346.568	381.749
Q8IVF6	ANKRD18A	6	2	34.5721	0.176134	-3.94179	Ankyrin repeat domain-containing protein 18A OS=Homo sapiens GN=ANKRD18A PE=2 SV=3	0	1.26871	0.313742	0	2.19466	2.04809	2535.7	2487.36	1793.92	0	0	428.115	0	0	15.867	0	0	0
P07339	CTSD	30	4	217.289	0.176171	0.37854	Cathepsin D OS=Homo sapiens GN=CTSD PE=1 SV=1	2429.41	2399.21	2369	749.404	805.345	744.687	3853.16	2912.81	5049.94	2410.11	6936.77	1506.36	2645	2361.7	2924.75	3058.11	2892.44	2972.15
P02649	APOE	9	3	64.3336	0.176273	-0.594473	Apolipoprotein E OS=Homo sapiens GN=APOE PE=1 SV=1	2075.64	1949.3	2049.79	1123.73	997.009	1452.57	748.999	365.7	275.032	41.1411	1352.51	248.408	297.185	418.779	409.914	1530.97	1472.35	1538.91
Q9P0L9	PKD2L1	6	2	31.5623	0.176445	-4.8776	Polycystic kidney disease 2-like 1 protein OS=Homo sapiens GN=PKD2L1 PE=1 SV=1	0	10.767	3.48975	1.66064	69.9371	1.03579	679.449	849.609	836.089	0	7.28745	39.3126	0.90428	3.81306	15.0524	7.176	7.47759	2.38733
O15145	ARPC3	10	1	70.9402	0.176825	1.26702	Actin-related protein 2/3 complex subunit 3 OS=Homo sapiens GN=ARPC3 PE=1 SV=3	1056.84	773.813	678.95	691.995	743.284	300.519	184.512	144.01	576.671	215.975	1214.8	5289.64	1943.3	1747.29	504.888	390.44	733.325	355.984
Q9BQS8	FYCO1	15	2	106.398	0.177559	-0.5774	FYVE and coiled-coil domain-containing protein 1 OS=Homo sapiens GN=FYCO1 PE=1 SV=3	34.0207	25873.8	25487.6	13451.6	16161.7	15613.1	13001.5	13131.6	13738.4	0	3069.77	1588.8	21954.4	22029.3	198.887	21361.3	21252.9	18.4037
Q12792	TWF1	9	4	49.7608	0.178529	-3.5868	Twinfilin-1 OS=Homo sapiens GN=TWF1 PE=1 SV=3	65.4018	57.2565	73.5056	65.3157	59.2077	48.2703	2832.82	0	2786.97	0	0	2.97544	50.9328	36.8111	41.6462	121.315	115.246	129.502
Q12874	SF3A3	4	2	22.3166	0.18011	-0.379216	Splicing factor 3A subunit 3 OS=Homo sapiens GN=SF3A3 PE=1 SV=1	1563.23	1606.04	1321.17	1226.88	1315.15	1250.43	2568.21	3836.92	4163.72	446.752	5527.72	135.078	1381.97	1365.89	1316.88	1445.07	1283.75	1591.14
B1AJZ9	FHAD1	40	14	232.548	0.180302	-0.530181	Forkhead-associated domain-containing protein 1 OS=Homo sapiens GN=FHAD1 PE=2 SV=2	1804.28	1966.52	1899.96	4901.45	5037.54	5511.68	1495.65	2163.61	1547.59	985.939	510.267	1074.45	3611.37	3551.44	2744.89	1955.44	1991.01	1806.68
Q6ZV73	FGD6	5	1	23.7072	0.180448	-0.551328	FYVE_ RhoGEF and PH domain-containing protein 6 OS=Homo sapiens GN=FGD6 PE=1 SV=2	1460.02	1602.29	1806.75	1781.57	1785.34	1481.35	567.772	548.057	554.19	2.90968	108.011	516.864	1542.01	1362.6	1231.48	1071.82	1118.13	953.284
P05387	RPLP2	19	6	126.465	0.181872	-1.20127	60S acidic ribosomal protein P2 OS=Homo sapiens GN=RPLP2 PE=1 SV=1	13306	12696.8	11764.5	1933.89	2021.49	1908.41	28509.4	31155.1	28632.4	2372.74	414.829	321.502	8110.18	7650.87	7923.07	10039.6	10239.1	10302.5
O43150	ASAP2	6	2	32.7376	0.183233	-0.569776	Arf-GAP with SH3 domain_ ANK repeat and PH domain-containing protein 2 OS=Homo sapiens GN=ASAP2 PE=1 SV=3	1784.23	1598.51	1533.46	363.194	382.3	345.869	2710.54	2541.3	3317.66	207.063	0	3.77997	1600.51	1507.61	1453.68	1695.58	1684.77	1667.89
P52209	PGD	27	7	219.013	0.183755	-0.279205	6-phosphogluconate dehydrogenase_ decarboxylating OS=Homo sapiens GN=PGD PE=1 SV=3	4412.44	4530.97	4455.56	2878.83	2784.71	2905.43	4538.93	5156.97	5017.63	955.986	1724.44	915.877	5247.34	5008.69	5167.82	3596.87	3629.01	3981.15
Q96DU9	PABPC5	11	4	52.3537	0.184034	0.813445	Polyadenylate-binding protein 5 OS=Homo sapiens GN=PABPC5 PE=2 SV=1	531.196	539.546	615.301	356.783	360.296	417.434	2090.7	1911.18	2883.94	815.137	2889.18	5049.45	763.624	677.187	4432.98	754.73	857.257	818.455
A2RRP1	NBAS	15	3	94.3779	0.184395	-0.508575	Neuroblastoma-amplified sequence OS=Homo sapiens GN=NBAS PE=1 SV=2	831.572	839.699	850.348	347.318	327.049	340.553	1186.77	1222.88	1276.92	21.1558	1016.96	45.5093	795.269	729.071	747.115	590.167	465.497	666.501
Q8IZS8	CACNA2D3	18	1	97.9222	0.184565	-0.244235	Voltage-dependent calcium channel subunit alpha-2/delta-3 OS=Homo sapiens GN=CACNA2D3 PE=1 SV=1	1204.9	1037.84	1080.74	1142.28	765.614	1104.24	105.114	168.319	215.634	9.25687	0	6.09492	820.12	562.789	2043.77	652.704	712.226	954.87
Q04760	GLO1	18	8	128.631	0.18536	0.536809	Lactoylglutathione lyase OS=Homo sapiens GN=GLO1 PE=1 SV=4	1016.4	1053.65	936.997	1212.96	1382.67	1286.17	691.202	264.695	565.321	3.308	0.139088	0	2829.63	3056.08	3369.98	917.813	963.006	1061.03
Q8IXT5	RBM12B	9	1	49.6661	0.185438	-0.0956435	RNA-binding protein 12B OS=Homo sapiens GN=RBM12B PE=1 SV=2	60.9283	72.9663	76.9867	44.5477	26.1474	30.384	138.83	96.9655	110.856	26.7126	0	0.851863	58.3426	78.3621	300.873	32.6619	52.2815	66.2799
O76003	GLRX3	12	7	69.2683	0.185513	0.528346	Glutaredoxin-3 OS=Homo sapiens GN=GLRX3 PE=1 SV=2	878.745	928.057	968.94	784.893	734.395	273.278	522.894	190.558	133.17	691.638	248.204	311.07	951.148	1042.71	1086.2	1136.75	1200.41	1141.68
O00203	AP3B1	26	11	136.294	0.185621	-0.211354	AP-3 complex subunit beta-1 OS=Homo sapiens GN=AP3B1 PE=1 SV=3	101585	95996.9	98492.8	166128	173236	185407	125285	131169	133003	6451.82	1309.9	29039.4	170791	158608	170118	164548	166528	177976
Q562R1	ACTBL2	36	9	356.594	0.185771	-0.528219	Beta-actin-like protein 2 OS=Homo sapiens GN=ACTBL2 PE=1 SV=2	1587.96	1429.06	1497.13	677.401	676.953	665.367	819.636	3570.02	729.945	570.699	103.784	617.827	1866.87	1608.86	503.998	1236.12	1343.52	228.972
P62318	SNRPD3	9	1	61.8612	0.187079	0.1379	Small nuclear ribonucleoprotein Sm D3 OS=Homo sapiens GN=SNRPD3 PE=1 SV=1	10197	9581.24	9081.24	2136.14	2043.09	2074.83	12818.2	13339.6	14173.7	58.6912	0	0	14933.3	14312.4	14907.9	12905.5	12508.9	13385.4
Q9BSJ8	ESYT1	17	6	112.985	0.187547	1.65361	Extended synaptotagmin-1 OS=Homo sapiens GN=ESYT1 PE=1 SV=1	1599.78	1671.14	1691.97	450.069	366.444	657.81	523.293	756.305	786.197	857.354	14856.4	134.326	1219.13	1288.55	1140.51	2408.28	2365.61	2481.93
Q9BYZ2	LDHAL6B	15	1	119.945	0.187569	-0.270884	L-lactate dehydrogenase A-like 6B OS=Homo sapiens GN=LDHAL6B PE=1 SV=3	5669.72	5035.6	5301.73	5988.96	6360.2	6656.84	3142.02	6633.46	7682.16	1538.31	1337.79	5085.87	8768.23	7004.03	7452.72	3987.45	4224.92	4089
Q9Y2L9	LRCH1	5	2	35.2211	0.188315	-4.94619	Leucine-rich repeat and calponin homology domain-containing protein 1 OS=Homo sapiens GN=LRCH1 PE=1 SV=3	6.24421	13.5917	6.04931	964.369	857.329	139.263	0.6338	0	6.83923	0.39493	0.421754	20.6428	5.04807	10.475	11.3365	2.61823	8.29909	5.45445
Q6IQ22	RAB12	16	4	101.746	0.188697	1.51254	Ras-related protein Rab-12 OS=Homo sapiens GN=RAB12 PE=1 SV=3	214.909	141.342	183.154	6.33162	12.1725	5.09098	132.495	130.35	138.247	65.1778	18.4834	7.40336	292.713	339.023	347.625	543.346	568.695	568.207
Q9H082	RAB33B	4	1	22.4648	0.188733	-0.14719	Ras-related protein Rab-33B OS=Homo sapiens GN=RAB33B PE=1 SV=1	794.653	863.479	1268.14	1426.88	1827.38	2322.39	445.52	566.66	474.37	0	0	140.412	1243.35	1126.57	1310.6	1577.97	1706.64	1915.01
O95071	UBR5	27	1	135.885	0.18987	0.321539	E3 ubiquitin-protein ligase UBR5 OS=Homo sapiens GN=UBR5 PE=1 SV=2	578.707	534.51	516.039	261.944	266.814	246.364	379.065	92.5506	474.588	0	0	0	662.482	556.377	572.703	753.205	779.304	863.026
O75150	RNF40	8	1	41.6023	0.191529	5.81452	E3 ubiquitin-protein ligase BRE1B OS=Homo sapiens GN=RNF40 PE=1 SV=4	121.407	72.0992	89.5223	127.675	132.713	52.2668	136.524	68.0589	35.2831	3727.04	35487.7	7388.14	12.2259	63.1588	47.7955	127.391	36.0298	134.163
Q68CZ2	TNS3	14	5	88.4225	0.191879	0.597374	Tensin-3 OS=Homo sapiens GN=TNS3 PE=1 SV=2	2497.44	2622.3	2676.59	2131.72	2480.3	2720.42	2386.87	2103.34	1707.4	6894.28	8992.04	3067.47	2066.16	2181.31	2207.69	2309.21	2334.02	2213.78
P26583	HMGB2	18	1	148.651	0.192092	-0.100351	High mobility group protein B2 OS=Homo sapiens GN=HMGB2 PE=1 SV=2	1564.92	1444.26	1459.68	4847.1	4701.15	4699.47	1787.74	1837.06	1892.07	130.716	80.7158	4.02967	3966.78	3506.11	7670.88	2353.77	2499.26	2392.86
P39656	DDOST	28	4	209.747	0.192277	0.505564	Dolichyl-diphosphooligosaccharide--protein glycosyltransferase 48 kDa subunit OS=Homo sapiens GN=DDOST PE=1 SV=4	688.843	594.065	650.966	304.412	324.33	298.571	284.581	384.351	471.625	389.494	706.691	277.494	401.978	377.207	414.678	1003.51	1006.34	1103.79
P62937	PPIA	30	10	252.836	0.192667	-0.499581	Peptidyl-prolyl cis-trans isomerase A OS=Homo sapiens GN=PPIA PE=1 SV=2	7746.18	7336.15	7248.75	6547.27	6194.09	6877.27	17126.8	18782.8	19102.6	6441.33	2484.33	628.902	11491.9	10740.9	10906.4	8637.75	8311.66	8939.15
O00754	MAN2B1	6	2	27.7522	0.192816	0.515767	Lysosomal alpha-mannosidase OS=Homo sapiens GN=MAN2B1 PE=1 SV=3	900.664	935.226	887.98	746.2	836.834	720.707	389.631	44.3009	77.1864	1107.12	1012.5	138.273	971.531	1004.63	1141.43	783.429	834.711	925.386
Q96A23	CPNE4	5	2	32.5306	0.193548	-4.46668	Copine-4 OS=Homo sapiens GN=CPNE4 PE=1 SV=1	90.8996	60.4783	120.324	358.792	341.019	541.644	31999.8	34958.8	35226.4	2296.42	282.968	1095.79	204.01	177.661	233.135	115.816	152.217	131.922
Q9UQ16	DNM3	20	2	122.333	0.194184	-0.153933	Dynamin-3 OS=Homo sapiens GN=DNM3 PE=1 SV=4	597.264	735.859	663.558	803.001	1107.85	956.458	1624.58	1160.99	1512.33	273.058	26.3241	3486.31	852.961	727.805	360.012	1126.36	986.165	395.702
Q9Y5S2	CDC42BPB	25	8	130.231	0.195672	-0.0729742	Serine/threonine-protein kinase MRCK beta OS=Homo sapiens GN=CDC42BPB PE=1 SV=2	1105.15	1134.09	1050.36	965.093	1016.2	967.205	1015.34	1453.32	1426.65	1.50802	3195.31	13.0766	1363.11	1264.86	888.989	1161.85	1132.4	612.487
O15511	ARPC5	8	4	44.7831	0.195844	0.266707	Actin-related protein 2/3 complex subunit 5 OS=Homo sapiens GN=ARPC5 PE=1 SV=3	249.003	308.77	297.978	150.951	156.202	195.781	54.3301	246.622	185.582	0	0.284714	0	318.506	350.483	374.858	419.728	362.536	393.508
P63010	AP2B1	31	1	187.978	0.196403	-0.214442	AP-2 complex subunit beta OS=Homo sapiens GN=AP2B1 PE=1 SV=1	209.608	183.467	186.519	34.8589	22.04	46.5707	288.509	291.869	277.598	0	0	0	223.478	191.467	174.364	259.954	248.561	230.366
P07996	THBS1	25	11	161.053	0.197979	-0.262162	Thrombospondin-1 OS=Homo sapiens GN=THBS1 PE=1 SV=2	2364.62	2412.8	2515.92	2478.82	2254.19	2221.22	1393.45	2162.5	1221.51	509.035	952.978	3212.01	1615.43	1498.9	1003.29	2365.3	2267.73	2439.11
P02452	COL1A1	104	56	857.688	0.198179	-0.201236	Collagen alpha-1(I) chain OS=Homo sapiens GN=COL1A1 PE=1 SV=5	13026.8	12079.8	11287.9	14116.5	7699.19	35060	66835.1	66245.4	47967.9	70679.5	32146.1	107805	5044.25	4506.93	4413.65	4694.59	4705.58	4607.64
P54727	RAD23B	10	1	83.9038	0.199608	-0.327028	UV excision repair protein RAD23 homolog B OS=Homo sapiens GN=RAD23B PE=1 SV=1	944.563	923.648	891.961	255.477	158.448	645.125	1899.71	1765.34	1441.77	0.720943	0	176.634	720.115	920.259	916.63	1400.79	1546.54	1433.94
Q96AC1	FERMT2	41	1	276.699	0.200057	1.6991	Fermitin family homolog 2 OS=Homo sapiens GN=FERMT2 PE=1 SV=1	8978.11	8854.81	9377.23	518.457	594.821	279.288	415.881	333.367	314.985	128.746	382.045	216.41	21435.2	20373.3	21205	10713.2	10561.6	11312.9
P61158	ACTR3	24	1	197.1	0.200715	-0.514354	Actin-related protein 3 OS=Homo sapiens GN=ACTR3 PE=1 SV=3	6519.23	6205.77	6330.07	9205.15	9149.4	9389.3	1426.97	2922.38	2752.6	1439.31	0	162.905	5466.9	5546.84	5960.09	6497.54	6234.07	6428.67
Q8WXF7	ATL1	5	1	24.515	0.20145	-0.405951	Atlastin-1 OS=Homo sapiens GN=ATL1 PE=1 SV=1	7080.21	5931.85	6050.32	3490.86	3484.91	3027.53	1424.06	12041.5	3990.68	859.729	118.069	261.168	5584.37	4987.39	4621.17	5567.73	6291.43	6820.85
P46977	STT3A	15	5	86.7165	0.20147	-0.364363	Dolichyl-diphosphooligosaccharide--protein glycosyltransferase subunit STT3A OS=Homo sapiens GN=STT3A PE=1 SV=2	1662.88	1423.86	1448.43	427.247	408.644	253.353	1333.73	1061.27	1395.27	194.758	14.9848	16.586	809.29	878.249	770.932	1526.49	1526.97	1575.19
Q16630	CPSF6	9	1	58.3271	0.20182	1.85459	Cleavage and polyadenylation specificity factor subunit 6 OS=Homo sapiens GN=CPSF6 PE=1 SV=2	299.448	338.577	300.125	3.79692	7.04907	10.6671	0	1.9315	0	0	0	24.0812	885.376	917.285	72.9531	548.783	600.288	428.825
Q13574	DGKZ	6	1	31.5598	0.201941	3.24769	Diacylglycerol kinase zeta OS=Homo sapiens GN=DGKZ PE=1 SV=3	128.398	216.19	221.832	14.7178	18.5929	22.5591	0	0	33.7787	0	17.5471	0	785.458	605.454	727.516	1345.12	1369.88	1380.65
Q92743	HTRA1	15	10	126.36	0.203263	-0.342639	Serine protease HTRA1 OS=Homo sapiens GN=HTRA1 PE=1 SV=1	1613.39	1550.32	1583.23	711.205	689.142	714.826	1192.46	1697.62	970.884	928.278	750.452	1032.93	1008.32	723.105	1000.94	942.705	1007.27	1062.2
Q99615	DNAJC7	7	1	36.7533	0.203949	-0.0362433	DnaJ homolog subfamily C member 7 OS=Homo sapiens GN=DNAJC7 PE=1 SV=2	95.9768	83.856	135.139	309.634	311.723	183.94	9.4968	11.3462	3.9357	79.0238	0	935.981	5.25378	8.39535	13.5174	13.3932	39.0727	22.0025
P53675	CLTCL1	60	8	461.536	0.204184	-0.236148	Clathrin heavy chain 2 OS=Homo sapiens GN=CLTCL1 PE=1 SV=2	2379.09	1642.8	1573.4	971.106	774.906	1067.27	807.006	2627.04	534.879	11.173	148.079	275.393	812.625	702.535	900.934	2495.01	3136.54	2026.31
O60361	NME2P1	16	4	131.687	0.204561	0.526262	Putative nucleoside diphosphate kinase OS=Homo sapiens GN=NME2P1 PE=5 SV=1	1065.48	1123.72	901.767	1914.15	1592.83	1614.44	1735.47	1765.61	1734	2294.17	3943.05	3705.37	2409.04	2585.29	1031.17	1068.79	1166.34	1163.73
P27695	APEX1	13	2	115.331	0.205392	1.58048	DNA-(apurinic or apyrimidinic site) lyase OS=Homo sapiens GN=APEX1 PE=1 SV=2	2759.36	2970.06	3002.1	69.1629	66.6938	91.1652	5.56806	0	146.405	3.64957	236.88	9.02911	5202.64	5082.96	5149.61	3985.2	3733.06	3843.82
Q15147	PLCB4	10	1	54.4871	0.20635	-2.16319	1-phosphatidylinositol 4_5-bisphosphate phosphodiesterase beta-4 OS=Homo sapiens GN=PLCB4 PE=1 SV=3	11.0007	37.4607	10.3991	36.8738	92.519	28.2468	1206.16	1090.22	1301.7	487.203	0	193.862	27.0771	51.2315	38.5309	20.991	10.0009	22.7544
O75439	PMPCB	5	2	25.2568	0.207028	-0.365949	Mitochondrial-processing peptidase subunit beta OS=Homo sapiens GN=PMPCB PE=1 SV=2	1976.5	1973.3	1927.08	2310.41	2278.74	2220.36	5181.7	1658.09	2231.92	710.478	142.228	1516.59	2454.94	1982.26	2543.59	2550.41	2612.46	2370.41
P02458	COL2A1	14	4	85.1165	0.20726	-0.321479	Collagen alpha-1(II) chain OS=Homo sapiens GN=COL2A1 PE=1 SV=3	137.716	170.975	151.418	86.0439	61.6854	64.0674	234.014	444.359	459.37	0	6.50025	11.4852	139.668	159.744	435.814	227.594	249.961	217.402
P49207	RPL34	8	3	55.5896	0.208933	0.207282	60S ribosomal protein L34 OS=Homo sapiens GN=RPL34 PE=1 SV=3	524.787	447.85	345.711	348.08	357.264	328.503	307.047	261.706	354.746	91.2253	0	0	597.629	532.629	248.464	1025.11	977.337	309.435
P53674	CRYBB1	15	8	118.261	0.20968	-0.435229	Beta-crystallin B1 OS=Homo sapiens GN=CRYBB1 PE=1 SV=2	531.065	573.235	615.594	1275.57	1728.23	1815.95	1236.84	1565.64	1512.72	636.08	1267.97	1817.5	714.608	718.293	920.727	568.28	662.365	722.17
P98095	FBLN2	32	15	282.135	0.210227	-0.782472	Fibulin-2 OS=Homo sapiens GN=FBLN2 PE=1 SV=2	10670.2	10553.8	10647.3	4203.08	5588.39	4027.58	1185.47	2020.34	2324.02	1080.34	1894.17	857.598	3479.91	3380.77	3652.76	5002.66	5325.94	5103.68
Q9H6T0	ESRP2	6	2	45.0957	0.210934	-0.239106	Epithelial splicing regulatory protein 2 OS=Homo sapiens GN=ESRP2 PE=1 SV=1	814.329	875.907	1071.27	746.297	750.108	834.652	2759.92	1305.55	726.306	69.3469	156.721	19.6122	1032.18	1090.42	1483.88	1342.33	1588.07	1592.15
O43663	PRC1	4	1	21.9508	0.211404	0.589529	Protein regulator of cytokinesis 1 OS=Homo sapiens GN=PRC1 PE=1 SV=2	109.093	99.7746	67.8341	5.04157	2.02666	9.97325	0	43.8964	0	7.4834	26.2382	122.812	126.511	40.9034	106.455	3.96367	5.49279	68.2057
P09525	ANXA4	5	3	25.3232	0.212014	-0.411907	Annexin A4 OS=Homo sapiens GN=ANXA4 PE=1 SV=4	445.947	402.922	437.476	467.988	475.798	305.429	860.574	250.4	787.753	531.271	37.9543	247.41	444.613	415.414	346.77	478.54	413.276	417.69
Q9UIW2	PLXNA1	7	2	45.8011	0.212757	-2.39523	Plexin-A1 OS=Homo sapiens GN=PLXNA1 PE=1 SV=3	8316.11	10717.3	11514.1	2228.53	1449.31	1114.91	43.5584	47.6362	94.8046	271.827	0	42.8329	183.374	417.594	406.876	1550.96	1829.54	2050.23
A6NHL2	TUBAL3	15	5	159.164	0.213086	-0.920075	Tubulin alpha chain-like 3 OS=Homo sapiens GN=TUBAL3 PE=1 SV=2	591.08	644.623	629.028	1854.38	2000.79	1891.19	536.705	120.633	570.253	279.644	471.943	191.707	657.307	597.621	870.057	574.077	615.883	412.846
C9JUM1	ACTB	19	1	284.688	0.213536	-0.836128	Actin_ cytoplasmic 1 (Fragment) OS=Homo sapiens GN=ACTB PE=1 SV=1	108.796	151.007	193.502	1171.68	1218.72	1400.62	2353.31	2344.47	2378.92	0	0	1539.27	649.81	691.983	924.992	687.157	739.978	1108.23
Q08493	PDE4C	6	1	33.1061	0.214016	-6.72086	cAMP-specific 3'_5'-cyclic phosphodiesterase 4C OS=Homo sapiens GN=PDE4C PE=1 SV=2	0	0	0	1599.06	1699.76	1460.35	0	0	0	10.6807	0	34.4375	0	0	0	0	0	0
Q96F07	CYFIP2	20	2	128.508	0.215617	-1.85426	Cytoplasmic FMR1-interacting protein 2 OS=Homo sapiens GN=CYFIP2 PE=1 SV=2	270.905	321.709	310.094	117.151	111.07	27.4915	6985.32	7667.97	8092.06	488.651	416.691	5206.98	56.8778	47.6704	33.305	97.5292	133.438	130.046
Q9P265	DIP2B	8	1	39.1132	0.216016	-0.129455	Disco-interacting protein 2 homolog B OS=Homo sapiens GN=DIP2B PE=1 SV=3	0	85.5945	96.6261	143.326	177.354	191.398	94.603	182.846	59.2245	0	9.62602	15.1698	306.838	288.997	0	163.951	157.908	0
P10916	MYL2	4	1	21.557	0.216197	NA	Myosin regulatory light chain 2_ ventricular/cardiac muscle isoform OS=Homo sapiens GN=MYL2 PE=1 SV=3	0	0	0	0	0	0	0	0	0	7.40383	67197.7	0	0	0	0	0	0	0.595012
Q9BRK4	LZTS2	12	2	77.3136	0.216434	-0.321373	Leucine zipper putative tumor suppressor 2 OS=Homo sapiens GN=LZTS2 PE=1 SV=2	603.653	493.147	484.565	1003.21	1049.31	1114.37	867.479	841.64	803.439	777.742	1132.55	101.26	558.085	628.538	594.715	551.818	683.468	782.705
O94782	USP1	3	3	9.9325	0.216884	9.76104	Ubiquitin carboxyl-terminal hydrolase 1 OS=Homo sapiens GN=USP1 PE=1 SV=1	0.0567022	0	0	0	0.758096	0	10.6123	0	6.70414	15556.7	141.414	0	0	0	32.9624	1.38534	0	0
Q4G0P3	HYDIN	70	21	371.788	0.217522	-0.453025	Hydrocephalus-inducing protein homolog OS=Homo sapiens GN=HYDIN PE=1 SV=3	14088.1	13092.8	13419.9	4668.14	4867.48	4403.14	3832.26	3707.1	4049.6	678.071	6480.73	1593.12	12552.1	11595.8	2782.85	4058.72	4294.53	4271.6
P28300	LOX	7	6	46.8408	0.217919	2.45611	Protein-lysine 6-oxidase OS=Homo sapiens GN=LOX PE=1 SV=2	847.006	665.786	691.171	775.257	760.576	729.072	25.645	20.3017	22.679	24140.7	7.4922	20.3304	7.2939	13.4669	0	242.745	189.706	277.009
Q9Y4I1	MYO5A	30	1	149.974	0.217923	-0.756197	Unconventional myosin-Va OS=Homo sapiens GN=MYO5A PE=1 SV=2	39.0475	66.6419	16.8995	205.428	533.328	493.409	0	0	0	0	0	0	443.272	344.766	0	0	14.0495	0
P61978	HNRNPK	41	7	386.135	0.218742	0.00361302	Heterogeneous nuclear ribonucleoprotein K OS=Homo sapiens GN=HNRNPK PE=1 SV=1	27403.7	27090.2	27118.7	21186.4	20309.1	19765.9	34061	39253.4	40989.6	1522.4	276.16	1755.03	42028.3	46369.7	48657.4	39129.1	37834.1	40250.7
P22314	UBA1	64	19	550.222	0.218787	-0.150026	Ubiquitin-like modifier-activating enzyme 1 OS=Homo sapiens GN=UBA1 PE=1 SV=3	10772.1	9482.34	9782.75	9868.24	9340.56	10031.6	14582.5	9710.78	15682.9	1061.71	4189.44	1110.6	18889.6	17451	18441.9	8699.81	9891.69	9715.16
Q14558	PRPSAP1	8	3	45.145	0.219245	-0.489035	Phosphoribosyl pyrophosphate synthase-associated protein 1 OS=Homo sapiens GN=PRPSAP1 PE=1 SV=2	356.784	419.243	534.256	247.376	295.694	280.938	199.865	631.215	697.187	3.92155	236.936	231.221	296.594	252.474	427.821	360.911	330.154	469.545
Q8IWE2	FAM114A1	11	4	65.0816	0.219927	-0.266008	Protein NOXP20 OS=Homo sapiens GN=FAM114A1 PE=1 SV=2	2804.65	2771.47	3056.53	1098.78	1036.9	728.389	2004.61	1741.44	1770.2	181.908	5.68825	485.395	1136.82	1700.13	1390.49	3187.62	2943.75	3116.46
Q01082	SPTBN1	132	7	958.15	0.220062	-0.0607621	Spectrin beta chain_ non-erythrocytic 1 OS=Homo sapiens GN=SPTBN1 PE=1 SV=2	2906.18	2832.62	2722.62	7079.56	6960.58	7206.7	8982.68	12678.4	9568.92	2524.32	1568.06	34410.1	3966.98	3467.72	5080.82	2408.07	2422.37	2576.55
Q969V3	NCLN	12	1	71.6333	0.221363	0.623357	Nicalin OS=Homo sapiens GN=NCLN PE=1 SV=2	3218.91	3373.65	3227.57	492.758	515.697	585.829	1074.19	773.282	720.276	2681.03	879.495	216.528	2988.1	3026.8	3182.79	2755.29	2803.77	3005.09
O94823	ATP10B	7	1	36.9256	0.221933	1.3009	Probable phospholipid-transporting ATPase VB OS=Homo sapiens GN=ATP10B PE=2 SV=2	421.512	386.548	414.305	217.819	158.397	440.494	74.3413	118.246	22.6352	51.9371	25.2715	278.915	707.13	696.124	817.128	1096.55	931.398	949.749
P30086	PEBP1	18	8	144.309	0.222732	-0.217768	Phosphatidylethanolamine-binding protein 1 OS=Homo sapiens GN=PEBP1 PE=1 SV=3	7038.68	6877.39	6859.02	11115.9	10566.8	10463.6	10027	9297.23	9793.4	4167.17	3742.2	2272.73	11807.4	10957.9	11361.8	8723.93	8788.53	8723.33
Q9UMS4	PRPF19	11	3	74.46	0.223264	-0.1601	Pre-mRNA-processing factor 19 OS=Homo sapiens GN=PRPF19 PE=1 SV=1	15128.5	21978.7	22736.5	58526.2	2372.89	1893.93	26572.1	11487.4	8761.16	4.2762	746.775	0	30603.4	32369.1	37059.6	17249.5	16629.7	16996
Q13724	MOGS	15	3	103.07	0.224328	0.0876801	Mannosyl-oligosaccharide glucosidase OS=Homo sapiens GN=MOGS PE=1 SV=5	140.978	132.606	142.956	0.775759	2.2323	2.36859	50.5556	47.2013	51.2281	97.8492	44.7643	7.65281	69.7989	70.2345	63.8403	75.374	84.0424	93.1173
Q09028	RBBP4	8	2	80.9749	0.225239	0.112283	Histone-binding protein RBBP4 OS=Homo sapiens GN=RBBP4 PE=1 SV=3	621.437	760.638	814.925	471.939	488.863	459.896	304.459	291.811	340.411	32.9699	155.671	5.11673	1320.48	1338.98	399.485	806.671	802.318	61.3068
Q8NB66	UNC13C	15	6	70.2722	0.225544	0.324777	Protein unc-13 homolog C OS=Homo sapiens GN=UNC13C PE=2 SV=3	1641.36	1647.83	1640.6	1081.96	1082.32	1030.41	1979.01	1178.56	2293.56	2445.59	674.648	1620.24	2196.35	2260.98	2459.39	1784.89	1740.61	1820.36
Q8IWA0	WDR75	7	1	34.9033	0.226168	7.25467	WD repeat-containing protein 75 OS=Homo sapiens GN=WDR75 PE=1 SV=1	0	18.6389	13.6582	19.6413	21.0537	37.8039	22.2248	37.0205	41.674	32315.7	0	10.7703	0	0	4.90438	0	0	0
Q8NDA2	HMCN2	26	4	162.165	0.226248	-0.301067	Hemicentin-2 OS=Homo sapiens GN=HMCN2 PE=2 SV=3	4374.22	4106.65	3804.5	1513.01	1753.68	1651.26	2610.83	3546.58	3613.01	444.514	554.305	930.365	2432.9	2455.23	2417.35	4228.22	4156.17	4274.23
P56192	MARS	20	3	142.424	0.227011	0.495036	Methionine--tRNA ligase_ cytoplasmic OS=Homo sapiens GN=MARS PE=1 SV=2	1705.88	1701.47	1766.43	43.5661	48.4242	34.5558	1059.43	1215.5	854.29	339.35	391.937	161.683	1512.44	1697.01	1741.28	2077.04	1920	2039.48
Q8IYY4	DZIP1L	14	4	75.851	0.227307	0.163458	Zinc finger protein DZIP1L OS=Homo sapiens GN=DZIP1L PE=1 SV=2	310.966	225.104	337.177	315.666	139.921	189.571	1788.13	165.999	189.892	711.777	234.67	924.836	512.13	439.5	408.703	276.556	227.953	365.676
Q9NQ66	PLCB1	13	2	80.3836	0.227402	-0.711273	1-phosphatidylinositol 4_5-bisphosphate phosphodiesterase beta-1 OS=Homo sapiens GN=PLCB1 PE=1 SV=1	243.234	287.629	263.757	63.6819	67.4218	82.1215	55.6416	153.804	345.052	70.959	53.7905	37.368	91.683	152.526	93.9979	137.259	161.682	154.984
Q7RTY7	OVCH1	5	2	27.3973	0.227543	1.88062	Ovochymase-1 OS=Homo sapiens GN=OVCH1 PE=2 SV=2	125.267	227.3	145.075	9.47306	6.50774	11.8325	4.00554	3.48049	1.89223	484.909	0	0	257.421	291.082	259.912	141.278	314.769	220.068
Q9Y2X3	NOP58	12	6	73.3978	0.227651	-0.0745067	Nucleolar protein 58 OS=Homo sapiens GN=NOP58 PE=1 SV=1	1873.44	2086.89	1913.86	2301.71	2530.88	1962.82	788.279	109.143	564.839	8.01969	0	30.584	1581.49	1657.02	1788.37	2659.81	2719.02	2976.23
P20648	ATP4A	23	9	136.353	0.227945	4.00017	Potassium-transporting ATPase alpha chain 1 OS=Homo sapiens GN=ATP4A PE=2 SV=5	145.218	103.243	124.599	358.142	142.355	282.2	294.465	583.037	193.001	647.332	1041.45	32817.7	217.868	217.285	196.746	145.841	157.917	182.263
O75533	SF3B1	46	16	272.062	0.22835	0.727447	Splicing factor 3B subunit 1 OS=Homo sapiens GN=SF3B1 PE=1 SV=3	2045.99	1550.77	1675.3	450.639	498.385	516.559	1115.61	1459.67	1318.7	303.583	1967.48	463.051	3147.88	2658.49	2391.45	2183.48	2310.46	2176.97
Q9ULL1	PLEKHG1	13	3	80.1959	0.228571	-0.362226	Pleckstrin homology domain-containing family G member 1 OS=Homo sapiens GN=PLEKHG1 PE=1 SV=2	2382.5	2242.66	2420.36	2400.53	1964.85	2644.8	3042.74	428.64	1003.81	94.5968	432.237	167.54	2921.32	2324.62	2346	1909.49	2092.38	2128.17
A0A140TA28	DPCR1	4	1	23.9079	0.228685	-1.81919	Diffuse panbronchiolitis critical region protein 1 (Fragment) OS=Homo sapiens GN=DPCR1 PE=1 SV=1	0	0	0	89.9429	49.9931	85.8413	35.2105	0	0	0	66.6414	0	0	0	0	0	0	7.31748
Q14669	TRIP12	17	5	76.8416	0.229193	-0.545098	E3 ubiquitin-protein ligase TRIP12 OS=Homo sapiens GN=TRIP12 PE=1 SV=1	791.259	901.345	774.232	683.867	678.721	1104.96	8.87789	289.364	78.7623	8.98432	0	0	399.072	532.617	549.059	635.319	727.087	787.995
Q5SSJ5	HP1BP3	29	1	207.593	0.229574	-0.419209	Heterochromatin protein 1-binding protein 3 OS=Homo sapiens GN=HP1BP3 PE=1 SV=1	27.8358	13.3302	14.1076	200.455	142.197	240.446	11.2616	6.51492	35.7961	0	278.764	105.108	14.6597	18.2145	0	42.3294	58.3835	0
Q9BXP5	SRRT	8	3	39.1168	0.229643	-0.541317	Serrate RNA effector molecule homolog OS=Homo sapiens GN=SRRT PE=1 SV=1	408.775	449.059	498.764	740.884	795.307	55.3803	422.539	512.793	421.266	1022.22	177.028	42.1627	267.309	223.607	236.064	272.691	374.209	342.705
P13667	PDIA4	60	24	438.476	0.229986	-0.192089	Protein disulfide-isomerase A4 OS=Homo sapiens GN=PDIA4 PE=1 SV=2	14952.4	13607.1	13526.8	13189.8	12750.6	12646.7	10786.4	13534.8	8977.46	4045.94	1943.1	4320.43	16800.6	14676.6	14844.3	14181.7	14266.4	14684.9
Q15303	ERBB4	7	1	38.1535	0.230233	1.83611	Receptor tyrosine-protein kinase erbB-4 OS=Homo sapiens GN=ERBB4 PE=1 SV=1	44.9613	147.493	123.889	7.44204	0	0	173.656	0	0	0	0	26.8755	68.524	21.1141	88.1283	461.685	554.643	555.119
Q13621	SLC12A1	7	1	34.137	0.230559	-0.410469	Solute carrier family 12 member 1 OS=Homo sapiens GN=SLC12A1 PE=1 SV=2	292.169	229.603	371.83	109.66	118.822	147.389	428.999	248.013	103.084	159.326	12.6334	15.2591	185.901	294.531	236.291	275.731	174.623	187.758
Q15149	PLEC	363	130	2781.94	0.230655	-0.192521	Plectin OS=Homo sapiens GN=PLEC PE=1 SV=3	58504.7	35812.9	33737.7	85645.9	88771.5	84661.6	120410	120514	133878	81698.8	310112	40726	55329.9	46002.1	43221.8	30851.3	29210.2	29598.6
O00408	PDE2A	8	3	40.1544	0.231177	-2.67767	cGMP-dependent 3'_5'-cyclic phosphodiesterase OS=Homo sapiens GN=PDE2A PE=1 SV=1	179.026	190.082	218.267	16395.1	16064.5	16051.4	383.678	256.609	320.137	1517.33	126.177	4805.75	169.053	193.608	202.02	276.956	241.487	291.491
P27482	CALML3	7	3	24.7435	0.23126	-0.838136	Calmodulin-like protein 3 OS=Homo sapiens GN=CALML3 PE=1 SV=2	1953.89	2185.74	2290.43	611.642	666.011	647.744	198.995	293.09	268.151	332.39	474.201	42.3471	234.353	262.26	1714.33	687.377	681.594	670.16
Q16643	DBN1	36	2	293.398	0.231434	0.286611	Drebrin OS=Homo sapiens GN=DBN1 PE=1 SV=4	158.686	140.927	141.081	486.381	565.011	607.909	47.9864	48.5385	52.9539	0.402155	0	0	790.983	766.233	799.642	139.248	146.93	100.405
P30837	ALDH1B1	5	1	23.8616	0.231876	-1.34833	Aldehyde dehydrogenase X_ mitochondrial OS=Homo sapiens GN=ALDH1B1 PE=1 SV=3	241.349	233.246	305.519	146.64	336.921	289.494	0	8.4041	48.8849	0	0	0	61.2211	65.1382	114.255	113.972	149.436	128.478
Q12905	ILF2	11	1	89.7144	0.233693	-9.46364	Interleukin enhancer-binding factor 2 OS=Homo sapiens GN=ILF2 PE=1 SV=2	1636.5	1.59213	0	5.38718	0	0	0	0	0	0	0	0	0	0	0	0	2.32768	0
O15061	SYNM	24	4	140.967	0.234957	-0.803244	Synemin OS=Homo sapiens GN=SYNM PE=1 SV=2	8163.08	7750.39	7825.27	908.566	873.621	1023.76	4757.84	5597.51	5706.5	1322.36	560.986	408.088	5631.22	5183.96	5233.81	1942.14	2003.96	2129.54
P40227	CCT6A	26	8	208.303	0.235307	-0.213883	T-complex protein 1 subunit zeta OS=Homo sapiens GN=CCT6A PE=1 SV=3	5249.17	5560.64	5426.91	5757.03	5927.14	5597.06	8137.93	9068.35	9163.56	5004.68	2583.56	4738.14	6917.4	7054.86	6750.74	6432.11	5971.35	6183.21
Q9NXV6	CDKN2AIP	3	2	17.5615	0.235362	-0.211844	CDKN2A-interacting protein OS=Homo sapiens GN=CDKN2AIP PE=1 SV=3	55.5129	258.676	243.127	575.141	595.388	498.854	211.078	323.574	184.986	49.5611	21.6551	658.692	582.871	494.851	4.42586	345.08	318.129	68.6994
Q9UJZ1	STOML2	10	3	77.0907	0.235412	-0.048112	Stomatin-like protein 2_ mitochondrial OS=Homo sapiens GN=STOML2 PE=1 SV=1	1267.66	1360.87	1383.85	645.589	600.316	580.964	1237.67	1412.5	1462.29	359.97	0	13.4951	1127.4	1278.06	1339.89	1828.7	1913.93	1763.87
P11498	PC	7	2	33.882	0.23589	-1.57466	Pyruvate carboxylase_ mitochondrial OS=Homo sapiens GN=PC PE=1 SV=2	785.346	789.574	701.466	614.992	691.804	644.175	0	290.487	296.169	22.9957	0	12.0434	240.028	281.742	403.62	304.103	118.312	233.321
Q8NAP3	ZBTB38	4	1	22.2372	0.236121	2.03535	Zinc finger and BTB domain-containing protein 38 OS=Homo sapiens GN=ZBTB38 PE=1 SV=2	36.997	0	21.9175	134.561	135.263	279.922	106.193	128.986	248.355	10.6198	4392.75	7.12628	3.78809	4.45969	18.1339	20.3288	4.10421	15.8285
Q07864	POLE	7	2	31.5632	0.236588	0.299888	DNA polymerase epsilon catalytic subunit A OS=Homo sapiens GN=POLE PE=1 SV=5	2157.76	1833.2	1826.2	1478.25	1432.06	1609.55	2324.71	2532.29	1209.07	2049	814.797	2770.59	2270.04	2348.11	2149.19	2669.74	2323.08	2798.47
Q9P2J5	LARS	45	11	272.995	0.23699	-0.674353	Leucine--tRNA ligase_ cytoplasmic OS=Homo sapiens GN=LARS PE=1 SV=2	10718.9	10780.9	10590.7	2350.18	2502.42	1736.39	3608.79	3297.07	3023	8003.75	1983.54	825.341	2457.93	2386.3	2322.32	4257	3875.43	4347.02
Q8WVE0	EEF1AKMT1	7	4	37.6152	0.238095	-0.342894	EEF1A lysine methyltransferase 1 OS=Homo sapiens GN=EEF1AKMT1 PE=1 SV=1	582.148	735.146	752.803	405.522	340.405	557.805	849.48	308.549	1076.68	111.825	6.57635	284.073	637.814	711.645	654.646	631.611	586.476	797.431
Q92608	DOCK2	13	4	70.3161	0.239119	0.517565	Dedicator of cytokinesis protein 2 OS=Homo sapiens GN=DOCK2 PE=1 SV=2	1249.13	1187.41	1267.35	1191.38	1310.37	1431.84	899.927	602.375	639.668	924.828	1452.38	4367.63	1463.64	1551.4	1669.1	828.993	874.759	866.905
A0A0U1RQL8	GSN	8	1	71.2145	0.239798	-0.339849	Gelsolin (Fragment) OS=Homo sapiens GN=GSN PE=1 SV=1	145.375	10.9098	245.906	47.802	44.6064	2.48344	351.741	1592.28	107.099	1722.57	0	0	79.9061	28.1198	29.8437	42.492	102.509	7.95594
Q8IYB7	DIS3L2	11	4	66.9806	0.240528	-0.215593	DIS3-like exonuclease 2 OS=Homo sapiens GN=DIS3L2 PE=1 SV=4	949.611	1010.06	1055.8	508.454	414.058	483.236	658.332	625.372	619.439	177.247	70.8595	96.8275	775.799	959.253	1022.1	756.065	793.508	794.841
P16402	HIST1H1D	22	4	138.233	0.240557	-0.0555826	Histone H1.3 OS=Homo sapiens GN=HIST1H1D PE=1 SV=2	1306.57	1195.68	1202.36	1878.25	1803.97	1900.23	5692.89	5909.92	6462.77	44.2776	0.932425	110.391	5750.51	5118.47	4998.37	3336.04	3444.73	3515.16
Q86YA3	ZGRF1	18	3	106.48	0.240684	-2.08599	Protein ZGRF1 OS=Homo sapiens GN=ZGRF1 PE=1 SV=3	341.827	540.746	354.542	6151.45	7010.73	6799.54	4140.7	213.808	293.364	894.299	239.369	967.115	841.314	824.733	871.034	427.27	460.87	561.803
A0A1B0GUS7	UNC13B	55	10	285.7	0.241275	-0.698414	Protein unc-13 homolog B OS=Homo sapiens GN=UNC13B PE=1 SV=1	3230.59	3349.36	3232.2	1968.62	2200.67	2137.62	11452.8	10984.2	11033.9	465.135	8775.64	2605.34	3745.41	3648.63	3683.74	2422.33	2459.85	2753.68
Q96DA2	RAB39B	5	1	42.0871	0.242613	0.280585	Ras-related protein Rab-39B OS=Homo sapiens GN=RAB39B PE=1 SV=1	1141.43	982.287	830.347	832.136	1075.08	874.792	353.821	121.489	319.466	0	0	85.2008	1960.31	869.934	2456.58	333.209	1451.44	776.271
Q05481	ZNF91	2	2	12.4218	0.242894	-0.307664	Zinc finger protein 91 OS=Homo sapiens GN=ZNF91 PE=2 SV=2	573.428	1205.85	1050.46	1621.7	1811.66	1714.3	967.513	991.559	1091.77	110.581	1750.21	1772.21	949.622	860.661	629.382	927.262	925.506	984.819
Q9UHB9	SRP68	15	4	94.4227	0.243949	1.12787	Signal recognition particle subunit SRP68 OS=Homo sapiens GN=SRP68 PE=1 SV=2	309.732	376.152	399.974	320.587	315.714	370.402	250.377	177.188	163.062	73.2831	710.266	83.5689	754.819	764.779	251.589	1122.36	1024.69	1078.37
P62249	RPS16	23	4	148.869	0.243969	0.0192909	40S ribosomal protein S16 OS=Homo sapiens GN=RPS16 PE=1 SV=2	1848.41	1715.68	1827.55	1058.44	1026.62	1042.49	1676.8	1091.28	1402.53	169.511	0.938096	85.8682	2049.73	1757.05	1695.3	2279.93	2326.05	2496.24
P38405	GNAL	13	2	83.2032	0.244078	-0.0738089	Guanine nucleotide-binding protein G(olf) subunit alpha OS=Homo sapiens GN=GNAL PE=1 SV=1	202.846	192.902	249.567	42.0291	77.1161	57.6719	368.664	338.453	239.593	43.5159	911.66	5.47383	18.5944	53.3915	77.309	189.097	199.837	181.745
P60953	CDC42	10	3	67.1388	0.244102	-0.175889	Cell division control protein 42 homolog OS=Homo sapiens GN=CDC42 PE=1 SV=2	8346.94	8269.57	8492.53	7316.76	6905.33	6660.12	7133.63	7495.86	6862.81	5581.69	2161.75	2070.95	8263.68	8099.79	6945.37	8833.93	8504.77	9275.98
F8WCM5	INS-IGF2	6	2	44.7268	0.245105	-0.379329	Insulin_ isoform 2 OS=Homo sapiens GN=INS-IGF2 PE=2 SV=1	836.615	665.154	690.228	71.0887	93.0596	119.015	114.417	167.738	127.128	0.11382	8.71711	4.72849	252.072	212.119	303.091	459.829	501.228	475.648
Q9UFE4	CCDC39	6	1	29.0996	0.245935	-0.164302	Coiled-coil domain-containing protein 39 OS=Homo sapiens GN=CCDC39 PE=2 SV=3	4353.88	4458.09	4298.54	11483.5	12131.4	8485.42	149.165	102.081	111.49	0	0	0	9879.7	11705.9	12725.7	2388.36	1888.92	2079.54
P00403	MT-CO2	7	6	34.3115	0.246523	1.49369	Cytochrome c oxidase subunit 2 OS=Homo sapiens GN=MT-CO2 PE=1 SV=1	1767.46	1746.61	1798.8	401.633	353.548	374.095	1128.38	1265.7	1085.72	406.767	142.043	327.829	3490.17	3956.94	4059.6	4861.43	5213.54	5482.75
Q3BDU5	LMNA	56	2	679.107	0.246991	-0.0227191	Prelamin-A/C OS=Homo sapiens GN=LMNA PE=1 SV=1	1794.74	1784.91	1787.58	2603.9	2628.4	2563.61	2334.25	2580.36	2704.27	881.175	8838.58	1677.07	1532.74	1379.92	877.541	1799.52	1694.03	1776.72
Q5JWF2	GNAS	26	4	173.753	0.247009	-0.619914	Guanine nucleotide-binding protein G(s) subunit alpha isoforms XLas OS=Homo sapiens GN=GNAS PE=1 SV=2	865.024	901.312	987.018	903.448	1036.78	736.211	162.114	95.403	75.6836	173.813	5.64598	216.943	1003.93	862.456	1055.74	122.542	135.818	173.151
O75947	ATP5H	13	4	87.5459	0.247734	-0.203841	ATP synthase subunit d_ mitochondrial OS=Homo sapiens GN=ATP5H PE=1 SV=3	1276.99	1323.78	1336.08	455.565	432.156	436.355	699.886	566.526	892.668	0	1014.81	80.5491	272.302	468.37	463.328	1426.36	1342.44	1374.15
Q14766	LTBP1	32	4	188.984	0.247949	-0.308143	Latent-transforming growth factor beta-binding protein 1 OS=Homo sapiens GN=LTBP1 PE=1 SV=4	2403.41	2488.01	2324.68	1153.31	1206.5	1312.03	1605.32	2819.54	1572.4	1460.71	326.168	891.957	1726.19	1711.04	1806.59	1830.59	1887.41	1997.2
Q15392	DHCR24	9	1	58.3837	0.249035	-2.15776	Delta(24)-sterol reductase OS=Homo sapiens GN=DHCR24 PE=1 SV=2	79.7553	29.7312	59.3479	162.079	99.3861	224.411	0	0	0	0	0	0	17.1146	33.9043	70.9676	16.7245	8.00401	0.00796645
P24539	ATP5F1	10	1	72.3572	0.249127	0.934467	ATP synthase F(0) complex subunit B1_ mitochondrial OS=Homo sapiens GN=ATP5F1 PE=1 SV=2	431.245	468.803	378.617	41.041	26.8659	66.3318	0	14.8232	5.43203	395.844	0	38.955	326.127	537.585	385.705	379.385	284.67	390.761
Q9BTV4	TMEM43	21	8	146.873	0.249447	-0.514358	Transmembrane protein 43 OS=Homo sapiens GN=TMEM43 PE=1 SV=1	3200.32	2994.59	3039.02	1421.09	1868.68	1432.32	4713.58	5880.81	6377.99	1740.56	3254.95	3214.82	2111.66	2049.89	1924.35	2504.23	2413.22	2439.44
Q92817	EVPL	14	1	69.5635	0.249876	-0.280087	Envoplakin OS=Homo sapiens GN=EVPL PE=1 SV=3	2828.76	2580.3	2150.75	1049.28	1129.77	1270.85	4085.6	1313.56	1318.44	389.516	5463.75	484.303	1608.67	1363.4	1522.7	1379.86	1203.36	1183.61
P30085	CMPK1	13	3	92.0631	0.250052	-0.661855	UMP-CMP kinase OS=Homo sapiens GN=CMPK1 PE=1 SV=3	394.823	402.246	397.888	1128.75	919.463	741.614	120.524	107.796	94.0588	21.4129	5.16688	99.7469	378.765	570.334	546.783	369.842	333.837	396.517
P26641	EEF1G	30	17	249.895	0.250294	-0.168387	Elongation factor 1-gamma OS=Homo sapiens GN=EEF1G PE=1 SV=3	10459.6	9481.54	9241.99	6474.41	5202.32	6202.27	9059.02	9251.27	7523.18	650.513	293.705	5156.66	9589.86	9191.23	8681.49	10318.1	10622.1	10361.6
Q16401	PSMD5	9	1	55.12	0.250416	4.47714	26S proteasome non-ATPase regulatory subunit 5 OS=Homo sapiens GN=PSMD5 PE=1 SV=3	6.3921	3.02824	1.07254	2.71862	2.73969	0	0	0	0	10.7327	78.6484	2.57978	0	0.77004	261.24	1.28862	0	0
O60701	UGDH	32	10	251.5	0.250679	-0.564384	UDP-glucose 6-dehydrogenase OS=Homo sapiens GN=UGDH PE=1 SV=1	4992.33	5394.57	5379.29	1511.88	1411.36	1178.69	5844.59	6259.25	6407.76	2381.57	342.906	472.819	3216.07	3474.91	3464.5	4118.07	4146.15	4337.06
P08243	ASNS	12	1	75.9605	0.250726	-0.0925283	Asparagine synthetase [glutamine-hydrolyzing] OS=Homo sapiens GN=ASNS PE=1 SV=4	2740.49	2544.96	2621.27	857.26	887.724	301.56	2743.27	2482.58	3051.57	2719.95	0	0	1587.52	1799.38	1813.97	3130.92	2936.1	3110.3
P47755	CAPZA2	14	2	107.665	0.251484	-0.174955	F-actin-capping protein subunit alpha-2 OS=Homo sapiens GN=CAPZA2 PE=1 SV=3	513.576	586.297	559.822	623.896	669.342	754.517	420.012	495.327	516.815	14.4532	895.468	73.8943	667.544	631.635	455.57	563.175	601.78	649.116
Q96JI7	SPG11	38	3	179.068	0.251605	-1.04902	Spatacsin OS=Homo sapiens GN=SPG11 PE=1 SV=3	287.561	232.266	271.027	145.584	172.192	204.579	951.313	1970.21	1011.12	216.518	98.5261	89.2456	352.235	451.399	429.811	281.632	295.004	320.93
Q9ULI3	HEG1	7	2	43.3269	0.251665	-0.287318	Protein HEG homolog 1 OS=Homo sapiens GN=HEG1 PE=1 SV=3	918.973	768.368	814.512	333.979	554.989	392.888	599.008	804.209	696.152	223.306	305.76	24.5134	747.725	706.566	840.784	740.092	548.986	683.003
M0QZD8	LOC400499	12	4	62.9192	0.252598	-0.477313	Uncharacterized protein OS=Homo sapiens GN=LOC400499 PE=4 SV=2	479.602	797.892	600.735	73.4067	153.987	148.833	2409.29	3709.75	3542.86	6163.13	45.2143	1266.86	123.155	104.262	186.141	186.004	141.478	343.441
Q8WVV9	HNRNPLL	14	1	93.3784	0.252758	-1.52292	Heterogeneous nuclear ribonucleoprotein L-like OS=Homo sapiens GN=HNRNPLL PE=1 SV=1	753.57	836.718	739.498	61.0153	97.3187	79.7132	40.7872	0	0	0	0	0	16.846	37.2492	0	321.651	268.004	263.998
P20340	RAB6A	17	1	131.807	0.253121	-0.386365	Ras-related protein Rab-6A OS=Homo sapiens GN=RAB6A PE=1 SV=3	3261.64	2979.36	2751.21	2153.93	2181.08	1576.26	7248.19	1851	3400.71	1170.6	1030.27	4456.75	2200.86	2243	2350.24	2521.38	2568.01	2423.98
P05556	ITGB1	40	14	305.911	0.2536	-0.209524	Integrin beta-1 OS=Homo sapiens GN=ITGB1 PE=1 SV=2	7359.5	7832	7718.6	4414.51	4498.08	4544.09	4967.44	5131.04	5875.29	1855.38	2418.24	2478.87	5670.24	5472.56	5217.16	7264.16	7277	7611.69
O43290	SART1	6	2	35.8486	0.253672	-0.76599	U4/U6.U5 tri-snRNP-associated protein 1 OS=Homo sapiens GN=SART1 PE=1 SV=1	268.313	327.1	298.624	1322.14	1191.71	1332.49	171.682	241.751	232.996	8.69283	210.538	121.561	297.962	347.472	446.434	631.855	612.809	490.381
P35442	THBS2	27	10	159.068	0.253884	-0.379153	Thrombospondin-2 OS=Homo sapiens GN=THBS2 PE=1 SV=2	4808.05	4648.86	4601.63	4155.48	3890.67	3804.42	973.327	2610.77	906.756	9469.07	753.312	1009.13	2136.26	1873.79	1794.94	1688.4	2343.01	2306.29
Q9P2E3	ZNFX1	8	2	50.6395	0.254251	0.458874	NFX1-type zinc finger-containing protein 1 OS=Homo sapiens GN=ZNFX1 PE=2 SV=2	1432.49	1303.22	1446.23	1017.84	1060.28	904.363	655.864	1383.06	2424.43	496.053	1977.99	766.348	2631.09	2475	2243.18	1644.55	1808.39	1939.39
B7ZBM2	MROH7	4	1	18.791	0.256675	0.546809	Maestro heat-like repeat-containing protein family member 7 OS=Homo sapiens GN=MROH7 PE=1 SV=1	1144.14	1295.13	882.981	1619.67	920.535	2388.32	163.913	676.111	724.041	648.586	2133.43	4979.03	1169.28	1382.86	1199.64	996.966	946.991	881.235
Q04837	SSBP1	10	2	67.3388	0.257166	-0.0974785	Single-stranded DNA-binding protein_ mitochondrial OS=Homo sapiens GN=SSBP1 PE=1 SV=1	709.908	675.667	824.757	773.08	902.211	1035.23	299.334	110.509	536.469	0	28.8521	54.8724	766.632	610.684	759.793	1158.94	1084.13	1019.92
Q6W2J9	BCOR	19	2	120.819	0.257643	-2.27572	BCL-6 corepressor OS=Homo sapiens GN=BCOR PE=1 SV=1	55.5125	35.635	57.2031	11.3304	6.70963	8.34428	1160.88	1186.57	1194.36	320.849	0	0	22.2702	16.9119	223.963	61.1757	51.2206	71.1103
P10301	RRAS	4	2	21.8952	0.257906	-0.236526	Ras-related protein R-Ras OS=Homo sapiens GN=RRAS PE=1 SV=1	2023.71	1964.59	2307.01	1896.47	2043.52	2369.97	4414.98	4446.27	4645.69	303.543	28.8115	1380.92	3136.8	3105.12	3619.08	3572.1	3502.61	3514.71
Q86T65	DAAM2	4	1	20.9288	0.258676	2.72477	Disheveled-associated activator of morphogenesis 2 OS=Homo sapiens GN=DAAM2 PE=1 SV=3	7.29468	2.50684	6.22032	7.95806	7.54674	2.18826	0	5.62302	0	0	0	0	12.554	40.716	8.11207	54.9474	83.3277	60.388
P09104	ENO2	24	3	223.023	0.259303	-0.46464	Gamma-enolase OS=Homo sapiens GN=ENO2 PE=1 SV=3	765.329	816.347	789.904	380.045	332.511	393.06	801.497	1577.44	1226.13	745.038	140.91	307.366	614.629	617.253	588.075	716.978	715.326	686.604
Q5THJ4	VPS13D	26	2	138.389	0.259773	-0.184843	Vacuolar protein sorting-associated protein 13D OS=Homo sapiens GN=VPS13D PE=1 SV=2	3527.63	3684.97	3458.32	2484.29	3083.63	2279.12	915.823	418.124	1346.24	1.67125	28.3906	1103.93	1934.47	1928.58	1724.03	3685.68	4051.17	4191.02
Q8N163	CCAR2	27	3	167.473	0.260905	-0.732654	Cell cycle and apoptosis regulator protein 2 OS=Homo sapiens GN=CCAR2 PE=1 SV=2	44.9635	240.424	112.218	367.228	324.238	407.646	769.278	711.442	788.675	0	123.731	277.124	358.704	367.735	180.987	453.138	414.675	90.3382
Q6WCQ1	MPRIP	25	4	140.368	0.261857	-0.480389	Myosin phosphatase Rho-interacting protein OS=Homo sapiens GN=MPRIP PE=1 SV=3	120.373	146.34	172.74	1268.52	956.138	867.206	497.103	624.151	594.081	235.856	800.795	1665.26	229.895	231.64	173.933	163.04	161.252	99.0402
P08865	RPSA	28	3	186.284	0.263649	1.20186	40S ribosomal protein SA OS=Homo sapiens GN=RPSA PE=1 SV=4	530.225	716.706	503.59	394.919	573.081	370.311	114.966	49.3413	97.2472	14.437	798.252	225.318	809.121	774.902	859.942	1347.99	1495.16	1381.97
Q8TCY9	URGCP	15	5	93.6068	0.263673	-0.752948	Up-regulator of cell proliferation OS=Homo sapiens GN=URGCP PE=1 SV=2	1606.64	1622.62	1666.93	7561.08	7285	7014.51	1426.26	1787.3	1240.7	1742.45	5760.19	1592.03	1576.97	1641.23	1633.67	1419.05	1534.52	1620.2
Q8TF46	DIS3L	4	2	22.6166	0.265117	-4.31192	DIS3-like exonuclease 1 OS=Homo sapiens GN=DIS3L PE=1 SV=2	0.10776	2.52904	1.41271	171.706	149.352	117.344	0.0872563	0.432067	1.50422	1.60834	0	5.98392	0	1.90925	3.30897	2.56425	1.69909	5.30459
Q5XKE5	KRT79	21	4	163.579	0.265643	-0.691781	Keratin_ type II cytoskeletal 79 OS=Homo sapiens GN=KRT79 PE=1 SV=2	1721.07	1712.58	1770.48	2030.79	2234.21	2531.2	399.664	299.311	405.096	92.718	666.206	183.699	1069.77	1135.37	1084.33	1272.99	1267.51	1340.2
O94906	PRPF6	6	1	31.2377	0.265896	-1.43031	Pre-mRNA-processing factor 6 OS=Homo sapiens GN=PRPF6 PE=1 SV=1	153.572	173.912	188.288	476.205	590.594	1393.26	3379.88	4427.55	2167.46	832.228	211.199	104.146	830.857	1030.02	989.068	243.717	304.476	259.652
O00487	PSMD14	10	2	66.345	0.266428	-0.103555	26S proteasome non-ATPase regulatory subunit 14 OS=Homo sapiens GN=PSMD14 PE=1 SV=1	29895	28242.3	28326.3	48881.9	49545.4	50700.6	47064.9	52715.9	52400.4	4068.24	11727.6	4986.87	74874.1	67997.2	70512.4	42247.8	41858.4	42641.6
P21817	RYR1	49	15	241.714	0.266613	2.60862	Ryanodine receptor 1 OS=Homo sapiens GN=RYR1 PE=1 SV=3	4461.41	2563.32	1669.82	610.278	646.082	674.168	103701	137310	140374	300653	613496	1.43434e+06	24996.9	6914.35	3431.47	2607.29	2290.66	2218.14
B7Z6K7	ZNF814	5	1	27.2389	0.266821	-0.7109	Putative uncharacterized zinc finger protein 814 OS=Homo sapiens GN=ZNF814 PE=1 SV=2	1324.51	1096.12	1204.24	245.428	241.652	170.895	1016.2	714.029	944.722	29.9848	555.226	414.296	572.328	453.435	422.722	512.855	742.813	547.13
P61604	HSPE1	19	3	141.218	0.266848	0.0859314	10 kDa heat shock protein_ mitochondrial OS=Homo sapiens GN=HSPE1 PE=1 SV=2	1626.21	1627.02	1560.54	2146.27	2309.34	2554.34	1449.88	1498.11	1725.11	1.59577	170.362	198.846	2664.74	2425.35	2367.37	3261.99	3183.46	3235.55
P21810	BGN	21	7	130.45	0.267086	-0.57266	Biglycan OS=Homo sapiens GN=BGN PE=1 SV=2	2715.76	2536.98	2551.32	472.638	547.246	498.611	1155.07	2738.33	2555.04	611.341	0.962633	1705.33	674.352	670.503	668.297	2048.33	2113.35	2111.57
Q5JSZ5	PRRC2B	23	9	115.269	0.267601	-0.0252339	Protein PRRC2B OS=Homo sapiens GN=PRRC2B PE=1 SV=2	3503.41	3419.58	3417.05	2445.43	2651.47	3054.04	1097.71	935.537	1611.49	53.9358	1240.75	10042.3	932.383	900.769	704.494	2775.14	2739.44	2362.67
A0A0D9SF53	DDX3X	36	1	283.767	0.267951	-2.03646	ATP-dependent RNA helicase DDX3X OS=Homo sapiens GN=DDX3X PE=1 SV=1	367.952	77.8045	94.022	27.2259	76.4902	18.7157	2595.23	238.423	2128.38	354.613	43.6739	570.319	109.535	89.7903	148.064	20.6727	14.7406	19.5598
Q17RG1	KCTD19	13	4	73.6578	0.268463	-0.120077	BTB/POZ domain-containing protein KCTD19 OS=Homo sapiens GN=KCTD19 PE=2 SV=1	395.992	345.104	326.808	1469.82	746.467	1250.18	1113.99	610.655	961.895	44.079	117.571	2918.9	759.832	882.287	853.464	384.404	383.326	300.382
P62906	RPL10A	16	10	140.948	0.268554	-0.516472	60S ribosomal protein L10a OS=Homo sapiens GN=RPL10A PE=1 SV=2	2671.04	2781.99	2495.18	990.299	1040.77	985.82	4385.39	5135.93	4485.2	937.173	282.887	553.004	2576.65	2451.35	2416.24	2265.99	2681.77	3292.09
O15417	TNRC18	19	1	112.131	0.268593	1.52778	Trinucleotide repeat-containing gene 18 protein OS=Homo sapiens GN=TNRC18 PE=1 SV=3	386.137	112.1	192.551	5.76422	4.87425	8.37783	84.5476	101.784	68.4422	32.7409	0	278.525	372.719	285.739	260.932	574.015	411.268	565.354
Q9Y5G8	PCDHGA5	5	1	25.4228	0.26908	-0.877615	Protocadherin gamma-A5 OS=Homo sapiens GN=PCDHGA5 PE=2 SV=1	554.59	515.797	903.254	363.675	525.076	264.918	2557.48	2098.35	2527.87	184.156	795.476	316.784	627.383	632.324	583.706	967.963	969.6	534.548
A0A0U1RR07	SYTL2	19	7	107.005	0.26945	-0.256559	Synaptotagmin-like protein 2 OS=Homo sapiens GN=SYTL2 PE=1 SV=1	4855.98	4739.93	4228.02	3446.77	2940.51	3310.61	6255.57	6527.84	6759.86	1783.97	721.103	3305.64	5940.4	5334.81	5145.37	4486.15	4713.41	4618.17
Q16352	INA	37	16	250.83	0.269887	0.0236129	Alpha-internexin OS=Homo sapiens GN=INA PE=1 SV=2	5676.99	5749.64	5914.77	4265.71	3706.04	3928.5	5091.07	4610.37	5331.29	1495.35	1072.26	19318	4973.63	4935.24	4540.79	2801.56	3197.83	2670.38
Q86X55	CARM1	5	1	28.4073	0.270405	-0.366281	Histone-arginine methyltransferase CARM1 OS=Homo sapiens GN=CARM1 PE=1 SV=3	1028.22	917.017	422.29	589.167	428.252	484.328	1702.7	1651.95	1362.48	233.905	212.167	41.0029	1258.98	973.299	984.631	1225.78	802.905	928.505
Q12931	TRAP1	36	2	267.682	0.271495	3.20349	Heat shock protein 75 kDa_ mitochondrial OS=Homo sapiens GN=TRAP1 PE=1 SV=3	1701.88	1793.21	1756.3	1898.84	1961.07	2128.41	10068.5	8089.5	5329.7	135636	71513.4	102197	1851.42	1627.66	1570.15	1857.54	1976.87	1673.07
P31939	ATIC	31	4	228.848	0.271945	1.27696	Bifunctional purine biosynthesis protein PURH OS=Homo sapiens GN=ATIC PE=1 SV=3	896.769	902.04	933.042	690.123	585.035	796.87	3364.69	3810.15	3790.26	2727.87	19593.3	8924.39	1028.95	1014.11	1037.39	1270.15	1266.58	1349.81
P08590	MYL3	10	1	50.7862	0.272816	-1.41231	Myosin light chain 3 OS=Homo sapiens GN=MYL3 PE=1 SV=3	99.4701	103.774	86.7799	0	0	0	183.677	224.737	167.876	0	0.101059	0	68.8034	73.4974	0	73.5499	109.531	0
P30044	PRDX5	19	8	130.309	0.273225	-0.277838	Peroxiredoxin-5_ mitochondrial OS=Homo sapiens GN=PRDX5 PE=1 SV=4	13469	13857.1	14324.7	10374.1	8880.37	8517.37	5225.74	4938.43	4850.2	2591.18	1017.03	3698.69	6471.88	7357.18	7936.26	13128.7	13378.3	14066.6
A6NHR9	SMCHD1	26	11	157.713	0.273546	-0.285799	Structural maintenance of chromosomes flexible hinge domain-containing protein 1 OS=Homo sapiens GN=SMCHD1 PE=1 SV=2	3805.13	3881.94	3676.02	2302.21	2077.5	2207.53	4173.2	5422.43	7068.46	4207.01	3916.32	7117.72	3952.6	2519.04	570.997	2249.41	2372.95	1487.7
Q9UKF6	CPSF3	3	2	19.4537	0.273701	0.496092	Cleavage and polyadenylation specificity factor subunit 3 OS=Homo sapiens GN=CPSF3 PE=1 SV=1	982.855	956.219	1010.02	915.526	1008.62	1236.63	1225.83	1211.93	1256.3	26.9567	9.78955	5.91417	2006.65	2259.63	2278.17	2293.26	2400.89	2546.08
Q8IVG5	SAMD9L	7	2	32.9999	0.273954	-1.79849	Sterile alpha motif domain-containing protein 9-like OS=Homo sapiens GN=SAMD9L PE=1 SV=2	631.385	549.605	572.276	1209.33	1222.55	1026.55	1399.96	11.506	28.1234	163.702	66.8382	56.6624	247.15	228.314	220.181	286.4	309.912	332.925
Q9Y3F4	STRAP	15	2	101.052	0.274496	0.272756	Serine-threonine kinase receptor-associated protein OS=Homo sapiens GN=STRAP PE=1 SV=1	1564.07	1497.47	1674.37	2121.06	2103.27	2102.08	1916.11	421.089	359.784	3100.17	1608.26	772.665	1931.7	2041.23	1937.56	1715.28	1930.02	1585.92
H3BQJ2	MAN2C1	4	2	26.2142	0.274982	-0.207464	Alpha-mannosidase 2C1 OS=Homo sapiens GN=MAN2C1 PE=1 SV=1	2140.45	2156.65	1903.89	635.352	610.635	640.336	1251.6	1389.18	1223.74	238.097	4051.79	80.9998	1093.31	984.773	920.317	930.07	1033.91	1017.72
P62847	RPS24	9	1	53.8666	0.275071	-5.4851	40S ribosomal protein S24 OS=Homo sapiens GN=RPS24 PE=1 SV=1	0	4.36395	2.08186	0	0	6.67365	5.8824	822.276	1615.44	0	0	0	0	0	2.81401	14.11	14.9234	23.0025
Q15751	HERC1	41	13	196.025	0.275396	-0.135109	Probable E3 ubiquitin-protein ligase HERC1 OS=Homo sapiens GN=HERC1 PE=1 SV=2	2513.57	2272.63	2511.4	2863	2844.6	3126.53	1055.39	1324.55	1007.34	328.601	274.746	81.807	3068.02	2891.85	1838.28	3052.17	3148.15	3090.39
P09493	TPM1	54	11	391.804	0.275401	0.505518	Tropomyosin alpha-1 chain OS=Homo sapiens GN=TPM1 PE=1 SV=2	1790.54	1884.48	2027.42	2599.94	2595.95	3485.66	298.643	179.874	170.133	308.46	1257.05	737.655	2195.24	2464.54	2686.88	3950.28	3822.32	3918.39
A0A1W2PQU7	GFAP	5	1	30.8604	0.275689	-0.217416	Glial fibrillary acidic protein (Fragment) OS=Homo sapiens GN=GFAP PE=1 SV=1	3191.94	3343.48	3126.48	2463	2475.75	2523.3	1864.46	2283.52	2331.5	647.109	0.397721	1261.8	3652.4	3309.91	3245.15	2658.48	2648.88	2877.29
O95782	AP2A1	30	9	233.763	0.275995	-0.261407	AP-2 complex subunit alpha-1 OS=Homo sapiens GN=AP2A1 PE=1 SV=3	1782.53	1863.33	1814.33	2984.32	2799.08	2788.83	1266.88	1365.33	1462.35	1571.49	455.955	881.256	2029.26	2451.16	2521.61	1700.94	1725.12	1786.08
O94885	SASH1	6	2	38.9194	0.276101	1.30639	SAM and SH3 domain-containing protein 1 OS=Homo sapiens GN=SASH1 PE=1 SV=3	184.955	215.311	177.62	91.1214	100.02	68.7854	0	0	0	0	12.7316	16.9718	220.25	220.868	291.198	414.934	473.139	422.005
Q9BX63	BRIP1	13	1	68.7011	0.276394	0.653686	Fanconi anemia group J protein OS=Homo sapiens GN=BRIP1 PE=1 SV=1	867.397	984.481	766.238	230.945	176.676	88.9845	1459.13	1421.95	1660.28	204.913	176.603	2618.11	1367.3	1641.82	1815.22	1404.28	1248.17	1568
Q15758	SLC1A5	7	1	43.8886	0.276637	-0.896736	Neutral amino acid transporter B(0) OS=Homo sapiens GN=SLC1A5 PE=1 SV=2	56.0935	59.0479	99.5874	25.9659	62.1494	171.994	9.19171	5.92925	0	0	0	0	3.40885	31.3725	56.3439	58.5582	46.9994	66.4747
P07814	EPRS	72	13	470.549	0.276966	2.90359	Bifunctional glutamate/proline--tRNA ligase OS=Homo sapiens GN=EPRS PE=1 SV=5	4099.92	4171.34	4150.91	2704.39	2260.12	2630.45	3808.97	4648.51	4611.61	15200.2	201745	14406.4	2297.7	2185.05	2497.38	3110.47	2784.45	3353.44
O60684	KPNA6	6	1	31.573	0.277512	2.48284	Importin subunit alpha-7 OS=Homo sapiens GN=KPNA6 PE=1 SV=1	4.22327	42.7878	45.4705	0	0	0	120.856	0	0	0	0	0	94.5381	94.3922	0	360.879	290.42	352.325
Q8NDW8	TTC21A	9	1	47.8939	0.277671	2.84547	Tetratricopeptide repeat protein 21A OS=Homo sapiens GN=TTC21A PE=2 SV=3	275.69	135.149	188.7	82.7056	83.413	33.1442	0	0	10.4624	0	24.3757	0	1008.39	823.409	681.839	1136.97	998.683	1142.85
P05455	SSB	27	3	216.136	0.27831	0.66544	Lupus La protein OS=Homo sapiens GN=SSB PE=1 SV=2	665.005	825.129	857.369	233.261	305.82	304.76	151.971	222.702	233.386	341.059	1991.36	90.6261	668.383	720.916	695.503	531.335	558.458	428.41
Q70J99	UNC13D	4	1	16.0036	0.278685	-0.332439	Protein unc-13 homolog D OS=Homo sapiens GN=UNC13D PE=1 SV=1	1328.4	760.548	2941.85	8261.06	2648.43	4342.3	1425.82	1248.42	1791.82	74.4845	653.277	7580.54	3879.94	2215.89	631.012	675.026	2124.05	1820.98
Q01469	FABP5	11	2	88.6818	0.278776	0.859797	Fatty acid-binding protein_ epidermal OS=Homo sapiens GN=FABP5 PE=1 SV=3	448.195	318.743	311.159	270.275	201.108	164.31	305.734	579.043	228.075	144.421	98.0697	155.469	1033.7	897.036	937.427	583.07	623.425	657.128
H7C0K1	CNOT10	3	2	16.0495	0.279216	-0.849445	CCR4-NOT transcription complex subunit 10 (Fragment) OS=Homo sapiens GN=CNOT10 PE=1 SV=1	147.369	58.4172	66.2006	107.12	72.4197	107.122	9.56447	11.0887	2.14469	3.69732	155.128	5.06215	16.6229	62.1682	42.4798	12.1863	6.93159	18.4253
P40939	HADHA	45	15	314.387	0.279657	0.00348211	Trifunctional enzyme subunit alpha_ mitochondrial OS=Homo sapiens GN=HADHA PE=1 SV=2	7833.78	8291.97	8134.95	2511.37	2723.25	2508.7	3485.98	3082.01	2853.54	53.7586	575.553	134.265	4572.96	4685.18	4872.25	8805.1	8653.95	9172.64
P08758	ANXA5	48	5	407.142	0.279839	0.10008	Annexin A5 OS=Homo sapiens GN=ANXA5 PE=1 SV=2	930.163	897.202	996.382	492.351	529.135	373.446	170.555	255.992	203.18	0	157.644	0	686.212	626.349	684.167	920.197	1167.73	954.386
Q13200	PSMD2	44	10	317.941	0.280192	-0.17719	26S proteasome non-ATPase regulatory subunit 2 OS=Homo sapiens GN=PSMD2 PE=1 SV=3	2646.94	2930.02	2740.81	4116.58	4120.45	4053.61	2927.09	3665.68	1978.43	1102.56	6640.85	2322.05	2972.38	3039.36	1983.11	2489.08	2476.43	2781.33
P78347	GTF2I	9	4	60.537	0.280562	0.0998532	General transcription factor II-I OS=Homo sapiens GN=GTF2I PE=1 SV=2	2524.32	2334.83	2445.96	186.033	137.643	98.3279	1168.6	1243.59	1364.52	429.79	812.621	1139.03	1925.96	1802.06	1738.77	1564.2	1382.3	1533.51
P10599	TXN	8	5	45.2734	0.280857	-0.471369	Thioredoxin OS=Homo sapiens GN=TXN PE=1 SV=3	4541	4080.05	4143.71	5680.55	5304.73	5468.74	1287.34	10332.7	11329.6	103.71	2578.13	2140	6177.01	5841.9	5651.03	5379.91	4974.43	4781.94
Q13509	TUBB3	45	3	541.86	0.28127	0.81628	Tubulin beta-3 chain OS=Homo sapiens GN=TUBB3 PE=1 SV=2	487.033	461.465	439.694	300.363	222.85	275.818	3.78332	109.709	172.124	47.831	165.892	93.9918	878.85	769.749	757.409	540.201	539.549	560.85
O00294	TULP1	8	1	44.622	0.281538	-0.109588	Tubby-related protein 1 OS=Homo sapiens GN=TULP1 PE=1 SV=3	2460.52	2545.79	2424.89	1428.05	1446.96	1377.74	926.716	947.709	1175.79	0	247.914	364.978	2648.06	2189.81	1173.03	2363.21	2507.08	2162.32
Q14008	CKAP5	19	6	107.298	0.281654	0.358508	Cytoskeleton-associated protein 5 OS=Homo sapiens GN=CKAP5 PE=1 SV=3	1264.53	1230.51	1227.38	858.579	819.133	770.25	1529.11	1659.72	1736.86	18.1575	6.12106	56.9665	2065.38	2116.37	2237.07	2815.21	2442.95	2468.04
O14556	GAPDHS	7	2	45.2219	0.282438	0.613002	Glyceraldehyde-3-phosphate dehydrogenase_ testis-specific OS=Homo sapiens GN=GAPDHS PE=1 SV=2	97.6948	82.9169	40.2831	4.41191	3.97464	13.1791	193.584	0.000759266	114.537	205.683	19.7919	285.392	10.0894	13.7706	15.6149	88.9138	87.2188	115.609
P51587	BRCA2	16	3	92.4859	0.283993	0.238854	Breast cancer type 2 susceptibility protein OS=Homo sapiens GN=BRCA2 PE=1 SV=3	2826.57	2582.07	2631.87	1017.79	1032.54	966.69	748.164	802.673	658.09	690.853	1103.45	1524.08	1873.03	1780.9	1696.68	2328.88	2474.72	2182.55
Q13275	SEMA3F	3	2	15.1702	0.285735	-0.447248	Semaphorin-3F OS=Homo sapiens GN=SEMA3F PE=2 SV=2	1504	1443.99	1366.32	758.593	679.591	692.461	255.86	917.517	2605.92	448.81	227.151	154.042	1307.74	1136.2	1344.36	689.881	524.757	1665.93
Q9BZF1	OSBPL8	18	2	98.1351	0.286322	0.0802463	Oxysterol-binding protein-related protein 8 OS=Homo sapiens GN=OSBPL8 PE=1 SV=3	307.363	436.069	391.791	506.29	173.444	213.209	104.442	179.508	200.868	0	281.371	0	228.734	290.554	370.909	410.552	493.64	580.962
Q86US8	SMG6	5	1	25.2994	0.286569	-1.74499	Telomerase-binding protein EST1A OS=Homo sapiens GN=SMG6 PE=1 SV=2	3962.67	3359.54	3451.04	12797.8	13041.7	12668.9	494.642	141.525	139.605	479.247	10.2987	187.954	3127.93	2585.69	2548.48	1986.61	2007.14	2000.6
P40925	MDH1	29	2	228.311	0.287072	0.330815	Malate dehydrogenase_ cytoplasmic OS=Homo sapiens GN=MDH1 PE=1 SV=4	588.646	637.989	550.948	364.773	429.198	361.225	369.224	127.453	337.007	0	175.736	0	950.159	913.071	256.005	956.901	943.025	542.273
P48047	ATP5O	22	4	142.371	0.287193	-0.248411	ATP synthase subunit O_ mitochondrial OS=Homo sapiens GN=ATP5O PE=1 SV=1	521.511	698.361	807.669	1015.57	676.738	1007.82	1919.69	1145.26	1417.57	1687.81	1153.4	1776.13	516.447	374.37	771.965	447.46	441.559	584.203
A0A1B0GUA4	ASAH1	9	1	53.0308	0.287846	-1.15285	Acid ceramidase OS=Homo sapiens GN=ASAH1 PE=1 SV=1	490.357	727.333	347.873	7293.53	6902.31	6832.08	873.578	909.992	1836.01	3563.67	3233.57	602.255	412.064	505.588	385.679	1412.18	522.474	1151.5
Q70EL1	USP54	3	3	12.7863	0.288813	-0.352788	Inactive ubiquitin carboxyl-terminal hydrolase 54 OS=Homo sapiens GN=USP54 PE=1 SV=4	646.87	565.965	588.041	869.083	852.603	291.418	418.888	226.511	364.826	279.19	7.34633	523.179	450.73	467.754	248.987	576.96	637.173	586.368
A8K8P3	SFI1	16	1	78.9582	0.288946	-0.964117	Protein SFI1 homolog OS=Homo sapiens GN=SFI1 PE=1 SV=2	43.5852	34.2876	25.1467	41.731	23.5853	43.3848	115.442	164.912	0	0	0	3.66299	19.7041	50.9011	50.9413	34.6814	34.4401	57.9027
Q02809	PLOD1	43	16	333.554	0.289888	-0.160931	Procollagen-lysine_2-oxoglutarate 5-dioxygenase 1 OS=Homo sapiens GN=PLOD1 PE=1 SV=2	4675.72	4247.26	4101.01	1556.47	1762.45	1755.28	4357.5	3361.25	3791.8	3715.43	89.7413	207.517	3330	3470.86	1698.25	5246.25	5037.05	3688.37
Q8N9S9	SNX31	6	1	37.4794	0.290207	1.06393	Sorting nexin-31 OS=Homo sapiens GN=SNX31 PE=1 SV=3	1.08868	4.27099	0	34.2244	1.80967	0.969747	0	0	0	39.0822	0	0	9.66125	28.9567	6.99955	1.70099	0	2.16512
P04264	KRT1	29	10	200.513	0.290504	-0.499919	Keratin_ type II cytoskeletal 1 OS=Homo sapiens GN=KRT1 PE=1 SV=6	1329.71	1528.02	1184.11	866.306	1096.86	654.391	3603.62	2827.79	4152.6	1787.44	3790.22	821.212	804.189	926.09	1076.34	873.266	1016.56	1098.29
P38646	HSPA9	66	21	530.106	0.290773	0.331579	Stress-70 protein_ mitochondrial OS=Homo sapiens GN=HSPA9 PE=1 SV=2	5766.61	5606.4	5278.5	6057.52	5933.84	5689.98	2007.9	6282.58	6530.58	36757.5	336.163	759.478	3337.18	3071.36	3238.85	4576.92	4735.35	5041.96
P0CG39	POTEJ	50	4	452.542	0.291555	-0.24759	POTE ankyrin domain family member J OS=Homo sapiens GN=POTEJ PE=3 SV=1	2108.65	1926.92	2369.04	2148.64	2088.07	1926.54	1009.45	558.05	1375.07	909.346	176.764	171.596	1590.67	1512.99	1842.8	2177.26	2371.49	2311.55
P29762	CRABP1	22	6	159.885	0.291722	-0.380453	Cellular retinoic acid-binding protein 1 OS=Homo sapiens GN=CRABP1 PE=1 SV=2	1821.04	1476.47	1323.8	8377.22	8388.38	7742.96	4505.78	5293.08	6120.29	931.539	7.63672	762.578	6430.82	5880.65	5189.96	4747	4966.73	5689.59
Q8NCA5	FAM98A	4	1	26.7206	0.292985	-1.65861	Protein FAM98A OS=Homo sapiens GN=FAM98A PE=1 SV=1	0	2577.04	1722.11	8863.55	8658.47	9275.93	184.535	209.719	174.74	0	713.577	4759.41	1120.01	933.158	0	1336.26	1167.61	0
P13639	EEF2	100	61	775.99	0.293172	-0.148364	Elongation factor 2 OS=Homo sapiens GN=EEF2 PE=1 SV=4	42876.4	41256.6	41029.9	34952.3	34038.2	34081.9	23872.2	23023.6	23890.8	10041.7	3098.33	10586.2	38283.7	37113.5	37421.3	44015.3	43062.6	46176.7
Q03164	KMT2A	14	3	81.5704	0.29338	-0.195571	Histone-lysine N-methyltransferase 2A OS=Homo sapiens GN=KMT2A PE=1 SV=5	596.861	655.332	636.837	375.979	343.332	422.889	1157.69	1094.16	1164.36	162.36	72.9682	42.1587	947.832	956.476	855.983	872.166	859.863	860.274
P36578	RPL4	50	4	381.679	0.293557	0.165939	60S ribosomal protein L4 OS=Homo sapiens GN=RPL4 PE=1 SV=5	316.87	366.671	399.723	102.545	132.341	137.777	346.998	386.19	364.212	7.62737	0	24.2485	395.931	429.909	360.971	608.212	500.844	536.824
Q96CW5	TUBGCP3	5	3	30.4376	0.293675	-1.94586	Gamma-tubulin complex component 3 OS=Homo sapiens GN=TUBGCP3 PE=1 SV=2	118.064	123.02	190.648	426.879	286.551	451.381	7174.44	7748.56	10058	4069.74	1404.51	173.348	137.767	179.157	230.115	248.724	207.99	247.126
Q96QK1	VPS35	11	5	56.8052	0.294901	-0.326655	Vacuolar protein sorting-associated protein 35 OS=Homo sapiens GN=VPS35 PE=1 SV=2	17594.2	16295.5	15968.1	12711.4	12559.5	11659.2	6802.34	5482.38	5061.45	2180.14	2396.2	5953.88	13328.1	13893.1	12844.8	10943	10951.7	10543.9
P00451	F8	24	9	146.156	0.295512	0.520815	Coagulation factor VIII OS=Homo sapiens GN=F8 PE=1 SV=1	1191.84	1390.77	1433.84	730.304	601.257	747.151	1695.84	917.479	858.475	29.185	1.09767	13.546	2059.53	2239.75	1950.36	2476.16	2414.43	2542.29
P29992	GNA11	6	1	37.6504	0.297032	2.04431	Guanine nucleotide-binding protein subunit alpha-11 OS=Homo sapiens GN=GNA11 PE=1 SV=2	75.2242	32.7497	51.8564	33.7111	59.4306	20.6376	2.89797	57.6098	0	283.852	1.18452	0	154.658	188.892	214.603	184.451	126.43	224.082
Q8IZD2	KMT2E	8	2	39.5735	0.297045	1.23165	Histone-lysine N-methyltransferase 2E OS=Homo sapiens GN=KMT2E PE=1 SV=1	238.835	329.993	284.153	628.306	289.376	766.411	159.446	53.4252	134.716	52.9028	3091.54	1082.52	324.79	267.659	169.103	797.441	748.005	240.256
P49748	ACADVL	12	3	64.8028	0.297946	0.750062	Very long-chain specific acyl-CoA dehydrogenase_ mitochondrial OS=Homo sapiens GN=ACADVL PE=1 SV=1	672.879	643.956	659.604	591.013	846.596	676.782	939.226	1002.77	1000.72	1600.5	867.946	192.147	1346.36	1078.7	1044.44	911.883	870.695	3916.81
Q9Y5M8	SRPRB	7	1	38.2996	0.29798	1.46906	Signal recognition particle receptor subunit beta OS=Homo sapiens GN=SRPRB PE=1 SV=3	390.964	447.131	492.297	6.83621	5.49462	5.00831	0	0	0	0	0	0	517.33	480.58	620.429	600.136	704.863	807.744
Q58FF6	HSP90AB4P	11	2	118.314	0.298298	0.314986	Putative heat shock protein HSP 90-beta 4 OS=Homo sapiens GN=HSP90AB4P PE=5 SV=1	3811.47	3444.28	3587.81	1985.79	1670.05	1942.08	3680.14	4069.87	4576.04	1764.81	8220.25	2970.78	4588.51	4110.22	4085.17	3380.41	3513.57	3153.09
E7ETU9	PLOD2	35	2	240.166	0.298547	-0.0793954	Procollagen-lysine_2-oxoglutarate 5-dioxygenase 2 OS=Homo sapiens GN=PLOD2 PE=1 SV=1	9151.86	8667.24	9022.46	14012.7	14411.2	15315.4	9953.33	9756.32	9640.28	2047.49	1222.51	2304.89	14293.5	13943.1	15393.8	14326.5	14832.3	16215.8
O00469	PLOD2	36	2	239.64	0.298547	-0.0793954	Procollagen-lysine_2-oxoglutarate 5-dioxygenase 2 OS=Homo sapiens GN=PLOD2 PE=1 SV=2	5321.74	5039.94	5246.49	8148.29	8379.98	8905.8	5787.79	5673.22	5605.75	1190.6	710.881	1340.27	8311.55	8107.83	8951.39	8330.73	8624.88	9429.38
P54136	RARS	26	7	159.91	0.29968	-0.301306	Arginine--tRNA ligase_ cytoplasmic OS=Homo sapiens GN=RARS PE=1 SV=2	4796.13	4537.28	4394.21	2350.15	2440.67	2442.36	5637.09	5765.91	6547.25	1771.84	3268.85	522.74	4451.97	4289.17	4356.88	4146.68	3946.97	4821.89
Q96A33	CCDC47	4	1	20.5899	0.302273	-0.203988	Coiled-coil domain-containing protein 47 OS=Homo sapiens GN=CCDC47 PE=1 SV=1	7244.61	6963.57	6968.79	4480.31	4366.95	4028.91	4685.71	5890.67	5323.15	657.768	4645.35	4820.9	7460.18	6715.53	6078.77	4331.49	4498.9	4157.37
Q8NF50	DOCK8	18	4	98.3157	0.302655	0.075787	Dedicator of cytokinesis protein 8 OS=Homo sapiens GN=DOCK8 PE=1 SV=3	665.535	607.536	605.577	180.61	221.898	183.802	328.764	348.483	400.196	8.99283	0	100.554	518.761	495.986	494.062	692.606	685.986	736.514
P48741	HSPA7	8	1	79.9656	0.303	-1.41296	Putative heat shock 70 kDa protein 7 OS=Homo sapiens GN=HSPA7 PE=5 SV=2	37.2131	542.013	52.7809	8854.18	8838.26	7776.97	141.157	129.876	210.247	0	0	0	2739.42	778.406	2993.63	729.29	1536.16	1205.97
P28827	PTPRM	12	1	56.1455	0.303589	-5.45448	Receptor-type tyrosine-protein phosphatase mu OS=Homo sapiens GN=PTPRM PE=1 SV=2	1146.46	1158.23	1096.57	0	0	3.63188	0	0	0	0	0	0	0	0	0	30.2264	32.2518	15.1717
Q14964	RAB39A	8	3	63.4096	0.303764	-0.65959	Ras-related protein Rab-39A OS=Homo sapiens GN=RAB39A PE=1 SV=2	2757.73	2621.31	2589.18	7658.17	622.569	620.944	1427.69	1948.57	1483.33	754.446	84.0079	2260.73	2196.96	2284.23	2387.94	1241	1257.21	1289.5
P68363	TUBA1B	106	34	675.842	0.304043	1.74348	Tubulin alpha-1B chain OS=Homo sapiens GN=TUBA1B PE=1 SV=1	13906.5	12343.4	12120	14890.9	14670	15005.4	113804	124618	126407	257679	1.03317e+06	61301.5	32367.8	24931.5	26006	20931.1	20838.4	22073.1
Q14103	HNRNPD	30	3	258.43	0.304071	0.630762	Heterogeneous nuclear ribonucleoprotein D0 OS=Homo sapiens GN=HNRNPD PE=1 SV=1	1017.24	954.207	951.989	112.491	129.45	120.231	1248.74	1288.13	1278.88	0	0	0	2224.87	2045.42	2067.42	1571.08	1536.37	1550.45
P55084	HADHB	25	1	190.426	0.304092	0.840072	Trifunctional enzyme subunit beta_ mitochondrial OS=Homo sapiens GN=HADHB PE=1 SV=3	115.551	133.905	245.58	0	0	0	48.5966	124.423	62.9348	0	11.931	317.411	158.055	139.926	152.494	25.9068	234.073	268.78
Q9H7Z3	NRDE2	4	2	23.4322	0.304128	-0.0822216	Protein NRDE2 homolog OS=Homo sapiens GN=NRDE2 PE=1 SV=3	137.109	184.571	156.956	142.927	150.336	112.719	43.6863	48.0247	13.4156	31.7173	0	0	124.066	127.308	222.505	103.539	102.199	223.58
P11277	SPTB	8	3	44.6322	0.304214	0.436038	Spectrin beta chain_ erythrocytic OS=Homo sapiens GN=SPTB PE=1 SV=5	544.665	509.908	501.925	123.429	209.579	200.819	1050.5	1244.9	311.017	629.814	161.298	322.167	1284.48	1204.79	1242.85	529.55	518.68	460.522
Q9HCD5	NCOA5	4	2	28.0417	0.30475	-0.424299	Nuclear receptor coactivator 5 OS=Homo sapiens GN=NCOA5 PE=1 SV=2	822.262	955.668	729.425	1005.09	1156.07	1046.04	2035.79	2795.14	10329.1	8615.55	921.94	2530.09	700.367	665.064	358.035	639.554	493.787	631.342
P62851	RPS25	11	6	73.9575	0.304793	-0.18939	40S ribosomal protein S25 OS=Homo sapiens GN=RPS25 PE=1 SV=1	7818.96	7378.44	6498.42	4365.61	4677.78	4128.67	6300.4	6879.27	7087.65	4890.98	1040.62	3032.75	6477.9	5974.46	4364.57	8287.08	7973.76	6310.16
Q92620	DHX38	6	1	34.5024	0.304909	2.22344	Pre-mRNA-splicing factor ATP-dependent RNA helicase PRP16 OS=Homo sapiens GN=DHX38 PE=1 SV=2	919.235	932.005	1020.34	25.5787	9.09016	16.2679	0	0	0	0	0	0	3483.35	3248.26	3072.29	1263.97	1196.82	1383.66
A6NI56	CCDC154	5	1	29.0226	0.305414	0.0675025	Coiled-coil domain-containing protein 154 OS=Homo sapiens GN=CCDC154 PE=2 SV=4	484.109	717.325	716.927	705.433	724.644	722.469	763.715	642.656	516.162	28.5626	17.0054	311.298	1198.97	838.356	1430.12	822.03	793.307	840.883
P15259	PGAM2	14	3	102.3	0.306577	-0.395286	Phosphoglycerate mutase 2 OS=Homo sapiens GN=PGAM2 PE=1 SV=3	671.54	784.707	1037.44	302.668	164.178	181.464	763.646	2294.93	462.837	10.4999	9.12833	904.73	1161.45	858.676	261.249	600.9	612.366	647.457
P30049	ATP5D	3	2	25.4801	0.306687	-4.05109	ATP synthase subunit delta_ mitochondrial OS=Homo sapiens GN=ATP5D PE=1 SV=2	198.152	0	34.7709	2494.9	2334.76	67.5567	18.3942	0	160.368	0	0.304172	67.6476	125.633	21.3107	9.69122	35.7231	25.8181	34.1333
Q99714	HSD17B10	12	3	89.1676	0.307325	-0.654036	3-hydroxyacyl-CoA dehydrogenase type-2 OS=Homo sapiens GN=HSD17B10 PE=1 SV=3	768.821	535.807	512.781	172.34	246.589	407.184	1561.37	1713.81	1966.54	418.522	9.55688	132.095	761.996	760.768	637.028	791.382	738.859	760.859
P31942	HNRNPH3	15	10	114.125	0.307528	-0.0540533	Heterogeneous nuclear ribonucleoprotein H3 OS=Homo sapiens GN=HNRNPH3 PE=1 SV=2	2100.85	2419.88	2415.72	1645.63	1531.98	1585	3440.66	3403.72	3256.47	115.589	1071.81	103.29	3291.99	3269.74	2699.95	3514.19	3251.83	3679.86
Q96D15	RCN3	14	1	106.367	0.307546	-1.08361	Reticulocalbin-3 OS=Homo sapiens GN=RCN3 PE=1 SV=1	1866.94	1670.98	1568.67	2270.56	1674.67	1948.4	0	232.685	453.027	0	36.0241	0	505.612	636.132	478.672	1261.85	1168.04	1427.62
Q8IUE6	HIST2H2AB	7	1	99.8543	0.308368	1.26213	Histone H2A type 2-B OS=Homo sapiens GN=HIST2H2AB PE=1 SV=3	1223.37	1124.53	1155.74	484.567	438.561	418.643	241.26	493.264	255.029	172.502	102.943	1807.58	2369.01	2286.93	209.581	2340.82	2248.31	2457.51
Q3SY84	KRT71	12	2	104.912	0.309043	-0.12803	Keratin_ type II cytoskeletal 71 OS=Homo sapiens GN=KRT71 PE=1 SV=3	1085.63	1187.49	1114.53	1112.42	1347.89	1204.6	1274.6	1046.61	1286.85	375.655	617.103	816.634	1232.74	1209.54	1530.64	1324.56	1370.96	1277.49
P07900	HSP90AA1	71	17	693.237	0.309995	-0.024997	Heat shock protein HSP 90-alpha OS=Homo sapiens GN=HSP90AA1 PE=1 SV=5	9374	16170.2	16992.9	13705.6	12594.8	12899.8	13152	14199.7	13971.9	2843.56	1691.03	3024.45	24111	23424.2	13332.8	20134	20649.6	11736.4
Q5JXB2	UBE2NL	12	3	84.6928	0.310166	-0.813656	Putative ubiquitin-conjugating enzyme E2 N-like OS=Homo sapiens GN=UBE2NL PE=1 SV=1	4390.74	4050.35	4066.15	4245.93	4450.48	4650.78	204.354	184.341	45.0247	13.4433	10.0165	30.8106	3459.11	3407.86	3523.55	1451.51	1548.04	1512.01
Q16186	ADRM1	6	1	35.1898	0.310382	4.49168	Proteasomal ubiquitin receptor ADRM1 OS=Homo sapiens GN=ADRM1 PE=1 SV=2	69.6512	8.70454	20.2471	5.23293	6.26191	14.4164	0	0	0	0	0	0	4.84452	29.7054	1312.74	38.4251	53.2883	1362.24
Q9Y3S1	WNK2	10	6	54.4669	0.312235	0.324554	Serine/threonine-protein kinase WNK2 OS=Homo sapiens GN=WNK2 PE=1 SV=4	2244.52	2236.82	2051.66	1748.78	1870.86	2263.45	1882.29	2378.3	1934.11	5314.47	2689.02	1102.62	2928.09	2671.87	2454.64	2178.02	2193.21	1773.94
P51858	HDGF	9	3	58.6515	0.312618	-0.0343336	Hepatoma-derived growth factor OS=Homo sapiens GN=HDGF PE=1 SV=1	428.615	657.938	608.826	133.494	117.598	142.979	788.132	921.473	671.234	0	18.4223	63.7341	880.129	958.014	1090.37	553.822	527.177	273.486
P63104	YWHAZ	32	2	314.81	0.313408	0.124114	14-3-3 protein zeta/delta OS=Homo sapiens GN=YWHAZ PE=1 SV=1	976.711	843.962	942.049	820.286	753.072	789.554	341.252	325.08	403.509	0.87863	64.9783	74.494	918.249	909.644	1322.3	1349.37	1264.86	847.287
P19623	SRM	11	2	73.0916	0.314089	-0.649123	Spermidine synthase OS=Homo sapiens GN=SRM PE=1 SV=1	1848.33	1867.44	2109.52	818.042	580.185	984.795	3727.13	4134.49	5009.75	241.523	2213.97	1959.31	1480.55	1353.26	1265.25	1355.13	1759.83	1813.03
A0A0A0MQT0	RBP1	10	1	83.4654	0.315731	-0.571748	Retinol binding protein 1_ cellular OS=Homo sapiens GN=RBP1 PE=1 SV=1	126.696	238.401	281.867	129.134	46.4303	96.3227	6.65808	174.835	25.352	0	374.35	106.061	50.1267	53.1752	35.9834	48.1504	42.2121	47.3106
P05141	SLC25A5	20	6	173.945	0.316146	-0.224329	ADP/ATP translocase 2 OS=Homo sapiens GN=SLC25A5 PE=1 SV=7	4777.74	4448.42	4506.3	3307.33	3170.65	3597.03	5240.13	7713.48	7731.21	3749.55	8500.62	2590.49	3745.52	3499.77	3465.77	4123.73	4423.74	3985.91
Q14207	NPAT	7	2	44.4789	0.316402	-1.00255	Protein NPAT OS=Homo sapiens GN=NPAT PE=1 SV=3	111.29	130.463	41.8679	113.168	38.7751	68.4359	2130.72	1435.68	1206.61	5.95814	407.812	1472.02	137.874	132.52	16.371	245.328	211.129	4.83899
P63244	RACK1	27	3	215.502	0.317035	1.19215	Receptor of activated protein C kinase 1 OS=Homo sapiens GN=RACK1 PE=1 SV=3	551.365	527.94	498.324	248.805	261.603	293.429	210.003	40.4704	218.679	665.095	58.0133	28.755	826.295	718.579	682.395	1180.99	1123.98	1229.35
P36542	ATP5C1	8	3	49.4634	0.317092	-0.350652	ATP synthase subunit gamma_ mitochondrial OS=Homo sapiens GN=ATP5C1 PE=1 SV=1	2365.72	2313.81	2350.33	1742.76	1661.58	1613.54	4139.75	4523.38	5330.1	639.799	1928.56	1635.23	2521.99	2329.04	2345.54	2825.26	3016.68	3180.02
Q05682	CALD1	66	5	560.304	0.317811	-0.180294	Caldesmon OS=Homo sapiens GN=CALD1 PE=1 SV=3	4661.08	4499.35	4480.33	4799.51	4991.17	4808.02	2115.92	2267.81	2332.25	10302	1920.44	2986.48	2474.4	2317.38	2616.35	2654.44	2692.93	2884.6
P08779	KRT16	17	4	117.7	0.320362	-0.110962	Keratin_ type I cytoskeletal 16 OS=Homo sapiens GN=KRT16 PE=1 SV=4	1402.65	1301.39	1312.97	1010.48	1005.06	1252.62	5778.76	4912.33	4142.42	465.347	149.678	11496.5	1519.29	1353.77	1412.18	1598.94	1468.78	1016.76
H7C1V0	CTSD	13	2	123.978	0.320364	-0.288602	Cathepsin D (Fragment) OS=Homo sapiens GN=CTSD PE=1 SV=1	914.831	753.873	902.532	427.385	441.327	468.529	2032.5	1935.8	1755.03	239.334	0.963237	2390.27	706.482	810.504	655.127	1122.94	1058.93	900.961
P12270	TPR	30	8	149.772	0.320486	0.248127	Nucleoprotein TPR OS=Homo sapiens GN=TPR PE=1 SV=3	3850.27	3585.97	3580.86	4975.37	5060.94	4840.38	4555.54	5008.17	5337.67	3350.41	27063.8	1271.59	2981.9	2639.2	2781.64	2639.59	2879.74	2843.1
P54725	RAD23A	4	1	23.2336	0.320976	-2.91561	UV excision repair protein RAD23 homolog A OS=Homo sapiens GN=RAD23A PE=1 SV=1	0	6.21637	0	634.023	606.651	415.342	0	0	0	0	0	0	100.744	119.552	0	0	0	0
P07864	LDHC	12	1	93.817	0.322351	0.0662502	L-lactate dehydrogenase C chain OS=Homo sapiens GN=LDHC PE=1 SV=4	341.94	324.44	285.226	153.993	233.47	170.995	245.907	233.033	516.205	9.83676	159.318	0	372.718	363.319	391.709	413.764	444.651	467.618
O75531	BANF1	8	5	81.8641	0.3233	-0.188052	Barrier-to-autointegration factor OS=Homo sapiens GN=BANF1 PE=1 SV=1	3000.02	3079.75	2905.78	4518.95	4229.73	4301.94	5322.66	3897.37	6297.98	1979.92	3770.19	3172.84	4083.25	3599.91	3850.76	3577.94	3734.76	5195.13
P62805	HIST1H4A	60	33	239.269	0.323632	-0.345374	Histone H4 OS=Homo sapiens GN=HIST1H4A PE=1 SV=2	154083	146639	143404	78366.1	75464.1	75002.4	382895	403445	414959	4320.2	16383.4	49976.5	263281	245244	241092	217906	215028	222005
O75487	GPC4	10	3	54.8095	0.323957	0.111533	Glypican-4 OS=Homo sapiens GN=GPC4 PE=1 SV=4	128.83	112.535	123.804	104.017	85.2974	118.31	625.88	656.248	443.535	95.2577	415.927	380.28	368.301	368.706	326.861	200.706	218.957	216.239
Q8IWU6	SULF1	23	3	137.622	0.324507	-1.00128	Extracellular sulfatase Sulf-1 OS=Homo sapiens GN=SULF1 PE=1 SV=1	15.0419	4.24923	41.1311	82.0997	90.8391	109.126	111.547	146.464	146.768	5.05143	60.3424	45.7446	62.0786	42.4437	31.8074	59.2413	47.6812	18.9108
Q14145	KEAP1	3	2	13.5853	0.324511	0.433202	Kelch-like ECH-associated protein 1 OS=Homo sapiens GN=KEAP1 PE=1 SV=2	295.525	336.732	379.594	610.839	651.496	568.771	82.288	48.407	60.8037	909.172	329.397	53.3837	512.812	356.208	840.704	428.385	355.306	311.836
O43861	ATP9B	5	1	27.9958	0.325086	0.80273	Probable phospholipid-transporting ATPase IIB OS=Homo sapiens GN=ATP9B PE=2 SV=4	85.9473	73.947	92.0666	438.637	431.397	323.692	18.9972	45.2188	26.2351	0	550.391	1636.21	105.702	94.2509	0	148.708	144.381	0
Q8N8S7	ENAH	8	1	54.6239	0.325768	1.64474	Protein enabled homolog OS=Homo sapiens GN=ENAH PE=1 SV=2	69.0513	66.7933	85.0929	191.786	255.123	138.666	0	0	9.48296	0	0	0	590.183	867.164	1094.2	0	0	0
Q08043	ACTN3	54	4	449.687	0.325818	-0.129198	Alpha-actinin-3 OS=Homo sapiens GN=ACTN3 PE=1 SV=2	1264.76	1074.95	1246.6	1558.3	1098.81	935.141	183.852	192.746	164.277	90.9407	0	58.947	1624.77	1714.33	1644.51	630.104	621.187	673.386
Q16629	SRSF7	13	1	80.3702	0.325983	-0.144294	Serine/arginine-rich splicing factor 7 OS=Homo sapiens GN=SRSF7 PE=1 SV=1	622.093	514.991	568.403	646.683	532.622	663.615	721.457	254.075	681.785	173.459	1.34002	481.67	811.655	716.09	457.469	764.97	771.973	531.629
Q92609	TBC1D5	6	1	33.206	0.325988	4.6317	TBC1 domain family member 5 OS=Homo sapiens GN=TBC1D5 PE=1 SV=1	213.48	250.785	197.656	108.098	53.1685	55.3165	19.3051	0	0	0.305436	21555.7	126.142	146.301	108.652	91.1431	38.2932	76.8612	113.513
Q13162	PRDX4	19	5	157.188	0.326576	0.0496469	Peroxiredoxin-4 OS=Homo sapiens GN=PRDX4 PE=1 SV=1	2533.94	2436.98	2503.87	1897.89	1912.96	1891.71	1388.95	1586.94	1642.63	19.2938	72.1167	2808	2586.75	2307.92	2306.9	2723.98	2704.63	2889.34
Q5QGS0	NEXMIF	12	2	69.5266	0.328924	1.11201	Neurite extension and migration factor OS=Homo sapiens GN=NEXMIF PE=1 SV=1	104.747	79.0395	96.5165	111.938	111.239	74.0729	32.0317	0	42.8689	19.3435	21.2674	109.787	334.263	280.289	484.505	45.0658	73.3472	42.3888
Q13283	G3BP1	19	5	145.798	0.329171	-0.625746	Ras GTPase-activating protein-binding protein 1 OS=Homo sapiens GN=G3BP1 PE=1 SV=1	9066.23	2539.88	2703.23	1310.76	1078.96	1139.08	1564.65	1214.66	1667.42	211.041	1036.12	1552.89	2428.37	2436.88	2345.51	1691.15	1463.68	1276.84
Q86UY8	NT5DC3	6	1	34.7001	0.329515	4.72044	5'-nucleotidase domain-containing protein 3 OS=Homo sapiens GN=NT5DC3 PE=1 SV=1	0	0	5.98157	1.95981	6.37278	0	0	0	0	0	0	0	0	0	0	167.153	196.848	13.3621
Q6NUK1	SLC25A24	4	2	17.9623	0.3306	-0.546296	Calcium-binding mitochondrial carrier protein SCaMC-1 OS=Homo sapiens GN=SLC25A24 PE=1 SV=2	216.982	216.169	215.321	9.70288	4.11239	3.80505	78.2048	87.0788	43.2952	0	0	0	39.3178	58.1022	43.4128	180.054	163.776	114.291
Q9H201	EPN3	7	2	45.9805	0.33083	0.581165	Epsin-3 OS=Homo sapiens GN=EPN3 PE=2 SV=1	1154.39	1106.47	1203.77	274.033	306.867	252.354	56.7393	457.067	55.9274	299.612	610.458	32.2569	781.228	830.136	905.861	1218.48	1228.29	1375.9
P35998	PSMC2	18	1	113.247	0.331591	1.42534	26S proteasome regulatory subunit 7 OS=Homo sapiens GN=PSMC2 PE=1 SV=3	1177.7	1099.29	1029.15	137.941	207.54	216.972	66.3935	816.161	631.446	6163.11	458.606	10.2931	1165.08	1248.98	1074.89	1522.22	1303.98	1509.32
Q9UBT7	CTNNAL1	9	2	47.1508	0.332138	0.334782	Alpha-catulin OS=Homo sapiens GN=CTNNAL1 PE=1 SV=2	1093.44	1591.18	1469.31	1119.54	1162.51	1002.39	1852.81	913.893	1576.01	1194.25	1221.07	607.332	2509.86	2232.71	2387.25	1138.28	1612.14	1955.28
K7EM38	ACTG1	21	1	313.471	0.332195	NA	Actin_ cytoplasmic 2 (Fragment) OS=Homo sapiens GN=ACTG1 PE=1 SV=1	0	0	0	0	0	0	0	0	0	0	0	0	0	0	0	0	0	1.61308
A6NNZ2	NA	21	1	295.139	0.332195	NA	Tubulin beta-8 chain-like protein LOC260334 OS=Homo sapiens PE=1 SV=1	0	0	0	0	0	0	0	0	0	923.947	0	0	0	0	0	0	0	0
Q14686	NCOA6	2	2	6.6939	0.332195	NA	Nuclear receptor coactivator 6 OS=Homo sapiens GN=NCOA6 PE=1 SV=3	0	0	0	0	0	0	0	0	0	0	9892.52	0	0	0	0	0	0	0
Q9UHB6	LIMA1	20	4	122.872	0.332311	-0.379253	LIM domain and actin-binding protein 1 OS=Homo sapiens GN=LIMA1 PE=1 SV=1	149.401	133.93	158.554	387.39	325.596	357.745	147.55	132.84	106.541	137.132	145.037	291.518	161.962	142.527	95.7721	141.852	194.77	149.868
Q9NQW1	SEC31B	4	1	33.1249	0.333295	-0.382559	Protein transport protein Sec31B OS=Homo sapiens GN=SEC31B PE=1 SV=1	1633.11	1310.07	1530.32	1033.26	1057.71	1076.55	0	280.317	374.675	0	0	43.775	156.167	149.034	513.14	1822.5	1799.51	1879.55
O94812	BAIAP3	4	1	27.0957	0.333488	3.53432	BAI1-associated protein 3 OS=Homo sapiens GN=BAIAP3 PE=1 SV=2	51.1239	66.7205	79.0622	0.133852	4.55012	61.7147	11.4035	0	54.8499	0	3218.51	0	161.128	104.698	136.646	48.5554	97.3199	51.4209
O14818	PSMA7	15	1	124.241	0.333507	1.20346	Proteasome subunit alpha type-7 OS=Homo sapiens GN=PSMA7 PE=1 SV=1	34.9096	12.5891	34.791	173.863	227.978	242.891	9.97698	40.1428	22.2861	685.402	786.286	108.485	21.3246	37.2766	60.1765	65.6745	40.1906	36.1929
F8W9U4	MAP4	32	6	252.032	0.334554	-0.753425	Microtubule-associated protein OS=Homo sapiens GN=MAP4 PE=1 SV=1	1739.59	1448.98	1368.81	283.422	333.691	278.793	1018.24	133.852	1518.04	145.12	275.145	130.342	949.562	896.376	336.32	826.331	753.081	506.484
P17858	PFKL	27	5	164.884	0.3351	-0.0930365	ATP-dependent 6-phosphofructokinase_ liver type OS=Homo sapiens GN=PFKL PE=1 SV=6	1814.31	1903.9	1796.53	1580.4	1733.18	1643.48	2714.75	2598.31	2563.88	5403.61	1431.92	1037.65	1658.92	1670.18	1603.16	1499.96	1636.42	1261
O60443	DFNA5	4	2	21.1113	0.335586	-0.196567	Non-syndromic hearing impairment protein 5 OS=Homo sapiens GN=DFNA5 PE=1 SV=2	1975.89	2281.74	2320.42	1716.86	1864.41	1652.54	3616.63	1321.02	3023.09	1352.74	10.2092	3629.14	2136.63	2148.83	2137.76	2092.66	1634.73	2111.37
Q569K6	CCDC157	3	2	14.9158	0.33561	-0.590218	Coiled-coil domain-containing protein 157 OS=Homo sapiens GN=CCDC157 PE=2 SV=3	388.588	141.406	518.335	289.985	320.399	241.753	1012.52	1741.68	1791.97	1150.67	506.448	1235.79	65.3047	206.558	168.26	470.061	179.072	299.961
P42766	RPL35	9	2	68.2831	0.335992	-0.0315473	60S ribosomal protein L35 OS=Homo sapiens GN=RPL35 PE=1 SV=2	160.973	227.945	271.554	104.853	193.115	113.555	18.994	212.927	2078.14	111.856	104.2	302.291	252.371	231.545	1159.23	341.272	456.212	349.926
Q15063	POSTN	58	6	515.97	0.336057	-0.232449	Periostin OS=Homo sapiens GN=POSTN PE=1 SV=2	4323.68	3678.93	4060.28	1021.36	1472.82	1094.22	699.196	1131.12	1000.14	169.234	114.108	166.879	3519.28	3087.03	2750	2059.54	2028.28	1837.11
Q07666	KHDRBS1	16	8	122.68	0.336099	0.192624	KH domain-containing_ RNA-binding_ signal transduction-associated protein 1 OS=Homo sapiens GN=KHDRBS1 PE=1 SV=1	3551.67	3260.3	3168.32	3221.77	3481.71	3456.32	3046	3048.4	3113.88	1503.08	95.2985	97.191	6731.4	7109.02	6903.52	3832.28	3733.87	3534.82
Q96L21	RPL10L	18	2	102.267	0.336234	1.34884	60S ribosomal protein L10-like OS=Homo sapiens GN=RPL10L PE=1 SV=3	1658.21	1640.89	1682.09	1033.51	1060.67	966.691	2685.65	2295.29	2924.58	174.222	332.862	2.87605	1531.84	1396.04	1040.75	2037.48	1808.91	32294.5
P62701	RPS4X	35	16	224.09	0.336284	-0.351959	40S ribosomal protein S4_ X isoform OS=Homo sapiens GN=RPS4X PE=1 SV=2	13048	12898.4	12818.5	3984.18	4157.55	4033.06	18058	19274.5	19637.5	4469.23	23.4997	3308.72	12245.7	11731.7	11796.2	13441.8	13314.6	14218
Q9ULI0	ATAD2B	21	3	115.141	0.336908	-0.246263	ATPase family AAA domain-containing protein 2B OS=Homo sapiens GN=ATAD2B PE=1 SV=3	1582.86	1497.29	1453.42	2252.78	2215.96	2125.49	1497.79	554.475	1511.46	1095.82	170.874	796.598	2361	2151.9	1846.03	1293.45	1369.71	1300.72
O95678	KRT75	20	4	165.883	0.338004	-0.914529	Keratin_ type II cytoskeletal 75 OS=Homo sapiens GN=KRT75 PE=1 SV=2	615.132	604.824	805.002	2783.59	2617.82	2669.75	297.254	301.615	258.538	1191.97	764.913	1519.79	418.481	374.451	355.882	419.667	335.998	429.882
P23497	SP100	4	1	31.5869	0.338911	0.15769	Nuclear autoantigen Sp-100 OS=Homo sapiens GN=SP100 PE=1 SV=3	2922.55	2962	2834.94	2529.48	2567.09	2615.25	3349.32	3491.57	3555.37	107.476	3274.45	13.3954	6049.86	5214.7	2860.88	4148.73	4166.2	4090.45
P40261	NNMT	21	12	138.831	0.338949	-0.761432	Nicotinamide N-methyltransferase OS=Homo sapiens GN=NNMT PE=1 SV=1	21883.2	22747	22625.4	3870.88	3523.57	3570.26	3107.27	3325.92	2647.41	6919.87	4182.66	951.41	1752.73	2048.31	1995.57	10855.4	11050.7	11743
Q15274	QPRT	11	1	86.0548	0.339422	-0.65743	Nicotinate-nucleotide pyrophosphorylase [carboxylating] OS=Homo sapiens GN=QPRT PE=1 SV=3	28.109	57.7071	54.0269	257.835	240.047	179.474	332.747	527.495	51.385	74.1266	0	394.468	158.446	105.948	123.596	75.9689	76.7142	86.8186
O96019	ACTL6A	7	1	52.6352	0.34046	-2.31953	Actin-like protein 6A OS=Homo sapiens GN=ACTL6A PE=1 SV=1	1184.44	561.961	1046.52	4833.38	11429.8	11669.7	16.632	118.565	14.5399	725.761	0	0	668.452	623.518	599.088	1375.36	639.59	1553.6
O75131	CPNE3	15	4	101.684	0.340912	-0.115606	Copine-3 OS=Homo sapiens GN=CPNE3 PE=1 SV=1	3578.31	3540.91	3469.44	3424.33	3547.44	3454.09	3963.29	4301.38	4330.5	759.024	2794.55	1530.95	4687.19	4701.67	4275.5	4086.4	4057.21	4129.08
P62753	RPS6	17	2	127.305	0.34119	-0.404308	40S ribosomal protein S6 OS=Homo sapiens GN=RPS6 PE=1 SV=1	637.732	532.629	457.209	485.829	564.509	507.736	157.047	1955.48	383.17	230.775	110.536	42.8418	576.349	563.278	435.29	818.031	792.567	723.146
O15031	PLXNB2	32	10	162.736	0.343053	-0.147503	Plexin-B2 OS=Homo sapiens GN=PLXNB2 PE=1 SV=3	2100.21	2130.24	2213.78	2087.76	2646.07	1752.64	1005.98	1430.37	1789.6	285.84	556.129	3452.65	1644.41	1715.99	1647.48	2102.62	2196.54	1887.57
Q8IVL6	P3H3	6	2	43.7065	0.344503	-0.215747	Prolyl 3-hydroxylase 3 OS=Homo sapiens GN=P3H3 PE=1 SV=1	2722.36	3306.73	3524.27	2596.95	2246.73	2472.05	673.19	125.43	260.79	195.571	0	115.448	997.249	1237.32	1462.8	3585.18	3796.45	4048.22
P62241	RPS8	19	3	172.047	0.345932	-0.0763869	40S ribosomal protein S8 OS=Homo sapiens GN=RPS8 PE=1 SV=2	834.815	740.942	764.03	380.349	402.093	325.473	704.088	1005.84	730.19	6.55167	89.4395	382.682	759.597	703.852	782.004	909.78	890.964	1059.31
O14578	CIT	4	2	23.2306	0.349923	-0.869269	Citron Rho-interacting kinase OS=Homo sapiens GN=CIT PE=1 SV=2	154.643	131.515	149.407	3.95978	3.35715	2.1534	388.965	440.986	427.738	0	27.8992	583.524	77.733	126.15	101.858	7.67716	5.09397	2.17682
Q6P2Q9	PRPF8	75	24	467.476	0.350376	-0.628912	Pre-mRNA-processing-splicing factor 8 OS=Homo sapiens GN=PRPF8 PE=1 SV=2	2222.66	1970.02	2225.89	1725.57	1707.54	1649.46	596.48	184.277	480.101	408.916	2223.22	270.675	908.458	846.71	742.247	1072.95	995.616	783.932
O00303	EIF3F	4	1	23.1923	0.350469	-0.984577	Eukaryotic translation initiation factor 3 subunit F OS=Homo sapiens GN=EIF3F PE=1 SV=1	480.096	324.576	545.507	683.966	734.136	746.376	6.61379	26.503	27.3714	6.01532	0	14.1075	359.233	351.236	337.24	268.57	227.886	242.498
Q13151	HNRNPA0	10	6	94.285	0.350625	-0.929877	Heterogeneous nuclear ribonucleoprotein A0 OS=Homo sapiens GN=HNRNPA0 PE=1 SV=1	5153.05	4863.7	4853.93	4338.81	4099.62	4226.17	48650.8	48685.7	53014.1	4864.17	3612.86	52796.3	4316.75	3889.44	8027.98	4320.27	4310.6	7234.55
Q01484	ANK2	40	4	211.936	0.351229	0.234833	Ankyrin-2 OS=Homo sapiens GN=ANK2 PE=1 SV=4	3162.34	2799.46	2941.85	1787.22	1486.53	1658.94	1421.81	1491.71	1591.59	2343.66	2641.9	1416.5	2767.71	2392.84	2732.3	3061.13	3177.95	1049.68
E7ETB9	DST	8	2	53.7926	0.352651	1.1725	Dystonin (Fragment) OS=Homo sapiens GN=DST PE=1 SV=1	306.604	249.901	160.94	0	0	0	33.6465	105.818	65.7404	156.393	0	0	279.524	235.127	198.433	404.662	449.538	355.993
Q53EL6	PDCD4	2	2	10.459	0.353115	-0.357354	Programmed cell death protein 4 OS=Homo sapiens GN=PDCD4 PE=1 SV=2	1194.02	1013.23	1089.13	380.97	373.773	528.225	1607.28	1777.43	1588.33	46.9792	1777.69	391.526	755.645	767.818	774.465	1050.9	932.369	959.156
Q3T906	GNPTAB	15	3	77.3847	0.353407	0.659784	N-acetylglucosamine-1-phosphotransferase subunits alpha/beta OS=Homo sapiens GN=GNPTAB PE=1 SV=1	817.408	822.781	795.526	73.5998	95.3612	70.7684	290.118	3.81575	0	1.44349	196.475	187.899	747.39	1307.98	1394.51	289.144	212.573	353.746
Q9UDR5	AASS	11	1	88.575	0.353442	-0.622931	Alpha-aminoadipic semialdehyde synthase_ mitochondrial OS=Homo sapiens GN=AASS PE=1 SV=1	740.337	662.472	885.808	294.961	437.332	316.196	1366.51	2068.46	2222.53	792.048	156.125	342.15	878.821	767.614	962.5	710.033	610.252	621.108
Q13554	CAMK2B	15	1	93.0218	0.353546	0.15093	Calcium/calmodulin-dependent protein kinase type II subunit beta OS=Homo sapiens GN=CAMK2B PE=1 SV=3	371.288	528.842	488.313	15.5169	30.9895	11.9333	168.693	247.118	121.615	0	0	22.0709	7.57327	170.322	146.195	718.23	574.22	564.537
O94988	FAM13A	3	2	14.009	0.353635	-0.592867	Protein FAM13A OS=Homo sapiens GN=FAM13A PE=1 SV=2	10042.9	16813.6	15465.6	24053.6	16170	13273	2666.98	3030.14	2414.34	958.687	3682.82	1205	10908	11452.5	12250.7	10317.5	8240.47	9892.63
Q96N67	DOCK7	27	9	133.003	0.353752	-0.949621	Dedicator of cytokinesis protein 7 OS=Homo sapiens GN=DOCK7 PE=1 SV=4	13738.9	12304.2	12050.8	1583.37	1628.92	1533.56	16112.9	23501.3	18489.1	825.218	9059.98	1940.96	9526.63	8895.94	8640.43	4485.49	4438.9	4451.55
P11137	MAP2	28	5	174.033	0.355343	1.8915	Microtubule-associated protein 2 OS=Homo sapiens GN=MAP2 PE=1 SV=4	1146.9	988.204	897.428	767.222	584.28	395.23	1864.38	1773.51	1880.96	2185.11	596.465	29147	1357.94	1200.15	1188.74	853.341	835.055	844.416
Q9Y6V0	PCLO	81	23	484.38	0.356684	-0.595084	Protein piccolo OS=Homo sapiens GN=PCLO PE=1 SV=4	45622.2	44576.7	47703.4	21145.7	22041.7	16347.4	1331.49	1741	1490.65	86314.7	1186.9	667.454	3724.98	4811.88	4011.19	10853.6	11243.5	10911.2
Q5EB52	MEST	8	1	73.5762	0.357458	-1.04611	Mesoderm-specific transcript homolog protein OS=Homo sapiens GN=MEST PE=2 SV=2	648.868	570.129	696.261	14.4502	4.60579	17.1281	126.718	47.1634	11.7264	0	1.34117	0	30.0892	98.1931	67.4003	302.549	239.811	295.531
Q14832	GRM3	6	2	28.4268	0.358031	0.848419	Metabotropic glutamate receptor 3 OS=Homo sapiens GN=GRM3 PE=1 SV=2	432.724	297.757	402.823	294.681	293.096	199.933	135.613	170.981	213.322	2.77885	0	15.282	1080.31	1131.75	1150.06	288.218	378.563	347.998
H0Y390	MACF1	31	13	175.961	0.358744	-0.0425667	Microtubule-actin cross-linking factor 1_ isoforms 1/2/3/5 (Fragment) OS=Homo sapiens GN=MACF1 PE=1 SV=1	2359.61	2282.21	2345.75	2001.46	2015.46	1995.81	1233.8	1362.13	1507.26	374.348	29.0286	3008.23	2543.44	2562.37	2682.26	1872.21	1772.87	1761.47
P62633	CNBP	5	2	34.6371	0.358799	-1.15136	Cellular nucleic acid-binding protein OS=Homo sapiens GN=CNBP PE=1 SV=1	32.0958	24.8183	10.7008	33.5355	43.306	16.5328	150.341	32.5955	1164.85	26.825	0	187.245	8.72127	10.285	231.988	89.3822	123.832	0.974149
P25325	MPST	7	1	39.6159	0.359295	-0.127177	3-mercaptopyruvate sulfurtransferase OS=Homo sapiens GN=MPST PE=1 SV=3	476.026	449.954	471.187	428.605	487.095	423.845	53.6655	23.4751	16.0382	0	58.5579	844.668	536.801	535.015	533.915	14.8924	29.9717	37.288
Q14019	COTL1	19	4	158.69	0.360293	1.06567	Coactosin-like protein OS=Homo sapiens GN=COTL1 PE=1 SV=3	849.87	737.822	765.664	180.166	178.038	154.995	587.487	716.537	597.066	6.21076	0	0	2685.83	2386.54	2255.33	911.929	816.792	916.709
Q96B97	SH3KBP1	4	1	13.8831	0.361023	0.0857397	SH3 domain-containing kinase-binding protein 1 OS=Homo sapiens GN=SH3KBP1 PE=1 SV=2	1048.98	1202.26	1135.48	235.29	142.35	107.876	364.549	624.965	604.925	32.2345	2341	0.394976	929.611	871.018	967.369	186.966	239.842	232.967
P52790	HK3	5	2	33.5213	0.362151	-0.655389	Hexokinase-3 OS=Homo sapiens GN=HK3 PE=1 SV=2	389.3	428.431	469.696	1446.41	1568.06	864.298	829.699	76.7589	104.94	264.942	0	169.607	751.157	661.157	590.863	474.377	500.329	509.747
P20908	COL5A1	43	2	311.147	0.363974	-0.195087	Collagen alpha-1(V) chain OS=Homo sapiens GN=COL5A1 PE=1 SV=3	3618.31	3465.19	3536.58	183.984	233.589	78.6402	0	0	0	202.432	0	13.1457	888.289	1180.42	1286.61	2031.28	2052.92	2055.2
P68402	PAFAH1B2	10	1	80.2112	0.365004	2.2774	Platelet-activating factor acetylhydrolase IB subunit beta OS=Homo sapiens GN=PAFAH1B2 PE=1 SV=1	20.0716	107.266	92.5608	8.94582	91.7082	89.6324	0	0	0	0	0	0	366.945	375.323	369.39	307.45	301.018	268.463
P09471	GNAO1	17	1	131.774	0.365114	-0.530063	Guanine nucleotide-binding protein G(o) subunit alpha OS=Homo sapiens GN=GNAO1 PE=1 SV=4	1033.31	1056.45	1061.47	448.314	463.602	505.216	0	6.84949	0	0	0	0	1132.94	1010.28	980.371	19.5244	13.6347	11.6985
Q99715	COL12A1	141	2	1005.71	0.366233	2.22684	Collagen alpha-1(XII) chain OS=Homo sapiens GN=COL12A1 PE=1 SV=2	129.2	111.4	144.04	105.28	103.66	128.89	0	2.2739	27.053	2092.16	0	476.228	38.0801	31.2425	50.923	281.115	289.479	259.988
Q9H0W8	SMG9	8	2	43.302	0.366699	-0.368468	Protein SMG9 OS=Homo sapiens GN=SMG9 PE=1 SV=1	1305.71	1567.54	1658.47	639.122	708.664	743.28	313.122	250.24	334.5	521.414	245.86	42.2549	1164.83	1035.81	1440.13	509.982	539.238	326.014
H0Y5N9	COL12A1	30	1	210.914	0.367303	-0.221136	Collagen alpha-1(XII) chain (Fragment) OS=Homo sapiens GN=COL12A1 PE=1 SV=1	1767.73	1671.83	1841.98	1341.19	1075.28	1102.74	446.478	594.676	597.256	99.4645	187.368	524.526	1477.21	1361.37	905.309	1443.89	1539.14	1417.35
A4D1F6	LRRD1	5	1	28.3221	0.368363	3.79123	Leucine-rich repeat and death domain-containing protein 1 OS=Homo sapiens GN=LRRD1 PE=2 SV=2	0	8.70337	4.98639	0	2.23578	0	680.512	1363.34	1386.24	23586.3	9192.17	14838.5	0	35.8699	38.2889	11.1018	5.51418	0
Q9UJU3	ZNF112	6	2	32.2367	0.36842	0.698632	Zinc finger protein 112 OS=Homo sapiens GN=ZNF112 PE=1 SV=2	0.0515399	1.16584	0.13059	0.0565148	0	0.283417	160.01	141.12	125.507	474.257	14.2125	174.461	11.9092	10.9034	2.0969	5.00473	1.80133	0.50943
O75694	NUP155	9	2	60.397	0.368636	-1.15425	Nuclear pore complex protein Nup155 OS=Homo sapiens GN=NUP155 PE=1 SV=1	1080.64	1113.2	1406.5	278.183	297.119	285.765	4035.06	4320.87	4373.55	1659.88	718.212	798.031	877.736	517.787	273.998	1269.83	1089.73	518.623
P68036	UBE2L3	8	3	92.7628	0.368644	-0.120839	Ubiquitin-conjugating enzyme E2 L3 OS=Homo sapiens GN=UBE2L3 PE=1 SV=1	5455.56	4998.09	5232.59	3121.46	2983.24	3116.18	7076.1	7795.61	7881.64	1956.79	1232.43	302.418	6934.96	6570.63	6603.89	6946.73	6503.15	6780.11
Q16658	FSCN1	43	25	319.486	0.369552	-0.254422	Fascin OS=Homo sapiens GN=FSCN1 PE=1 SV=3	12675	12331.7	12419.3	9894.83	9710.56	10069.2	24037	24796.1	25423.7	1718.67	7647.34	16348	19411.4	17767.3	18331.7	12207.4	12462.4	12608.8
P34896	SHMT1	8	1	48.6285	0.370201	1.32987	Serine hydroxymethyltransferase_ cytosolic OS=Homo sapiens GN=SHMT1 PE=1 SV=1	508.51	451.76	435.069	3.32975	10.3166	33.9546	0	0	0	0	0	0	566.653	547.207	524.376	658.545	619.754	710.728
O14497	ARID1A	19	2	102.13	0.370273	0.0630126	AT-rich interactive domain-containing protein 1A OS=Homo sapiens GN=ARID1A PE=1 SV=3	1056.84	980.692	992.864	10.8495	131.251	52.0334	460.145	438.004	468.01	0	0	12.9444	1071.6	1236.84	1294.47	401.299	383.448	395.044
P07737	PFN1	24	7	199.6	0.370583	-0.156663	Profilin-1 OS=Homo sapiens GN=PFN1 PE=1 SV=2	3849.44	3778.88	3749.87	1229.48	1270.31	1024.82	3307.48	4026.99	4167.42	324.25	260.207	687.092	4978.66	4372.52	4304.14	2238.14	3143.67	3378.92
Q8NE62	CHDH	4	1	22.1556	0.370801	-0.218729	Choline dehydrogenase_ mitochondrial OS=Homo sapiens GN=CHDH PE=1 SV=2	51.6418	50.3711	48.0993	230.641	161.787	0	39.7763	39.9763	124.62	0	0	0	210.333	82.6719	174.138	38.9671	67.0156	68.7132
Q08170	SRSF4	6	1	35.2962	0.371102	0.131286	Serine/arginine-rich splicing factor 4 OS=Homo sapiens GN=SRSF4 PE=1 SV=2	163.225	116.594	130.02	155.216	145.348	123.712	231.084	364.784	265.008	504.783	115.065	15.0566	142.342	177.948	27.8333	96.6157	118.888	657.939
Q92522	H1FX	5	2	27.6281	0.371227	-0.93402	Histone H1x OS=Homo sapiens GN=H1FX PE=1 SV=1	261.193	391.58	417.489	796.706	740.855	742.76	4398.99	4490.78	4877.18	890.943	1076.7	3793.26	899.806	911.803	259.096	428.297	495.679	203.703
P02489	CRYAA	11	5	76.19	0.371719	0.232701	Alpha-crystallin A chain OS=Homo sapiens GN=CRYAA PE=1 SV=2	245.699	137.791	170.037	658.237	652.183	691.08	133.025	144.865	125.193	203.899	448.832	111.61	344.784	274.042	293.909	655.987	715.524	427.291
Q9Y490	TLN1	138	51	1021.02	0.372549	0.167672	Talin-1 OS=Homo sapiens GN=TLN1 PE=1 SV=3	11267.7	13937.7	14007.4	5588.08	5736.79	5918.3	2367.79	2899.62	2085.53	478.402	39.8712	153.112	11442	12401.6	13307.2	11254.1	10727.9	11868.8
O75477	ERLIN1	8	2	43.6252	0.373236	4.10249	Erlin-1 OS=Homo sapiens GN=ERLIN1 PE=1 SV=1	3.35156	0	2.51668	5.07777	4.23992	0	0	0	0	0	0	225.555	0	0	0	21.5438	10.2133	3.55165
P22090	RPS4Y1	15	2	105.852	0.373339	0.0808916	40S ribosomal protein S4_ Y isoform 1 OS=Homo sapiens GN=RPS4Y1 PE=1 SV=2	347.643	464.625	284.055	356.524	358.217	417.714	637.733	94.6622	61.2333	12.21	34.8449	7.2745	578.786	453.16	290.357	818.383	726.956	274.741
O75145	PPFIA3	15	5	82.4393	0.373358	0.0987659	Liprin-alpha-3 OS=Homo sapiens GN=PPFIA3 PE=1 SV=3	1215.56	1308.92	1197.7	1729.47	2118.76	2077.02	734.321	1157.41	930.436	109.329	4887.13	66.9444	1673.24	1608.59	1490.18	1183.86	1281.33	1052.55
P09543	CNP	17	2	116.825	0.373585	3.67963	2'_3'-cyclic-nucleotide 3'-phosphodiesterase OS=Homo sapiens GN=CNP PE=1 SV=2	323.775	302.732	394.164	735.786	213.01	591.288	1150.47	1199.27	930.755	69397.7	1895.12	1095.5	435.964	440.113	371.105	401.5	370.673	440.897
P13010	XRCC5	36	17	258.714	0.37466	0.137732	X-ray repair cross-complementing protein 5 OS=Homo sapiens GN=XRCC5 PE=1 SV=3	7164.8	6711.78	6695.57	6401.89	5699.91	5540.13	9620.3	8749.73	9890.7	6174.13	7697.66	5132.68	10320.1	9849.7	9625.63	8031.17	8171.93	8130.83
P53384	NUBP1	4	1	20.164	0.374784	-2.15256	Cytosolic Fe-S cluster assembly factor NUBP1 OS=Homo sapiens GN=NUBP1 PE=1 SV=2	135.667	128.895	167.041	707.608	727.109	697.611	8.44234	3.92309	30.7277	84.7488	41.9122	43.481	44.3329	81.0363	9.0416	120.399	102.597	58.8074
Q9NQC3	RTN4	39	5	291.828	0.374961	-0.0920235	Reticulon-4 OS=Homo sapiens GN=RTN4 PE=1 SV=2	1719.21	1763.99	1689.84	2111.62	2300.86	2032.85	1463.12	2087.27	1596.45	2185.92	3583.17	1638.83	1083.74	1319.9	1312.42	1486.67	1476.29	1642.28
P16234	PDGFRA	21	2	136.851	0.37508	-0.0275963	Platelet-derived growth factor receptor alpha OS=Homo sapiens GN=PDGFRA PE=1 SV=1	613.063	689.24	654.996	502.913	468.922	481.218	522.051	583.33	458.689	60.6769	1249.83	186.65	598.193	559.448	500.065	379.247	459.653	886.414
Q00610	CLTC	120	10	946.997	0.375623	1.65291	Clathrin heavy chain 1 OS=Homo sapiens GN=CLTC PE=1 SV=5	996.165	1010.55	1017.71	179.843	161.612	230.676	18072.5	18901.3	19078.1	73176.2	42014	66794	854.93	838.693	720.613	1037.96	1009.31	1128.88
P51530	DNA2	11	4	60.2138	0.376277	0.677781	DNA replication ATP-dependent helicase/nuclease DNA2 OS=Homo sapiens GN=DNA2 PE=1 SV=3	1182.22	1720.5	1729.21	184.187	236.853	310.368	272.332	248.134	222.926	2300	61.5459	155.064	544.185	961.702	1136.95	1507.95	1560	1541.41
Q9Y613	FHOD1	6	3	35.0139	0.376363	-1.08236	FH1/FH2 domain-containing protein 1 OS=Homo sapiens GN=FHOD1 PE=1 SV=3	35830.8	37742	37426.6	3462.44	3342.08	3149.34	4817.93	4538.01	4295.48	3981.68	1724.64	2471.84	4523.2	4148.18	4542.24	14048.2	13740.9	14386.9
P52597	HNRNPF	12	4	111.037	0.376482	-0.0861184	Heterogeneous nuclear ribonucleoprotein F OS=Homo sapiens GN=HNRNPF PE=1 SV=3	3356.6	3778.89	3466.79	1994.96	1657.95	1647.38	4151.24	4618.18	4268.07	731.577	366.856	579.409	3875.07	4131.25	3519.35	4533.9	4397.51	5128.16
O00232	PSMD12	18	4	107.014	0.376913	0.0852933	26S proteasome non-ATPase regulatory subunit 12 OS=Homo sapiens GN=PSMD12 PE=1 SV=3	314.766	239.392	337.844	395.096	591.739	605.599	83.4145	237.333	292.664	12.5339	973.877	2.46841	341.099	496.622	599.603	326.435	268.665	265.214
P09960	LTA4H	13	6	80.7183	0.376964	-0.0696722	Leukotriene A-4 hydrolase OS=Homo sapiens GN=LTA4H PE=1 SV=2	1500.61	1568.3	1524.76	1563.42	1511.99	1390.9	1676.13	1498.5	1083.13	1517.33	1207.63	1385.04	1493.08	1430.45	1359.22	1370.33	1358.63	1568.16
P46783	RPS10	10	2	55.3241	0.377373	0.555126	40S ribosomal protein S10 OS=Homo sapiens GN=RPS10 PE=1 SV=1	188.622	178.839	173.025	0	0	0	0	0	221.626	0	0	0	151.418	182.773	166.89	201.139	195.806	221.74
Q8NAA4	ATG16L2	8	1	39.7816	0.37777	1.4025	Autophagy-related protein 16-2 OS=Homo sapiens GN=ATG16L2 PE=1 SV=2	148.363	129.762	106.724	18.9361	3.61516	4.97251	0	0	0	0	0	0	101.124	108.196	143.487	234.336	232.627	270.381
P31150	GDI1	26	5	240.474	0.377902	0.096906	Rab GDP dissociation inhibitor alpha OS=Homo sapiens GN=GDI1 PE=1 SV=2	2248.32	1803.28	2032.88	1971.16	2087.86	1459.09	324.088	237.384	2539.83	34.7085	139.97	10.3733	2727.17	2915.2	3077.12	2463.51	2181.39	2176.03
B0YIW6	ARCN1	22	1	159.326	0.378803	-1.19857	Archain 1_ isoform CRA_a OS=Homo sapiens GN=ARCN1 PE=1 SV=1	161.48	314.688	315.749	1008.64	1194.73	1253.77	752.919	185.219	0	151.186	0	0	238.48	415.365	385.714	340.055	383.565	345.739
Q7Z460	CLASP1	10	1	58.5641	0.379858	0.335945	CLIP-associating protein 1 OS=Homo sapiens GN=CLASP1 PE=1 SV=1	674.076	589.301	602.506	208.66	231.45	131.958	591.333	252.558	815.884	450.486	0	0	773.348	629.278	724.349	869.964	833.123	891.616
P21266	GSTM3	11	2	59.0443	0.380837	8.47885	Glutathione S-transferase Mu 3 OS=Homo sapiens GN=GSTM3 PE=1 SV=3	4.25526	5.06671	1.86772	10.7583	5.20856	14.0625	0	0	0	0	14629.1	0	17.18	34.7875	0	9.03335	15.6065	0
P49368	CCT3	32	1	233.294	0.380867	0.557795	T-complex protein 1 subunit gamma OS=Homo sapiens GN=CCT3 PE=1 SV=4	905.405	897.364	875.097	653.388	510.224	531.602	306.927	377.394	356.571	575.499	0	0	1403.01	1129.51	1153.68	1093.56	1216.27	1397.94
P17677	GAP43	8	8	63.0137	0.381914	0.377123	Neuromodulin OS=Homo sapiens GN=GAP43 PE=1 SV=1	786.972	501.125	558.861	1944.5	1830.88	1896.76	812.517	1196.49	893.846	0	169.553	102.277	3436.5	3282.91	2646.02	1405.72	1431.13	1061.39
P35527	KRT9	13	7	81.0622	0.381935	0.750945	Keratin_ type I cytoskeletal 9 OS=Homo sapiens GN=KRT9 PE=1 SV=3	604.778	591.912	591.961	193.855	239.426	171.731	194.402	165.453	91.8343	200.731	41.6724	1804.11	508.813	537.586	492.506	435.887	390.41	376.71
Q75QN2	INTS8	7	1	34.6718	0.383249	-0.0488673	Integrator complex subunit 8 OS=Homo sapiens GN=INTS8 PE=1 SV=1	355.754	219.511	322.052	268.118	112.724	217.71	249.734	454.46	431.51	140.363	210.918	0	541.635	552.19	407.08	231.901	187.568	272.272
F8W727	RPL32	10	1	99.1764	0.383622	-0.63591	60S ribosomal protein L32 OS=Homo sapiens GN=RPL32 PE=1 SV=1	547.24	528.4	537.531	217.645	106.719	273.891	2207.72	254.351	208.291	1185.74	113.216	154.869	162.759	138.479	161.968	409.286	401.229	414.052
A0A087WUZ3	SPTBN1	125	2	943.619	0.38385	-0.268411	Spectrin beta chain OS=Homo sapiens GN=SPTBN1 PE=1 SV=1	10366.7	9227.79	9299.39	13006.1	12469.2	12572.6	2375.75	3485.99	3090.64	1588.35	1560.18	618.21	10282.5	9868.54	9995.77	9807.54	9855.95	9432.75
Q9H9S3	SEC61A2	7	1	42.3612	0.384018	0.628701	Protein transport protein Sec61 subunit alpha isoform 2 OS=Homo sapiens GN=SEC61A2 PE=2 SV=3	1032.25	913.142	657.576	737.129	707.764	758.257	293.609	147.143	224.387	0	787.213	0	1609.66	1349.08	833.103	1986.76	1727.69	165.999
Q9UBL0	ARPP21	4	1	21.5353	0.38496	0.35179	cAMP-regulated phosphoprotein 21 OS=Homo sapiens GN=ARPP21 PE=1 SV=2	1609.51	2180.51	2038.05	1371.69	1372.57	1175.01	895.204	352.374	1496.43	3532.75	857.814	1143.72	2670.82	2481.64	2019.03	1181.25	1177.64	876.085
Q8N883	ZNF614	4	1	16.3977	0.385139	-1.11582	Zinc finger protein 614 OS=Homo sapiens GN=ZNF614 PE=1 SV=2	0	145.843	0	526.169	400.45	611.908	0	31.2329	24.8	0	7.0306	0	359.536	394.513	0	16.8775	25.1167	0
Q9H1E3	NUCKS1	2	2	12.829	0.386484	-2.23395	Nuclear ubiquitous casein and cyclin-dependent kinase substrate 1 OS=Homo sapiens GN=NUCKS1 PE=1 SV=1	171.028	24.9273	31.6958	194.516	240.545	247.692	2824.9	3074.65	3345.01	25.5435	667.914	141.389	371.851	269.746	208.557	98.8081	183.097	191.786
Q15643	TRIP11	20	3	97.5412	0.386919	-0.770329	Thyroid receptor-interacting protein 11 OS=Homo sapiens GN=TRIP11 PE=1 SV=3	903.828	829.291	828.001	894.743	753.407	1054.18	11.5834	2.59506	6.17581	0	0	0	847.861	740.082	667.386	316.157	366.931	159.393
P28838	LAP3	23	8	156.226	0.387781	0.447933	Cytosol aminopeptidase OS=Homo sapiens GN=LAP3 PE=1 SV=3	1187.16	1459.23	1292.77	1229.3	1240.28	1181.9	449.281	834.339	947.742	69.577	7605.42	142.23	1124.28	1150.28	1386.67	658.073	561.325	700.171
Q96I24	FUBP3	10	1	61.1299	0.387796	-0.42696	Far upstream element-binding protein 3 OS=Homo sapiens GN=FUBP3 PE=1 SV=2	308.263	247.922	376.826	49.3708	0	59.145	565.489	782.286	818.993	0	0	0	514.812	564.541	555.324	216.638	239.713	295.39
Q13045	FLII	8	1	43.341	0.388216	0.370422	Protein flightless-1 homolog OS=Homo sapiens GN=FLII PE=1 SV=2	584.118	563.219	570.487	416.368	513.019	539.377	328.497	247.366	216.062	0.0887432	4.32687	1203.25	693.388	644.819	587.355	639.352	684.942	685.627
O94979	SEC31A	25	1	163.114	0.388647	0.0561317	Protein transport protein Sec31A OS=Homo sapiens GN=SEC31A PE=1 SV=3	183.15	86.3318	196.4	175.441	178.136	106.86	20.0647	139.028	0	0	0	0	323.86	307.509	211.569	47.3073	181.207	57.0226
P56537	EIF6	9	3	72.0665	0.389096	-0.318327	Eukaryotic translation initiation factor 6 OS=Homo sapiens GN=EIF6 PE=1 SV=1	357.595	450.704	311.484	804.868	849.066	951.833	344.873	159.244	172.134	607.42	13.9369	142.366	769.202	300.993	496.014	255.368	547.126	397.815
Q9H0C2	SLC25A31	10	1	69.5473	0.389139	1.05737	ADP/ATP translocase 4 OS=Homo sapiens GN=SLC25A31 PE=2 SV=1	113.277	119.372	150.987	0	0	0	0	48.4343	0	11.7042	0	0	226.208	276.665	231.865	59.6615	93.0891	0
P14923	JUP	11	4	55.1202	0.390095	-0.14219	Junction plakoglobin OS=Homo sapiens GN=JUP PE=1 SV=3	1307.59	1186.08	1187.57	1193.59	954.428	883.998	1148.18	1459.33	337.502	662.913	126.378	195.046	1056.27	1004.6	1120.73	1542.9	1469.27	1573.66
P14868	DARS	13	1	77.3379	0.390149	0.143695	Aspartate--tRNA ligase_ cytoplasmic OS=Homo sapiens GN=DARS PE=1 SV=2	2890.08	3388.57	2587.99	749.363	2503.56	1571.65	4006.51	2885.11	3449.5	4343.12	4086.98	3076.99	2539.58	2487.06	2607.74	2471.99	2751.21	2184.6
O43314	PPIP5K2	12	1	62.231	0.391106	0.174907	Inositol hexakisphosphate and diphosphoinositol-pentakisphosphate kinase 2 OS=Homo sapiens GN=PPIP5K2 PE=1 SV=3	45.2555	58.5152	92.3335	0	0	0	0	95.7847	127.752	0.0390175	0	426.554	0	0	0	1.64193	17.6114	27.8819
Q92688	ANP32B	8	2	57.1199	0.391694	-1.20105	Acidic leucine-rich nuclear phosphoprotein 32 family member B OS=Homo sapiens GN=ANP32B PE=1 SV=1	746.187	679.84	795.765	196.576	299.507	204.39	5106.04	5559.65	5902	169.86	84.4146	50.8891	1051.51	1366.75	1388.89	1471.63	1602.46	1290.9
H0Y2V6	CEP170	27	1	159.02	0.392248	-0.0759484	Centrosomal protein of 170 kDa (Fragment) OS=Homo sapiens GN=CEP170 PE=1 SV=1	11353.1	11452	11361.8	11915.3	11729	10893.8	11210.6	9234.66	9089.9	1502.61	4010.86	16069.2	11984.4	12954.2	12892.4	11160.7	11111.2	11516.7
Q9H813	TMEM206	3	2	15.8831	0.392468	-0.304975	Transmembrane protein 206 OS=Homo sapiens GN=TMEM206 PE=1 SV=1	1706.31	1768.12	1635.09	1900.96	1723.81	2148.03	4811.9	5547.53	4706.66	4544.92	1576.21	5074.75	1484.08	1469.69	1387.36	1905.48	1665.74	1895.85
Q8WUD1	RAB2B	20	2	129.232	0.393593	2.05953	Ras-related protein Rab-2B OS=Homo sapiens GN=RAB2B PE=1 SV=1	231.142	274.646	320.327	502.514	378.744	391.349	106.855	77.5725	39.6575	291.205	26.5207	7535.53	295.679	404.894	361.955	207.211	294.376	265.286
Q9NPQ8	RIC8A	10	1	56.0382	0.395901	0.151587	Synembryn-A OS=Homo sapiens GN=RIC8A PE=1 SV=3	258.859	286.179	337.072	62.7816	322.854	181.511	254.397	348.551	269.651	332.063	955.29	0.0275151	257.305	376.285	289.9	156.363	51.6986	160.161
Q96Q15	SMG1	51	4	261.31	0.396091	-0.569245	Serine/threonine-protein kinase SMG1 OS=Homo sapiens GN=SMG1 PE=1 SV=3	4660.24	4633.77	4570.03	5391.27	5388.7	5186.4	420.811	501.782	377.055	568.345	451.47	5.2852	3042.69	3123.02	3183.52	3507.13	3433.14	3666.1
O95155	UBE4B	20	4	98.4653	0.39711	-0.130926	Ubiquitin conjugation factor E4 B OS=Homo sapiens GN=UBE4B PE=1 SV=1	2160.42	2139.11	2031.79	1338.14	1523.68	1631.29	502.228	400.853	1528.88	3043.8	173.317	103.512	1349.71	1327.46	437.114	2025.15	1787.78	1858.5
Q92896	GLG1	49	9	357.243	0.398011	-0.162385	Golgi apparatus protein 1 OS=Homo sapiens GN=GLG1 PE=1 SV=2	2918.42	2923.57	2910.28	1284.19	1313.71	1280.23	2299.58	2260.41	2175.98	460.907	1519.72	443.831	2276.81	2343.03	2558.65	2351.69	2575.89	2774.24
Q6AWC2	WWC2	3	2	15.7699	0.398926	-0.306046	Protein WWC2 OS=Homo sapiens GN=WWC2 PE=1 SV=2	1081.55	1113.66	1118.03	587.928	553.498	563.735	2414.11	2609.13	2978.27	118.481	234.332	346.25	1739.47	1787.67	1915.31	1439.24	1342.93	1607.54
P28070	PSMB4	11	3	61.372	0.398988	0.0665995	Proteasome subunit beta type-4 OS=Homo sapiens GN=PSMB4 PE=1 SV=4	2224.07	2070.87	2053.23	2389.1	2379.98	1892.64	7908.29	8685.31	7626.44	744.33	1400.59	23617.9	2244.09	2178.69	2302.92	2381.5	2473.21	1645.6
O43242	PSMD3	26	11	156.165	0.399821	-0.236737	26S proteasome non-ATPase regulatory subunit 3 OS=Homo sapiens GN=PSMD3 PE=1 SV=2	6147.46	5920.9	5998.88	4870.64	4316.53	4297.41	11234	10860.5	11520.8	1253.69	5608.51	8306.32	8264.34	8240.88	3956.85	7679.98	7471.24	4523.03
O00264	PGRMC1	14	4	111.203	0.399871	-0.211312	Membrane-associated progesterone receptor component 1 OS=Homo sapiens GN=PGRMC1 PE=1 SV=3	3811.19	3430.26	3493.13	1763.19	1547.38	1717.14	4019.08	4553.84	4719.94	1208.09	5057.67	305.273	2741.61	2755.74	2718.8	3408.34	3459.42	3441.47
P50993	ATP1A2	42	1	290.837	0.400489	3.87667	Sodium/potassium-transporting ATPase subunit alpha-2 OS=Homo sapiens GN=ATP1A2 PE=1 SV=1	1195.19	1196.44	1236.74	154.538	192.209	207.939	1491.64	1632.42	1704.61	60.7906	118367	35.2237	1763.74	1971.16	2084.02	2749.4	2513.1	2829.47
P30040	ERP29	9	1	55.5629	0.400829	1.94778	Endoplasmic reticulum resident protein 29 OS=Homo sapiens GN=ERP29 PE=1 SV=4	11.2553	6.67737	42.7297	127.722	143.943	97.7584	0	0	0	0	0	0	103.553	122.653	186.631	390.875	382.281	473.189
P29400	COL4A5	8	4	43.9805	0.401112	0.220549	Collagen alpha-5(IV) chain OS=Homo sapiens GN=COL4A5 PE=1 SV=2	1077.83	1085.16	1117.51	176.991	44.5202	61.1228	121.563	121.391	3.06192	8.42416	320.968	80.0062	973.42	836.319	687.538	482.628	536.079	512.943
O60313	OPA1	16	1	88.9842	0.401883	1.75259	Dynamin-like 120 kDa protein_ mitochondrial OS=Homo sapiens GN=OPA1 PE=1 SV=3	0.109756	0.220636	0	0	0	0	0	0	0	0	0	0.262922	0	0.850374	0	0	0	0
Q16678	CYP1B1	8	2	45.6292	0.402933	-2.44365	Cytochrome P450 1B1 OS=Homo sapiens GN=CYP1B1 PE=1 SV=2	471.941	594.377	582.298	6884.02	6461.85	6226.75	9.31389	16.2194	8.93812	82.8367	0	0	563.833	550.035	570.869	721.568	695.429	722.604
Q9NTJ3	SMC4	28	1	165.422	0.404452	1.13287	Structural maintenance of chromosomes protein 4 OS=Homo sapiens GN=SMC4 PE=1 SV=2	58.7904	36.185	16.0043	17.8552	20.4802	18.0463	0	90.7385	38.732	0	44.6772	8.0599	111.722	92.0624	107.27	81.3309	99.2725	106.541
Q9H2J7	SLC6A15	7	1	37.9969	0.404781	1.26532	Sodium-dependent neutral amino acid transporter B(0)AT2 OS=Homo sapiens GN=SLC6A15 PE=1 SV=1	458.812	390.924	380.652	134.476	66.2615	68.2043	0	18.186	9.7368	489.904	6.22096	0	352.123	358.672	378.013	821.471	771.333	493.469
Q9P225	DNAH2	27	5	146.043	0.405212	0.0771121	Dynein heavy chain 2_ axonemal OS=Homo sapiens GN=DNAH2 PE=2 SV=3	17343.3	18020	17871.2	17397.3	16742.8	17257.6	5848.85	5227.07	6616.65	721.821	608.183	2543.29	26491.2	25415.8	20552.7	18139.9	17663.9	16904.4
A6NHC0	CAPN8	2	2	10.5525	0.405296	-0.356871	Calpain-8 OS=Homo sapiens GN=CAPN8 PE=2 SV=3	20.6079	83.8012	15.156	102.575	91.8717	164.654	460.612	62.3031	47.5066	412.703	135.469	6.45082	91.3221	42.9798	49.7043	45.1443	24.8686	10.546
Q9NRW1	RAB6B	14	3	97.4007	0.405593	0.0570164	Ras-related protein Rab-6B OS=Homo sapiens GN=RAB6B PE=1 SV=1	716.099	887.237	799.865	1222.77	1222.96	1452.36	351.37	330.327	268.36	129.132	86.8707	40.6649	557.227	654.516	664.587	1636.84	1729.05	2044.78
Q13428	TCOF1	5	1	32.1255	0.405696	0.170056	Treacle protein OS=Homo sapiens GN=TCOF1 PE=1 SV=3	6.00252	141.321	163.657	162.89	172.93	187.952	19.3572	7.53763	0	0	33.0353	0	131.092	124.721	0	343.106	337.487	0
Q6ZUX3	TOGARAM2	10	2	52.5431	0.40656	0.025969	TOG array regulator of axonemal microtubules protein 2 OS=Homo sapiens GN=TOGARAM2 PE=2 SV=2	3380.2	3245.1	3091.58	3466.84	4151.52	3936.12	3455.12	4252.53	3380.95	1138.38	11617.1	2463.56	2551.36	2252.08	2263.28	3593.92	3643.28	3424.78
Q7Z6J6	FRMD5	4	2	17.3421	0.406609	-0.0513857	FERM domain-containing protein 5 OS=Homo sapiens GN=FRMD5 PE=1 SV=1	954.055	1047.86	981.539	1730.84	1706.47	813.369	151.877	114.18	192.409	155.819	28.6285	1.79817	1676.79	1877.98	1804.38	571.419	653.236	653.364
P98161	PKD1	11	4	51.2488	0.407364	-2.39751	Polycystin-1 OS=Homo sapiens GN=PKD1 PE=1 SV=3	205.163	201.222	269.628	163.084	181.16	196.807	145523	149121	157016	83033.2	814.789	369.097	237.349	286.642	410.509	272.681	261.597	266.355
P19827	ITIH1	4	2	21.0621	0.407407	-0.206214	Inter-alpha-trypsin inhibitor heavy chain H1 OS=Homo sapiens GN=ITIH1 PE=1 SV=3	2139.35	1696.93	1833.33	987.754	721.291	954.629	523.124	2586.85	1460.94	198.913	243.314	1026.49	2229.45	2172.94	2036.75	1231.67	958.084	1087.85
Q7Z794	KRT77	21	4	146.711	0.408033	-0.0558959	Keratin_ type II cytoskeletal 1b OS=Homo sapiens GN=KRT77 PE=1 SV=3	1146.45	1199.2	1243.03	1060.19	936.856	897.968	1394.25	1569.22	1078.17	192.64	1833.28	231.953	1106.47	1293.04	1329.83	1513.54	1350.24	1274.36
P84095	RHOG	6	3	44.2483	0.409417	-0.397294	Rho-related GTP-binding protein RhoG OS=Homo sapiens GN=RHOG PE=1 SV=1	693.237	631.584	643.544	281.461	301.607	275.05	1580.4	227.489	672.713	100.012	121.405	285.483	549.474	580.966	464.778	692.076	674.481	560.898
Q13619	CUL4A	9	1	53.3569	0.409539	-1.10323	Cullin-4A OS=Homo sapiens GN=CUL4A PE=1 SV=3	0	5.27921	2.98881	708.591	751.867	742.584	27.1069	45.4429	21.8438	148.609	27.016	852.913	17.8158	6.67922	8.26558	11.945	0	0
P49662	CASP4	4	1	26.7004	0.409954	1.88823	Caspase-4 OS=Homo sapiens GN=CASP4 PE=1 SV=1	0	90.7091	151.663	13.0086	0	0	0	0	0	0	0	0	0	0	136.477	298.485	241.063	269.346
Q12756	KIF1A	12	5	57.358	0.410346	-0.0178572	Kinesin-like protein KIF1A OS=Homo sapiens GN=KIF1A PE=1 SV=2	3860.32	3839.16	3997.18	1774.48	1745.92	1812.95	2702.71	2080.26	2102.39	718.047	1020.42	345.851	4552.77	4108.28	1079.62	4283.26	4813.46	2699.5
O60506	SYNCRIP	29	2	223.001	0.410674	0.29424	Heterogeneous nuclear ribonucleoprotein Q OS=Homo sapiens GN=SYNCRIP PE=1 SV=2	729.143	663.898	641.95	207.333	180.597	196.145	769.674	1103.1	1186.15	293.054	165.251	889.31	1010.5	850.563	953.181	942.898	898.465	959.355
P00491	PNP	7	2	47.6364	0.413939	-0.335733	Purine nucleoside phosphorylase OS=Homo sapiens GN=PNP PE=1 SV=2	728.636	634.74	677.78	309.409	284.04	457.817	192.755	143.518	243.468	124.494	42.1564	388.065	316.76	349.632	357.626	446.375	445.518	439.126
H0Y786	NEB	7	1	36.5393	0.41454	-0.120687	Nebulin (Fragment) OS=Homo sapiens GN=NEB PE=1 SV=1	398.312	401.119	444.432	59.9264	61.2362	126.571	770.085	1582.6	1434.29	267.044	0	0	781.342	961.62	1080.1	524.673	621.018	619.162
P49796	RGS3	9	1	54.1452	0.415065	0.624144	Regulator of G-protein signaling 3 OS=Homo sapiens GN=RGS3 PE=1 SV=2	678.451	527.54	522.133	47.0874	55.7789	31.0012	601.523	902.255	841.674	389.325	9.48852	1381.15	836.977	804.914	852.055	773.758	672.263	764.987
Q8WXE0	CASKIN2	3	2	18.911	0.415179	0.0174551	Caskin-2 OS=Homo sapiens GN=CASKIN2 PE=1 SV=2	1336.35	1311.64	1256.48	244.285	247.329	224.803	2239.76	1975.04	1987.38	149.397	6.45494	16.2734	1429	1720.05	2018.5	1861.65	1870.68	1882.78
P46940	IQGAP1	70	1	512.69	0.415425	-0.0834054	Ras GTPase-activating-like protein IQGAP1 OS=Homo sapiens GN=IQGAP1 PE=1 SV=1	226.958	347.594	43.306	171.314	114.286	22.8621	2097.31	50.8549	16.2173	362.097	659.578	85.9032	25.5926	30.1154	219.207	591.635	664.342	278.621
Q9UHX1	PUF60	16	2	100.746	0.416153	-2.99128	Poly(U)-binding-splicing factor PUF60 OS=Homo sapiens GN=PUF60 PE=1 SV=1	351.37	248.353	246.583	13030.3	12828	12171.2	317.919	85.3003	64.362	397.435	259.362	21.9041	946.402	1065.58	1075.47	426.388	344.82	410.395
P04843	RPN1	52	8	403.862	0.416162	1.10459	Dolichyl-diphosphooligosaccharide--protein glycosyltransferase subunit 1 OS=Homo sapiens GN=RPN1 PE=1 SV=1	3647.92	3563.81	3465.4	1976.18	1822.37	1927.05	18204.1	20641.5	20521.4	20094.2	66128.4	54811.8	3022.19	2816.3	2975.24	4210.11	4233.44	4641.83
Q9H3S7	PTPN23	6	1	33.3322	0.41753	-0.281272	Tyrosine-protein phosphatase non-receptor type 23 OS=Homo sapiens GN=PTPN23 PE=1 SV=1	12470.5	12241.5	11642.1	20834.3	21566	18850.1	11137.7	5663.92	5532.43	14250.3	1191.25	11337.9	15476	13483.1	14016	9529.45	9671.23	9737.95
P11217	PYGM	25	8	145.987	0.418786	0.0325209	Glycogen phosphorylase_ muscle form OS=Homo sapiens GN=PYGM PE=1 SV=6	1488.44	1492.11	1456.47	946.177	942.667	1000.9	1755.49	1928.93	1720.33	127.72	168.207	767.485	1769	1679.95	1423.93	2170.46	2172.74	2742.28
A0JNW5	UHRF1BP1L	8	3	44.844	0.418956	-0.483566	UHRF1-binding protein 1-like OS=Homo sapiens GN=UHRF1BP1L PE=1 SV=2	3050.42	2802.81	2794.99	4654.42	4671.27	4592.01	370.828	320.16	283.58	139.603	84.8217	100.82	2429.72	3026.51	3023.5	2176.12	2776.66	3078.58
P48556	PSMD8	9	1	60.5167	0.418968	5.81291	26S proteasome non-ATPase regulatory subunit 8 OS=Homo sapiens GN=PSMD8 PE=1 SV=2	69.468	39.7624	121.72	36.2888	31.7146	12.1774	0	0	0	0	17102.8	0	124.974	106.023	119.868	9.4171	8.97942	18.5024
O00505	KPNA3	4	2	21.7436	0.419175	0.274904	Importin subunit alpha-4 OS=Homo sapiens GN=KPNA3 PE=1 SV=2	636.961	790.805	1229.13	317.141	78.6266	264.179	872.366	476.221	876.01	180.213	4.13107	0.895098	724.994	1023.38	1265.31	1179.47	1158.09	1168.18
O00160	MYO1F	5	1	26.7861	0.419557	0.75334	Unconventional myosin-If OS=Homo sapiens GN=MYO1F PE=1 SV=3	0	13.676	9.49951	253.112	225.817	285.111	0	0	0	0	523.457	328.848	100.561	105.699	0	142.841	125.597	0
P12814	ACTN1	75	2	877.515	0.419767	0.189614	Alpha-actinin-1 OS=Homo sapiens GN=ACTN1 PE=1 SV=2	1953.46	1994.41	2011.35	2258.22	2136.55	1911.62	1826.77	1926.16	1827.64	139.634	8487.74	698.395	2151.86	1760.65	2022.69	1508.35	1795.68	1787.83
Q96G03	PGM2	6	1	29.1927	0.42039	1.36406	Phosphoglucomutase-2 OS=Homo sapiens GN=PGM2 PE=1 SV=4	1427.21	1677.52	1599.18	90.6259	392.088	71.7969	0	0	0	15.8515	0	0	1912.25	2072.44	2132.77	2455.24	2377.41	2569.68
Q6SZW1	SARM1	5	1	21.8633	0.420665	2.92452	Sterile alpha and TIR motif-containing protein 1 OS=Homo sapiens GN=SARM1 PE=1 SV=1	47.1012	54.8821	50.4679	84.0285	51.4335	55.4884	11.686	12.7117	0	2404.73	0	61.6414	57.0399	42.5815	44.0567	66.4435	65.8286	50.0821
P15531	NME1	20	6	155.57	0.423033	0.3492	Nucleoside diphosphate kinase A OS=Homo sapiens GN=NME1 PE=1 SV=1	695.928	660.864	712.395	1353.65	1371.72	1500.84	659.636	734.134	489.177	2424.39	931.568	299.874	953.012	887.063	829.139	1340.21	1428.24	1324.53
Q96KQ4	PPP1R13B	6	1	31.4296	0.423411	0.909264	Apoptosis-stimulating of p53 protein 1 OS=Homo sapiens GN=PPP1R13B PE=1 SV=3	1212.57	1069.33	1247.12	1238.81	1220.95	1264.39	1053.4	1674.6	2012.04	689.684	2375.4	11452.6	1278.33	934.382	951.275	1576.7	1431.38	1834.56
Q86UV5	USP48	8	3	39.3529	0.424881	1.72988	Ubiquitin carboxyl-terminal hydrolase 48 OS=Homo sapiens GN=USP48 PE=1 SV=1	34.264	29.1835	27.2794	47.7949	75.7181	63.629	6.24595	9.87807	0	0.333482	126.447	0	107.575	62.3164	220.802	138.844	156.518	162.339
Q70CQ4	USP31	8	3	38.1473	0.425155	0.190892	Ubiquitin carboxyl-terminal hydrolase 31 OS=Homo sapiens GN=USP31 PE=2 SV=2	518.076	642.976	701.598	1075.94	847.651	934.375	207.357	184.644	158.153	1319.02	441.61	551.068	773.404	628.1	1080.39	376.868	530.762	315.201
O14965	AURKA	4	1	18.6145	0.425802	-1.15344	Aurora kinase A OS=Homo sapiens GN=AURKA PE=1 SV=2	0	0	0.419958	173.939	90.1847	29.8283	7.42546	0	0	65.5993	0	69.6244	0	0	0.0519719	0	0.397733	0
Q1KMD3	HNRNPUL2	21	1	139.743	0.425909	3.5786	Heterogeneous nuclear ribonucleoprotein U-like protein 2 OS=Homo sapiens GN=HNRNPUL2 PE=1 SV=1	0	0	0	1.01622	6.41173	39.0853	0	0	0	0	10.0532	0	0	0	0	259.794	285.857	0
Q75T13	PGAP1	4	2	19.1552	0.428495	-0.0598148	GPI inositol-deacylase OS=Homo sapiens GN=PGAP1 PE=1 SV=1	658.086	1657.04	1499.06	1.72637	4.98346	5.70775	0	0	0	0	13.737	0.00189203	38.0621	94.9202	47.1655	1138.19	1225.21	1113.91
P63279	UBE2I	6	1	39.1889	0.428864	-0.450074	SUMO-conjugating enzyme UBC9 OS=Homo sapiens GN=UBE2I PE=1 SV=1	127.139	152.433	158.269	12.3017	5.31217	5.18643	449.612	1082.95	1291.2	0	0	0	732.252	906.06	399.634	180.937	98.3644	86.9497
Q4VXU2	PABPC1L	19	4	134.005	0.430718	-0.265442	Polyadenylate-binding protein 1-like OS=Homo sapiens GN=PABPC1L PE=2 SV=1	1042.71	1222.51	1098.39	1197.67	1673.7	1120.91	2313.45	511.073	474.13	1290.78	96.281	622.029	1063.61	974.805	1043.7	1334.03	1151.02	1287.72
Q14974	KPNB1	34	3	240.237	0.431214	1.28361	Importin subunit beta-1 OS=Homo sapiens GN=KPNB1 PE=1 SV=2	4823.85	4809.74	4934.9	28.6946	18.4359	46.2307	3.35618	0	0	0	0	0	4506.79	5120.93	5609.23	6695.62	6622.96	7146.59
O75643	SNRNP200	52	14	317.115	0.431596	-0.0983419	U5 small nuclear ribonucleoprotein 200 kDa helicase OS=Homo sapiens GN=SNRNP200 PE=1 SV=2	2390.22	2195.35	2100.51	1923.58	1971.69	2000.86	2580.68	2296.2	2885.63	721.586	2155.69	2223.94	2541.65	2232.39	2531.34	2169.13	2185.47	2242.94
P55010	EIF5	10	1	66.441	0.432179	1.25564	Eukaryotic translation initiation factor 5 OS=Homo sapiens GN=EIF5 PE=1 SV=2	579.612	1140.99	1199.52	35.2482	37.6497	11.844	0	0	0	0	0	0	839.353	1272.3	1324.04	1301.62	1210.6	1226.88
P49321	NASP	24	1	174.931	0.432599	0.386505	Nuclear autoantigenic sperm protein OS=Homo sapiens GN=NASP PE=1 SV=2	121.694	161.706	218.715	121.055	110.876	112.145	0	0	0	0	163.347	8.87835	82.305	98.1397	75.2543	282.651	301.939	93.6473
Q9NR09	BIRC6	61	22	339.125	0.43286	-0.131185	Baculoviral IAP repeat-containing protein 6 OS=Homo sapiens GN=BIRC6 PE=1 SV=2	166.255	132.778	135.046	951.726	1098.91	1055.26	4651.33	6284.07	5094.88	586.16	13793.6	2057.79	217.226	194.31	211.783	291.018	265.357	252.021
Q8NFF5	FLAD1	7	2	44.423	0.432989	0.138148	FAD synthase OS=Homo sapiens GN=FLAD1 PE=1 SV=1	315.117	309.129	362.067	0	0	0	175.503	0	0	0	0	0	223.927	238.197	300.386	171.055	166.272	178.732
Q9UKD2	MRTO4	7	4	46.7199	0.433283	-0.286506	mRNA turnover protein 4 homolog OS=Homo sapiens GN=MRTO4 PE=1 SV=2	11900.9	11224.9	11075.4	6581.75	6154.13	6564.71	24459.5	27691.8	28737.5	4544.96	2667.25	2033.09	19300.7	18043.1	18053	15074.3	14887.2	15581.2
Q14011	CIRBP	7	1	50.4175	0.434104	2.61646	Cold-inducible RNA-binding protein OS=Homo sapiens GN=CIRBP PE=1 SV=1	0	0	0	0	0	0	0	0.162824	0	0	0.998508	0	0	0	0	0	0	0
O60423	ATP8B3	9	2	47.6592	0.434902	0.213244	Phospholipid-transporting ATPase IK OS=Homo sapiens GN=ATP8B3 PE=2 SV=4	6320.07	6001.67	5817.32	2045.98	2669.76	3026.09	4380.65	3960.74	3089.99	3443.49	3453.62	1890.89	5288.32	4916.19	4880.56	6249.59	6577.2	6555.97
Q8WUM4	PDCD6IP	26	7	145.894	0.436051	0.456761	Programmed cell death 6-interacting protein OS=Homo sapiens GN=PDCD6IP PE=1 SV=1	2973.26	2517.51	2617.55	1651.82	1985.7	1645.19	2387.11	5649.61	856.376	455.013	43.1051	10.7995	5349.39	4909.71	5311.73	4689.11	5111.45	4703.71
Q99623	PHB2	23	4	206.05	0.436463	5.98481	Prohibitin-2 OS=Homo sapiens GN=PHB2 PE=1 SV=2	0	0	0	0	0	0	63.0088	47.6358	36.367	6790	1263	1257.19	0	0	0	0	0	0
Q14674	ESPL1	5	1	32.7087	0.436615	-1.45694	Separin OS=Homo sapiens GN=ESPL1 PE=1 SV=3	596.265	711.838	914.249	918.727	1066.31	1174.22	22.3235	0	29.3792	0	0	174.768	401.758	524.139	382.197	106.206	179.437	210.657
Q7LBC6	KDM3B	4	2	17.7595	0.436817	-0.578973	Lysine-specific demethylase 3B OS=Homo sapiens GN=KDM3B PE=1 SV=2	128.353	91.7446	62.7718	281.402	325.736	130.105	4.80409	11.5824	88.1842	0	25.2505	5.84063	82.2469	84.5964	68.5515	171.589	121.873	192.96
P49841	GSK3B	4	1	28.7591	0.438125	0.164109	Glycogen synthase kinase-3 beta OS=Homo sapiens GN=GSK3B PE=1 SV=2	36.8835	36.4779	65.1806	61.4525	122.5	116.671	184.115	590.462	317.985	564.42	3.65248	0	58.8658	82.1655	587.909	93.0704	112.361	213.817
P16278	GLB1	17	1	126.392	0.438244	0.408439	Beta-galactosidase OS=Homo sapiens GN=GLB1 PE=1 SV=2	577	497.634	571.758	538.509	532.374	569.879	69.6132	52.544	112.702	0	1311.47	0	379.09	399.469	159.675	866.247	883.131	675.508
O60911	CTSV	4	1	21.4292	0.43842	1.57749	Cathepsin L2 OS=Homo sapiens GN=CTSV PE=1 SV=2	2135.92	1946.74	2016.96	15.0202	17.7402	0.943116	0	11.461	13.4807	0	0	0	4257.62	3754.11	3843.53	2280.32	2072.75	2171.03
A0A1B0GTU4	PXN	9	1	55.5544	0.438889	1.50572	Paxillin OS=Homo sapiens GN=PXN PE=1 SV=1	0	0	6.4678	0	7.13897	0	6.05009	17.642	8.53689	0	36.7484	65.1451	8.27317	9.79575	5.58739	4.40608	0	0.202594
Q96KP4	CNDP2	24	5	173.065	0.438961	0.168543	Cytosolic non-specific dipeptidase OS=Homo sapiens GN=CNDP2 PE=1 SV=2	2288.75	2113.28	2221.88	1345.81	901.459	1384.39	1622.03	1483.06	737.87	406.599	89.7712	78.1348	2401.12	2512.09	2540.29	2539.56	2551.87	2726.23
O60336	MAPKBP1	8	1	51.2291	0.439074	-0.0155778	Mitogen-activated protein kinase-binding protein 1 OS=Homo sapiens GN=MAPKBP1 PE=1 SV=4	2516.61	2434.78	2270.01	1867.23	1835.39	1909.83	4358.8	5531.91	4749.17	5012.46	691.228	10511	1572.81	1508.18	1486.33	2122.46	2084.8	2189.4
P23396	RPS3	41	6	305.093	0.439966	-0.208708	40S ribosomal protein S3 OS=Homo sapiens GN=RPS3 PE=1 SV=2	1150.08	1092.88	1062.95	542.161	570.609	544.961	1130.21	2866.25	3138.9	0.343225	1969.46	1117.36	1151.48	975.824	913.016	1450.79	1484.26	1406.87
P61247	RPS3A	35	5	271.837	0.440286	0.398721	40S ribosomal protein S3a OS=Homo sapiens GN=RPS3A PE=1 SV=2	2202.36	2163.4	2182.25	1600.43	1785.33	2086.41	3508.06	2419.68	2973.69	5782.71	7339.13	2274.96	1791.48	1637.38	1733.94	2416.29	2218.46	2387.43
Q92945	KHSRP	43	2	316.072	0.440336	0.130575	Far upstream element-binding protein 2 OS=Homo sapiens GN=KHSRP PE=1 SV=4	899.132	964.029	968.157	1372.33	1247.1	1176.9	238.904	199.104	203.081	2234.68	0	23.136	943.603	895.404	874.821	990.256	957.847	1037.55
A7E2Y1	MYH7B	76	4	415.868	0.44053	-1.39316	Myosin-7B OS=Homo sapiens GN=MYH7B PE=1 SV=3	909.52	682.341	657.012	186.939	242.415	219.625	7244.48	463.328	124.004	1111.1	1067.37	78.8621	128.526	258.179	259.783	370.887	419.728	390.667
Q15046	KARS	17	2	96.4526	0.440668	0.242269	Lysine--tRNA ligase OS=Homo sapiens GN=KARS PE=1 SV=3	416.447	439.784	412.198	162.38	197.693	188.32	424.697	377.245	310.645	119.353	5.41985	15.1641	543.155	561.721	615.251	490.76	531.081	583.15
Q8NEY8	PPHLN1	4	1	19.9512	0.441047	0.402776	Periphilin-1 OS=Homo sapiens GN=PPHLN1 PE=1 SV=2	561.348	425.577	563.797	475.108	481.547	555.149	38.4711	118.736	0	0	0	0	695.614	564.308	32.6265	874.947	1023.04	1066.11
Q96QB1	DLC1	8	2	39.0799	0.441243	0.550333	Rho GTPase-activating protein 7 OS=Homo sapiens GN=DLC1 PE=1 SV=4	658.543	549.539	503.953	37.5652	22.8902	53.0378	109.516	104.322	168.65	41.2199	10.6687	234.436	472.867	420.649	389.88	508.175	503.235	652.342
Q86Y46	KRT73	9	1	72.6319	0.441712	0.387971	Keratin_ type II cytoskeletal 73 OS=Homo sapiens GN=KRT73 PE=1 SV=1	2618.66	2245.77	2749.7	2293.24	2605.74	2423.54	300.994	1909.44	4506.25	4758.29	2713.95	9237.06	1960.54	1817.5	2503.86	1574.65	1576.59	2192.09
P24928	POLR2A	6	2	40.6527	0.441725	-3.43428	DNA-directed RNA polymerase II subunit RPB1 OS=Homo sapiens GN=POLR2A PE=1 SV=2	28.1854	27.4484	18.6865	1600.53	410.056	1868.84	0.937986	0	2.08716	0	0	0	48.126	83.4359	31.0974	87.8328	97.6021	17.9377
Q9HCE3	ZNF532	21	5	108.676	0.44177	1.84762	Zinc finger protein 532 OS=Homo sapiens GN=ZNF532 PE=1 SV=2	1683.74	1858	1557.4	1052.78	987.934	887.085	244.091	487.475	800.377	26828.9	444.495	503.955	930.369	1090.84	1161.07	1230.43	1129.74	1083.11
O75410	TACC1	19	3	99.7729	0.441948	-1.71975	Transforming acidic coiled-coil-containing protein 1 OS=Homo sapiens GN=TACC1 PE=1 SV=2	735.562	762.485	754.459	2046.18	1959.19	1951.19	34.9311	24.4444	3.22386	100.779	21.014	0	380.676	363.933	534.664	371.568	360.903	377.757
Q9Y2G4	ANKRD6	4	1	19.5136	0.442026	0.50092	Ankyrin repeat domain-containing protein 6 OS=Homo sapiens GN=ANKRD6 PE=2 SV=3	232.243	243.214	232.196	328.241	302.81	338.617	217.522	34.2569	167.496	230.557	0	0	607.374	520.856	596.842	361.004	284.602	365.692
P00338	LDHA	51	14	435.05	0.442553	0.0423998	L-lactate dehydrogenase A chain OS=Homo sapiens GN=LDHA PE=1 SV=2	10647.5	9604.81	10133.8	14028.5	13706.7	13255.2	24474.6	14890.2	27196.7	55433.2	6342.34	4248.76	7439.75	7021.45	6907.57	18232.9	18203.5	18222.5
Q9H1R3	MYLK2	6	2	29.9182	0.443547	-0.288062	Myosin light chain kinase 2_ skeletal/cardiac muscle OS=Homo sapiens GN=MYLK2 PE=1 SV=3	1621.46	1641.85	1690.8	769.853	815.796	912.997	2666.3	2565.41	2225.62	416.636	1714.9	1581.68	1787.24	1564.88	1626.53	1165.11	1235.27	1119.16
Q86VP6	CAND1	42	5	288.492	0.443693	-0.462809	Cullin-associated NEDD8-dissociated protein 1 OS=Homo sapiens GN=CAND1 PE=1 SV=2	323.94	312.455	382.965	764.828	718.22	812.457	17611.2	12281.9	12453.7	11177.5	296.167	19385.5	306.295	452.004	406.781	428.127	346.91	331.484
Q92556	ELMO1	5	1	32.2619	0.44378	-0.68563	Engulfment and cell motility protein 1 OS=Homo sapiens GN=ELMO1 PE=1 SV=2	1961.17	1934.66	1636.01	1265.39	1493.16	1386.99	6097.32	10307.9	6705.03	3619.78	4008.41	2353.74	2118.56	1981.3	1956.89	1492.46	1479.83	1374.22
O75592	MYCBP2	26	4	159.463	0.444019	0.468596	E3 ubiquitin-protein ligase MYCBP2 OS=Homo sapiens GN=MYCBP2 PE=1 SV=3	3038.04	2667.29	2849.26	3632.97	3583.07	3348.4	2565.93	4930.04	763.963	878.367	1667.4	1969.15	6557.13	6378.66	5744.13	5138.76	5521.43	4030.95
P35268	RPL22	12	1	110.065	0.44433	0.149653	60S ribosomal protein L22 OS=Homo sapiens GN=RPL22 PE=1 SV=2	12391.7	11743.3	12128.1	7029.36	6715.79	5268.98	666.322	19.3187	358.533	64.61	0	0	7581	10795.3	12202.6	10434.1	10563.4	10836.5
Q6PKG0	LARP1	7	1	35.4591	0.446624	-2.81363	La-related protein 1 OS=Homo sapiens GN=LARP1 PE=1 SV=2	85.9476	175.847	150.366	21.504	4.30464	0	4502.15	4869.93	5263.5	0	0	0	476.284	375.212	353.731	292.47	321.904	324.411
Q96G01	BICD1	26	1	149.582	0.447334	3.21386	Protein bicaudal D homolog 1 OS=Homo sapiens GN=BICD1 PE=1 SV=3	6.40397	15.7799	11.679	20.3697	14.4402	2.17132	0	4.88979	0	610.195	0	0	21.2565	16.2561	17.2422	8.16929	2.16821	27.3955
Q9NS15	LTBP3	7	1	31.4529	0.448672	10.3709	Latent-transforming growth factor beta-binding protein 3 OS=Homo sapiens GN=LTBP3 PE=1 SV=4	0	0.478432	1.91239	0	0	0	0	0	0	0	0	0	0	0	3165.9	0	0	0
P51805	PLXNA3	5	1	30.2378	0.449139	0.217612	Plexin-A3 OS=Homo sapiens GN=PLXNA3 PE=1 SV=2	284.843	1501.63	1093.41	585.094	152.848	189.271	59.3914	0	0	0	0	0	0.239895	50.3528	146.387	1096.82	1868.62	1333.57
P33176	KIF5B	49	15	345.87	0.449763	0.228589	Kinesin-1 heavy chain OS=Homo sapiens GN=KIF5B PE=1 SV=1	3380.5	3415.53	3299.8	1839.97	2018.03	1704.77	1134.13	1885.91	1485	119.521	338.184	183.875	2836.93	3013.18	5149.82	3780.26	3465.86	4737.85
Q86SE5	RALYL	7	1	40.0176	0.450797	0.186832	RNA-binding Raly-like protein OS=Homo sapiens GN=RALYL PE=1 SV=2	89.0951	145.493	145.936	483.305	116.24	173.302	29.6677	61.0288	24.9068	0	45.1158	0	176.608	169.821	260.089	194.988	169.504	428.299
P25786	PSMA1	16	4	94.3459	0.450941	0.569137	Proteasome subunit alpha type-1 OS=Homo sapiens GN=PSMA1 PE=1 SV=1	82.8126	96.154	53.1146	103.418	91.6209	134.881	33.0456	64.1751	36.3648	0	51.2248	0	205.116	200.534	46.8999	212.687	215.936	99.5989
P50395	GDI2	44	12	416.943	0.451491	-0.209282	Rab GDP dissociation inhibitor beta OS=Homo sapiens GN=GDI2 PE=1 SV=2	11727.7	11612.4	11269	7325.99	6873.65	6660.52	19627.2	22430.3	22672.4	13122.5	289.929	9660.03	13322	12627	12913.4	13781.4	13628.6	14623.5
P12109	COL6A1	34	2	292.707	0.451569	0.383041	Collagen alpha-1(VI) chain OS=Homo sapiens GN=COL6A1 PE=1 SV=3	151.883	176.181	196.199	11.9193	25.1079	11.0261	16.8429	120.084	98.1435	2.74429	0	0	90.6241	66.5809	48.6651	354.308	306.837	183.143
Q9UBZ9	REV1	11	2	72.8955	0.452632	0.565531	DNA repair protein REV1 OS=Homo sapiens GN=REV1 PE=1 SV=1	335.05	453.865	422.678	827.127	797.864	7.37032	0	0	0	118.874	0	0	1002.81	998.165	839.182	321.631	465.935	462.265
Q8TDM6	DLG5	5	1	25.8345	0.453027	0.111271	Disks large homolog 5 OS=Homo sapiens GN=DLG5 PE=1 SV=4	2652.64	2406.57	2551.18	283.122	303.221	350.856	1274.43	1404.17	1547.12	23.0068	63.3745	6326.59	1984.98	1689.39	1855.6	705.22	597.587	551.699
Q8TDY4	ASAP3	5	3	24.2165	0.453129	0.459	Arf-GAP with SH3 domain_ ANK repeat and PH domain-containing protein 3 OS=Homo sapiens GN=ASAP3 PE=1 SV=1	484.913	670.407	621.881	704.206	654.961	730.935	167.229	209.678	202.727	70.237	1219.7	924.743	825.945	759.281	450.458	652.881	681.429	528.031
P23381	WARS	35	5	298.975	0.454347	-0.428509	Tryptophan--tRNA ligase_ cytoplasmic OS=Homo sapiens GN=WARS PE=1 SV=2	1972.43	1654	1825.54	252.243	191.063	257.174	1292.52	2747.98	2461.28	333.659	93.4727	29.7993	1274.62	1230.91	1196.26	1915.24	1696.5	1631.99
Q99729	HNRNPAB	17	1	133.862	0.454809	0.848899	Heterogeneous nuclear ribonucleoprotein A/B OS=Homo sapiens GN=HNRNPAB PE=1 SV=2	557.15	607.274	553.04	36.1403	23.049	90.6686	200.332	403.789	195.126	0	0	0	945.951	927.289	957.864	651.53	657.847	662.347
Q9GZV4	EIF5A2	15	4	122.064	0.454917	-0.28495	Eukaryotic translation initiation factor 5A-2 OS=Homo sapiens GN=EIF5A2 PE=1 SV=3	1047.79	985.19	956.763	166.575	133.807	173.104	1754.96	1789.71	2056.95	198.242	5.25503	43.2063	1194.24	1068.08	1230.36	1212.13	1154.01	1334.63
Q9HBG6	IFT122	5	3	24.1165	0.455167	0.298508	Intraflagellar transport protein 122 homolog OS=Homo sapiens GN=IFT122 PE=1 SV=2	115.57	113.192	119.826	70.36	100.747	45.27	1218.37	1187.83	1831.87	111.341	1045.83	2686.43	178.391	178.973	1051.73	127.656	183.536	343.228
Q99880	HIST1H2BL	26	5	213.938	0.455397	0.0976862	Histone H2B type 1-L OS=Homo sapiens GN=HIST1H2BL PE=1 SV=3	2015.87	2020.87	1981.56	393.313	489.46	398.931	6348.86	8067.48	7775.85	2065.06	828.057	453.398	5108.44	4349.57	4629.21	4743.31	4726.19	4655.08
P05976	MYL1	7	1	52.7895	0.45556	-0.710897	Myosin light chain 1/3_ skeletal muscle isoform OS=Homo sapiens GN=MYL1 PE=2 SV=3	2608.56	2388.86	2457.64	53101.3	52623	54642.3	3667.15	3938.74	2640.63	20143.6	2746.78	70360.9	3227.97	2905.41	2485.61	2248.76	2138.31	2531.71
Q86T90	KIAA1328	4	1	21.5526	0.455825	-2.09212	Protein hinderin OS=Homo sapiens GN=KIAA1328 PE=1 SV=2	320.1	414.235	476.93	4.75988	68.256	103.451	2595.98	3999.33	3691.57	347.751	187.166	0	238.743	343.094	352.157	489.769	357.802	421.629
Q06830	PRDX1	40	5	301.537	0.455879	0.400542	Peroxiredoxin-1 OS=Homo sapiens GN=PRDX1 PE=1 SV=1	2222.92	2189.78	2092.9	1425.11	1544.64	1280.41	324.072	420.809	533.983	46.2326	5.06241	88.8204	2897.73	2335.98	2305.94	2718.81	3083.26	2403.92
Q8IWZ6	BBS7	5	1	22.8131	0.456252	0.190356	Bardet-Biedl syndrome 7 protein OS=Homo sapiens GN=BBS7 PE=1 SV=2	4235.64	4466	4454.34	1547.94	2179.8	5406.39	0	0	0	0	1050.45	23.2152	3448.44	4088.69	3914.95	4380.82	4124.05	4403.42
Q00341	HDLBP	74	3	560.102	0.456309	-2.46771	Vigilin OS=Homo sapiens GN=HDLBP PE=1 SV=2	70.3772	57.8091	69.522	65.7111	51.8042	68.4061	2738.05	3123.96	2879.72	55.3591	491.014	371.029	64.0242	62.8553	61.7892	200.876	222.076	120.639
P61026	RAB10	11	4	106.716	0.456802	0.395243	Ras-related protein Rab-10 OS=Homo sapiens GN=RAB10 PE=1 SV=1	2747.44	2747.37	2657.76	889.264	1006.02	1116.54	1108.72	820.541	771.663	57.5947	17.0209	142.672	3439.7	3210.22	2394.34	2950.14	2992.73	3030.78
P55060	CSE1L	16	6	90.2555	0.458157	-1.85271	Exportin-2 OS=Homo sapiens GN=CSE1L PE=1 SV=3	578.12	582.608	562.059	224.369	253.057	361.139	9255.09	8862.81	9281.29	353.281	141.73	243.133	1475.81	1425.1	1453.52	997.837	1081.34	1123.48
P51991	HNRNPA3	32	15	274.369	0.458642	-0.0997182	Heterogeneous nuclear ribonucleoprotein A3 OS=Homo sapiens GN=HNRNPA3 PE=1 SV=2	6803.93	6668.12	7098.33	3151.18	2629.36	3361.14	9557.79	9159.82	9270.88	823.751	3765.39	631.19	9063.53	9904.23	9465.53	6331.96	6639.74	7221.73
Q15111	PLCL1	4	1	23.9962	0.459004	0.0378932	Inactive phospholipase C-like protein 1 OS=Homo sapiens GN=PLCL1 PE=1 SV=3	90.4158	77.3733	20.7638	0	0	3.57707	0	0	0	0	0	0	10.2509	17.374	25.1862	7.05428	80.357	57.0208
P10768	ESD	12	1	105.825	0.459214	-0.406983	S-formylglutathione hydrolase OS=Homo sapiens GN=ESD PE=1 SV=2	5544.23	4740.22	5258.38	9377.9	9535.84	7205.03	1494.08	1957.31	3067.08	4704.02	899.577	2925.53	5784.9	5159.59	5228.74	3319.03	4026.49	4289.49
P60981	DSTN	19	5	107.67	0.459328	2.45774	Destrin OS=Homo sapiens GN=DSTN PE=1 SV=3	142.362	113.979	104.241	74.1444	64.9164	52.6765	26.1644	36.7955	51.6483	5.08882	15.8251	17.5307	185.056	144.795	2213.29	179.739	190.516	711.95
B7Z4D2	SYBU	4	1	27.2795	0.460868	4.91753	Syntabulin OS=Homo sapiens GN=SYBU PE=1 SV=1	7.70929	18.7853	17.7184	119.928	71.3106	195.605	0	0	3.45812	0	13056.3	0	0	0	0	34.7101	40.9692	0
Q9Y5F6	PCDHGC5	3	2	13.6165	0.461016	0.629802	Protocadherin gamma-C5 OS=Homo sapiens GN=PCDHGC5 PE=2 SV=1	132.251	46.0647	90.9319	16.706	62.9452	85.3496	31.7762	33.1537	90.9149	34.4097	0	0	71.6264	108.166	70.4772	334.892	253.524	39.987
O60518	RANBP6	10	1	61.498	0.461174	1.5762	Ran-binding protein 6 OS=Homo sapiens GN=RANBP6 PE=1 SV=2	294.637	328.679	339.908	110.134	98.9984	0	0	0	0	0	0	0	840.237	1011.63	1014.64	238.898	214.784	175.588
Q9Y6C9	MTCH2	7	2	38.556	0.462543	0.297223	Mitochondrial carrier homolog 2 OS=Homo sapiens GN=MTCH2 PE=1 SV=1	523.58	357.583	397.523	567.877	469.014	457.481	689.713	668.114	802.596	114.364	2305.48	217.504	291.483	175.738	1763.01	437.687	359.563	397.323
Q70CQ2	USP34	7	2	33.7745	0.462683	0.938858	Ubiquitin carboxyl-terminal hydrolase 34 OS=Homo sapiens GN=USP34 PE=1 SV=2	793.576	836.67	785.232	367.861	370.99	294.452	300.094	146.523	5.01127	4.59143	185.221	871.106	889.623	991.411	1173.55	1043.88	1082.44	1235.3
P05062	ALDOB	8	1	40.6064	0.464348	0.122682	Fructose-bisphosphate aldolase B OS=Homo sapiens GN=ALDOB PE=1 SV=2	3034.84	2415.83	2781.97	907.527	618.578	1196.58	3339.52	3684.52	3716.63	3489.47	1240.95	1570.72	2314.37	2567.84	2590.4	2544.33	3335.19	3968.39
P32455	GBP1	7	1	59.6826	0.465788	-2.62297	Guanylate-binding protein 1 OS=Homo sapiens GN=GBP1 PE=1 SV=2	23.5253	29.0937	47.0575	2.03753	10.5281	3.88389	4.21558	808.263	699.988	0	3.51195	18.9209	25.3625	112.263	43.5963	16.4326	6.53937	37.7477
A0A0D9SFP2	HADH	8	1	64.0564	0.466119	0.516306	Hydroxyacyl-coenzyme A dehydrogenase_ mitochondrial OS=Homo sapiens GN=HADH PE=1 SV=1	109.222	71.7251	111.851	52.3187	143.95	54.2667	118.673	86.7399	111.624	4.93381	0	290.523	208.407	250.092	253.202	35.5673	104.066	83.7884
Q9BXL7	CARD11	10	6	54.8294	0.468907	-0.714883	Caspase recruitment domain-containing protein 11 OS=Homo sapiens GN=CARD11 PE=1 SV=3	1924.44	1824.22	1699.64	1670.96	1747.4	1186.76	215.892	286.679	281.197	383.496	353.529	943.743	754.591	770.165	829.055	827.406	743.214	997.4
P50991	CCT4	34	17	255.868	0.469225	-0.0336041	T-complex protein 1 subunit delta OS=Homo sapiens GN=CCT4 PE=1 SV=4	6930.98	7040.28	7061.03	6630.13	6155.28	6271.57	4209.16	3902.92	3910.56	2187.07	1235.18	1786.57	6909.63	7538.07	7523.75	7661.78	7741.53	8328.52
Q9UBC3	DNMT3B	9	7	62.8745	0.469251	-0.042073	DNA (cytosine-5)-methyltransferase 3B OS=Homo sapiens GN=DNMT3B PE=1 SV=1	125.001	122.103	100.54	260.638	106.086	281.546	578.16	661.624	444.52	241.926	1247.47	484.358	74.2941	74.8702	62.2803	146.091	101.697	170.199
Q9C0A0	CNTNAP4	17	1	105.14	0.47046	-2.28521	Contactin-associated protein-like 4 OS=Homo sapiens GN=CNTNAP4 PE=1 SV=3	0	0	0	0	0	0	42891.9	44701.7	47904.5	1073.71	0	26724.5	0	0	0	0	0	0
Q9BV73	CEP250	67	20	352.22	0.470707	0.465648	Centrosome-associated protein CEP250 OS=Homo sapiens GN=CEP250 PE=1 SV=2	4244.64	4169.34	4173.91	2959.47	3039.95	2903.12	1938.6	2026.96	2083.2	3258.72	2175.07	621.927	5313.9	5250.93	6695.77	4410.76	4309.3	5993.55
Q9NVJ2	ARL8B	10	1	76.8418	0.471211	-0.138162	ADP-ribosylation factor-like protein 8B OS=Homo sapiens GN=ARL8B PE=1 SV=1	2433.52	2276.69	2409.3	1521.56	1517.34	1376.87	4197.69	4437.36	4314.22	257.248	493.546	2656.53	2927.63	2856.24	2870.45	3280.45	3394.96	3511.48
Q5JQF8	PABPC1L2A	9	1	77.0106	0.471627	0.634633	Polyadenylate-binding protein 1-like 2 OS=Homo sapiens GN=PABPC1L2A PE=2 SV=1	11052	10162	10079.4	3879.99	3972.95	3455.88	5790.58	6570.45	6972.95	4471.84	926.106	4575.27	15117.2	13874.8	14262.5	13852.9	14217.9	14860.1
O95714	HERC2	69	23	402.686	0.471671	0.142687	E3 ubiquitin-protein ligase HERC2 OS=Homo sapiens GN=HERC2 PE=1 SV=2	3018.91	2563.64	2659.65	2220.3	2269.47	2451.65	3724.47	3737.5	4505.84	3719.58	2631.83	5932.85	3512.77	3356	3073.35	2542.17	2682.15	2523.37
Q8NCM8	DYNC2H1	8	3	37.759	0.472419	-1.57528	Cytoplasmic dynein 2 heavy chain 1 OS=Homo sapiens GN=DYNC2H1 PE=1 SV=4	1.25282	5.23027	10.9682	832.839	532.096	672.969	27.8538	16.5888	18.8546	7.72883	235.949	406.827	3.87159	6.75253	8.50491	11.5195	13.4663	16.3508
P51398	DAP3	6	2	32.6203	0.472888	-0.540107	28S ribosomal protein S29_ mitochondrial OS=Homo sapiens GN=DAP3 PE=1 SV=1	1958.54	2014.52	2479.76	2466.95	2975.39	2349.02	755.868	145.696	4516.16	2017.46	78.5783	1045.17	1256.57	1149	1277.61	2026.61	1947.43	2723.46
Q15459	SF3A1	11	4	71.9252	0.473286	0.0542797	Splicing factor 3A subunit 1 OS=Homo sapiens GN=SF3A1 PE=1 SV=1	2128.27	1978.52	1969.26	1919.78	1667.41	1891.64	1977.93	1946.21	1675.4	289.822	439.887	953.112	3273.79	2704.14	2396.04	2381.56	2559.44	2814.35
P14550	AKR1A1	16	5	114.874	0.47356	0.0140066	Alcohol dehydrogenase [NADP(+)] OS=Homo sapiens GN=AKR1A1 PE=1 SV=3	9912.36	9226.83	9354.36	7555.35	7208.51	7338.35	7933.97	7216.95	6621.12	4908.92	639.921	3243.19	11070.6	11323.9	11815.4	10606.6	9610.16	9855.04
Q13136	PPFIA1	4	1	20.6252	0.473642	-0.30059	Liprin-alpha-1 OS=Homo sapiens GN=PPFIA1 PE=1 SV=1	566.165	480.496	294.377	908.092	946.684	72.1052	22.0331	1167.66	316.555	1087.84	0	24.6071	379.951	301.489	316.267	759.273	534.517	472.301
O76094	SRP72	13	4	91.0526	0.473658	0.84235	Signal recognition particle subunit SRP72 OS=Homo sapiens GN=SRP72 PE=1 SV=3	805.713	977.126	1027.08	163.746	156.793	239.479	139.682	166.375	192.838	1011.22	593.004	5.44157	684.206	742.246	754.696	1076.63	999.423	1069.84
P09455	RBP1	13	1	91.1487	0.474116	0.757972	Retinol-binding protein 1 OS=Homo sapiens GN=RBP1 PE=1 SV=2	59.1351	61.2605	37.6318	7.1284	0	0	0	0	0	0	0	0	3.3631	8.39974	18.5376	104.929	90.1399	53.9273
A6NDB9	PALM3	4	1	22.3477	0.475028	0.263299	Paralemmin-3 OS=Homo sapiens GN=PALM3 PE=1 SV=2	371.639	483.42	467.061	83.3908	13.7873	237.288	0	23.4463	0	15.4538	73.7588	0.946501	620.725	478.932	475.244	62.6812	116.498	172.17
A0A087X2D0	SRSF3	11	1	133.919	0.47526	0.0522172	Serine/arginine-rich-splicing factor 3 OS=Homo sapiens GN=SRSF3 PE=1 SV=1	15015.3	14237.5	13479.2	20718.7	21536.2	19294.7	15257.8	14118.9	14914.6	5964.45	3445.37	50558.7	18946.2	17297.3	16328.6	14469.3	13503.4	13535.7
P09429	HMGB1	19	1	162.492	0.475293	0.841234	High mobility group protein B1 OS=Homo sapiens GN=HMGB1 PE=1 SV=3	162.836	151.484	150.113	135.515	127.427	130.948	165.967	160.128	216.657	13.0993	7.04533	0.351732	456.827	391.527	748.484	291.438	308.89	292.475
O94921	CDK14	5	1	32.0128	0.475573	1.50562	Cyclin-dependent kinase 14 OS=Homo sapiens GN=CDK14 PE=1 SV=3	34.3074	50.7545	22.9887	11.6494	25.9864	5.26428	21.5336	76.7577	0	71.074	494.19	3.45281	22.0232	6.26113	14.5616	47.1291	36.8247	12.1971
Q15363	TMED2	7	1	45.4689	0.475707	-0.0688628	Transmembrane emp24 domain-containing protein 2 OS=Homo sapiens GN=TMED2 PE=1 SV=1	1385.2	1241.97	1288.52	303.464	296.047	274.49	1473.48	1140.32	930.355	375.344	0.0137238	794.955	847.828	804.287	945.62	1424.37	1344.23	1408.74
Q92616	GCN1	9	3	55.752	0.475967	-0.109949	eIF-2-alpha kinase activator GCN1 OS=Homo sapiens GN=GCN1 PE=1 SV=6	440.016	455.192	479.985	132.488	127.661	138.287	105.073	51.7356	150.096	8.25062	71.5256	14.7957	194.603	186.204	229.26	383.71	387.117	452.398
Q9BUT1	BDH2	4	1	24.8846	0.476315	0.0946448	3-hydroxybutyrate dehydrogenase type 2 OS=Homo sapiens GN=BDH2 PE=1 SV=2	355.121	374.662	316.746	32.8627	60.7865	30.5227	416.651	31.0806	358.397	264.112	64.2329	31.3454	298.494	326.517	306.457	348.142	236.849	234.713
Q7Z6Z7	HUWE1	10	2	53.9147	0.476548	-0.310986	E3 ubiquitin-protein ligase HUWE1 OS=Homo sapiens GN=HUWE1 PE=1 SV=3	434.653	556.836	738.157	625.759	791.96	875.625	192.052	166.397	862.185	223.912	579.715	831.168	807.512	616.103	204.404	243.276	319.234	401.514
Q9UPU5	USP24	8	2	40.4759	0.47786	0.998174	Ubiquitin carboxyl-terminal hydrolase 24 OS=Homo sapiens GN=USP24 PE=1 SV=3	733.4	623.092	696.224	47.9376	53.9311	51.0697	262.815	159.148	217.342	17.6733	59.1376	48.7922	1126.38	1047.37	1058.67	755.394	832.022	737.289
Q9NPH2	ISYNA1	19	1	148.262	0.477867	0.0838642	Inositol-3-phosphate synthase 1 OS=Homo sapiens GN=ISYNA1 PE=1 SV=1	166.312	84.6967	172.794	107.584	142.812	255.067	140.277	612.613	108.349	77.6269	66.8165	1066.93	107.591	151.523	177.388	91.4899	78.3702	79.9368
Q14203	DCTN1	26	2	170.315	0.478129	1.09028	Dynactin subunit 1 OS=Homo sapiens GN=DCTN1 PE=1 SV=3	4022.6	3795.66	3529.29	2182.51	2106.3	2159.32	803.144	783.796	754.711	2081.82	24947.3	2003.53	3977.82	3564.2	2026.64	1992.2	1909.25	372.847
Q71UM5	RPS27L	9	1	64.8357	0.478155	0.0177166	40S ribosomal protein S27-like OS=Homo sapiens GN=RPS27L PE=1 SV=3	340.495	427.823	360.055	459.162	546.688	580.371	0	155.343	36.6073	0	34.6081	0	429.814	380.337	11.6104	679.089	619.548	787.451
O95865	DDAH2	11	4	75.8753	0.478527	-0.234664	N(G)_N(G)-dimethylarginine dimethylaminohydrolase 2 OS=Homo sapiens GN=DDAH2 PE=1 SV=1	47.9417	78.9886	72.8864	30.5613	78.7599	97.5185	263.559	849.957	811.872	1189.46	0	142.183	164.488	147.091	145.052	105.063	45.0796	43.5489
P60709	ACTB	97	20	946.46	0.479265	0.418852	Actin_ cytoplasmic 1 OS=Homo sapiens GN=ACTB PE=1 SV=1	5478.74	5267.21	5333.83	5330.3	5703.33	6224.23	5555.66	5947.08	5919.51	1953.03	5260.94	2729.04	9916.46	9304.39	9591.04	9382.58	9372.12	10349.4
Q9NR30	DDX21	19	5	108.258	0.479467	0.370407	Nucleolar RNA helicase 2 OS=Homo sapiens GN=DDX21 PE=1 SV=5	983.367	1106.15	1170.12	376.918	257.608	265.219	1014.34	787.102	923.575	319.764	485.286	371.136	599.136	920.775	1191.58	1552.35	1753.33	1706.24
Q92900	UPF1	3	2	15.5128	0.480133	-0.233954	Regulator of nonsense transcripts 1 OS=Homo sapiens GN=UPF1 PE=1 SV=2	6.88006	23.2107	13.6363	4.98642	6.35987	6.14353	88.5993	70.5631	39.3564	11.1465	41.4189	129.526	11.4091	4.96837	5.91608	6.0007	5.37877	5.08943
M0QYF7	RPS19	10	1	79.0235	0.480553	0.411573	40S ribosomal protein S19 (Fragment) OS=Homo sapiens GN=RPS19 PE=1 SV=1	409.402	351.85	382.1	85.4885	91.4789	14.0644	297.493	465.968	147.692	0	0	37.143	554.533	624.593	496.734	401.553	379.031	493.281
Q8IZL9	CDK20	5	2	28.5932	0.480568	3.92596	Cyclin-dependent kinase 20 OS=Homo sapiens GN=CDK20 PE=1 SV=1	214.6	193.602	191.272	70.1773	11.2176	78.3903	1274.72	119.326	585.026	495.564	40225.9	53.604	129.118	105.978	116.702	161.529	179.758	153.411
Q5JTH9	RRP12	5	1	21.4762	0.481173	-2.27651	RRP12-like protein OS=Homo sapiens GN=RRP12 PE=1 SV=2	80.1335	245.352	326.383	1211.59	1364.46	1147.39	0	98.815	0	0	64.4222	0	188.181	206.794	230.637	45.4092	102.713	85.29
G8JLD5	DNM1L	30	1	207.085	0.481652	-0.365272	Dynamin-1-like protein OS=Homo sapiens GN=DNM1L PE=1 SV=1	0	20.4382	29.2349	3.23479	1.66634	1.75475	238.899	323.828	387.866	274.244	471.203	0	7.66207	0	8.24093	0.274286	18.5964	1.47543
Q01813	PFKP	27	4	178.119	0.482338	0.246627	ATP-dependent 6-phosphofructokinase_ platelet type OS=Homo sapiens GN=PFKP PE=1 SV=2	487.792	415.775	367.661	433.25	365.884	408.773	1814.88	2139.71	1634.73	151.524	939.464	1035.41	1859.5	1714.27	1624.6	646.558	884.828	716.502
Q5JRX3	PITRM1	9	4	46.8995	0.484876	1.38755	Presequence protease_ mitochondrial OS=Homo sapiens GN=PITRM1 PE=1 SV=3	974.867	960.304	1014.2	534.321	492.062	414.857	640.233	389.886	531.286	108.569	6501.35	5177.39	553.566	528.815	601.34	701.608	665.705	734.139
Q4AC94	C2CD3	8	3	45.329	0.484887	1.10762	C2 domain-containing protein 3 OS=Homo sapiens GN=C2CD3 PE=1 SV=4	286.427	243.348	234.535	99.8841	119.717	108.516	4.88856	0	0	238.707	0	0	406.304	370.663	361.478	342.741	382.64	262.064
O75964	ATP5L	5	1	30.9635	0.485761	0.0393155	ATP synthase subunit g_ mitochondrial OS=Homo sapiens GN=ATP5L PE=1 SV=3	3207.29	2852.03	3311.26	1413.24	2153.91	1548.09	0	0	0	486.947	32.6123	0	1694.62	1884.91	1481.47	3445.91	3259.13	2600.4
P13535	MYH8	56	2	290.811	0.486541	0.973221	Myosin-8 OS=Homo sapiens GN=MYH8 PE=1 SV=3	20.9576	29.1507	15.2871	25.3264	33.5946	41.734	238.137	43.7767	104.214	123.058	2.35033	41.4783	31.6867	63.704	485.775	103.751	61.2816	170.961
P10644	PRKAR1A	6	1	48.9969	0.487298	0.192807	cAMP-dependent protein kinase type I-alpha regulatory subunit OS=Homo sapiens GN=PRKAR1A PE=1 SV=1	1029	576.292	653.859	263.213	230.892	263.924	30.9762	0	92.1704	11.3063	398.144	48.9681	451.981	226.813	482.673	779.482	543.844	646.14
Q15121	PEA15	9	3	79.2308	0.487328	1.23142	Astrocytic phosphoprotein PEA-15 OS=Homo sapiens GN=PEA15 PE=1 SV=2	3957.02	3723.92	4112.73	671.805	760.122	616.751	1799.94	1605.52	1843.24	534.416	1183.85	65.5877	8203.88	8156.23	8200.89	6007.15	5897.56	6575.79
P08729	KRT7	19	3	193.426	0.48826	0.633388	Keratin_ type II cytoskeletal 7 OS=Homo sapiens GN=KRT7 PE=1 SV=5	143.662	66.6894	78.9689	295.801	292.963	213.547	153.677	261.086	252.649	104.654	1891.58	38.0209	159.849	109.845	146.643	84.223	158.105	35.713
Q8NFQ8	TOR1AIP2	4	2	20.3007	0.490037	0.140583	Torsin-1A-interacting protein 2 OS=Homo sapiens GN=TOR1AIP2 PE=1 SV=1	442.196	423.692	474.247	19.3014	0	2.54519	62.1243	32.6918	1.86281	9.42819	0	415.87	24.9049	54.0204	164.867	354.585	365.574	218.705
P05813	CRYBA1	11	6	94.1114	0.490388	-0.96221	Beta-crystallin A3 OS=Homo sapiens GN=CRYBA1 PE=1 SV=4	3215.68	3065.59	2952.5	5881.85	5516.78	3969.28	542.185	303.992	339.023	1088.13	360.285	927.999	1839.77	1730.84	1704.32	1872.09	1857.4	1854.79
Q7L7X3	TAOK1	15	4	93.5269	0.4912	-0.616448	Serine/threonine-protein kinase TAO1 OS=Homo sapiens GN=TAOK1 PE=1 SV=1	306.323	319.026	333.351	242.574	291.083	325.241	1311.69	1375.25	1476.93	804.041	573.013	476.451	344.676	314.207	383.227	317.113	333.278	355.557
P35251	RFC1	9	2	54.434	0.492201	0.787025	Replication factor C subunit 1 OS=Homo sapiens GN=RFC1 PE=1 SV=4	180.93	299.603	251.7	266.546	246.778	164.593	183.391	73.4642	202.937	172.78	0	0	429.813	589.133	576.53	344.933	546.555	566.865
P14866	HNRNPL	42	10	313.681	0.492438	-0.233102	Heterogeneous nuclear ribonucleoprotein L OS=Homo sapiens GN=HNRNPL PE=1 SV=2	2144.46	2141.81	2091.84	1746.63	1677.11	1825.16	17.2331	6776.31	6203.17	0.142049	42.7004	6449.41	3189.71	3146.62	2575.87	2131.62	2081.02	1332.87
A0A1W2PR46	GFAP	30	2	331.599	0.492813	0.407994	Glial fibrillary acidic protein OS=Homo sapiens GN=GFAP PE=1 SV=1	414.906	474.036	468.547	322.908	389.405	400.993	132.523	13.7913	51.8539	55.7465	0	0	347.249	463.052	495.839	723.68	716.218	739.5
Q13242	SRSF9	10	3	54.4421	0.49393	0.193303	Serine/arginine-rich splicing factor 9 OS=Homo sapiens GN=SRSF9 PE=1 SV=1	663.706	638.101	610.266	767.152	613.644	583.383	94.6226	112.796	143.743	755.237	87.7364	660.409	665.724	650.742	720.717	438.174	410.824	443.969
Q8IY21	DDX60	16	4	80.3621	0.494388	0.0913492	Probable ATP-dependent RNA helicase DDX60 OS=Homo sapiens GN=DDX60 PE=1 SV=3	1384.37	1488.89	1639.7	4140.43	4055.18	4060.24	3326.63	3857.12	3541.46	11667.5	5782.2	3853.83	1405.31	1403.26	1520.77	990.898	1271.37	1396.05
P06454	PTMA	13	1	95.7653	0.494494	0.527008	Prothymosin alpha OS=Homo sapiens GN=PTMA PE=1 SV=2	809.625	885.073	855.975	1057.75	1301.05	1278.07	17.8278	58.3885	35.3341	0	0	4.25196	2117.38	1850.06	597.971	1759.76	1741.63	1005.56
P42338	PIK3CB	5	1	27.9838	0.495281	-0.271372	Phosphatidylinositol 4_5-bisphosphate 3-kinase catalytic subunit beta isoform OS=Homo sapiens GN=PIK3CB PE=1 SV=1	6.51347	2.9034	8.77319	0.348783	11.2264	7.54656	170.741	0	0	4.05721	0	0	12.8226	27.3105	4.7626	40.2913	24.4236	58.7105
P28074	PSMB5	12	4	83.5881	0.496125	-0.0108439	Proteasome subunit beta type-5 OS=Homo sapiens GN=PSMB5 PE=1 SV=3	1461.36	1423.71	1327.19	1858.58	1822.9	1754.96	1208.94	1185.97	1214.02	515.692	632.85	396.412	2306.56	2045.17	2122.97	1641.43	1832.96	1664.32
P06396	GSN	45	3	386.549	0.496199	2.10097	Gelsolin OS=Homo sapiens GN=GSN PE=1 SV=1	257.915	244.019	290.213	342.625	318.783	329.782	222.573	265.61	246.099	5.7615	22.4022	9374.11	285.31	235.692	305.166	126.385	145.53	300.213
Q9P275	USP36	10	4	53.8942	0.496531	0.43002	Ubiquitin carboxyl-terminal hydrolase 36 OS=Homo sapiens GN=USP36 PE=1 SV=3	912.639	784.635	745.077	500.147	575.06	576.293	248.292	584.491	214.906	1.93856	360.363	17.9872	1016.2	1015.89	782.542	1420.2	1354.4	957.435
Q9UKX2	MYH2	67	8	401.973	0.496872	-0.0409543	Myosin-2 OS=Homo sapiens GN=MYH2 PE=1 SV=1	1446.83	1479.08	1452.24	2284.14	2249.12	1116.94	4107.05	4192.74	4584.61	5669.29	518.95	7454.75	1550.82	1706.3	1529.1	1111.95	1305.45	1424.85
P40818	USP8	11	3	69.7721	0.497048	1.17448	Ubiquitin carboxyl-terminal hydrolase 8 OS=Homo sapiens GN=USP8 PE=1 SV=1	259.733	407.261	377.183	278.805	251.683	270.666	25.7281	45.1679	10.3621	250.019	597.565	1777.4	369.112	349.375	3.24611	441.791	518.267	41.774
Q99436	PSMB7	6	3	33.3724	0.497222	0.373989	Proteasome subunit beta type-7 OS=Homo sapiens GN=PSMB7 PE=1 SV=1	928.131	835.506	841.062	923.733	947.282	966.628	187.817	307.462	210.695	167.053	294.628	493.858	1362.46	1181.02	848.849	1159.89	1383.73	1076.32
P11142	HSPA8	69	13	647.598	0.498174	1.29514	Heat shock cognate 71 kDa protein OS=Homo sapiens GN=HSPA8 PE=1 SV=1	2173.16	1898.52	1874.65	1601.17	1684.16	1609.86	1884.46	1069.02	1160.24	18267.1	154.335	731.223	3133.08	2859.68	2054.14	3063.13	3162.5	3275.03
Q969Z0	TBRG4	3	2	14.5418	0.498338	-1.48165	Protein TBRG4 OS=Homo sapiens GN=TBRG4 PE=1 SV=1	645.121	548.991	476.958	32.4677	7.8428	5427.28	54.4819	90.5452	136.55	83.5756	0	0	285.949	470.491	342.516	599.598	374.079	500.829
Q9NZI8	IGF2BP1	36	13	263.387	0.498401	-0.185603	Insulin-like growth factor 2 mRNA-binding protein 1 OS=Homo sapiens GN=IGF2BP1 PE=1 SV=2	5433.45	5242.42	5339.94	2892.76	2630.64	2001.09	4058.91	7978.39	8393.58	968.663	1114.13	3316.41	5283.09	4865.96	5083.79	5622.46	5852.27	6556.25
P62917	RPL8	22	3	177.219	0.499115	0.0442521	60S ribosomal protein L8 OS=Homo sapiens GN=RPL8 PE=1 SV=2	1357.12	1310.33	1331.86	574.454	677.218	617.808	280.059	299.558	309.341	211.124	77.5161	14.2202	1272	1188.33	834.848	1220	1191.35	958.854
Q96J94	PIWIL1	8	1	49.7818	0.500406	-0.900586	Piwi-like protein 1 OS=Homo sapiens GN=PIWIL1 PE=1 SV=1	1028.77	1082.42	1723.7	512.599	205.998	483.23	5418.55	5237.14	5454.57	337.545	1101.12	188.458	1079.21	938.089	1234.66	2556.01	1194.43	2698.25
Q9Y4K0	LOXL2	20	6	142.83	0.500717	-0.184479	Lysyl oxidase homolog 2 OS=Homo sapiens GN=LOXL2 PE=1 SV=1	3345.38	3062.38	3061.91	4860.73	4576.46	4540.61	2870.75	2108.06	1678.94	3967	1960.65	4041	3166.24	3107.35	2795.69	2416.53	2360.52	2676.61
Q8WXX0	DNAH7	13	1	62.5233	0.500949	1.32265	Dynein heavy chain 7_ axonemal OS=Homo sapiens GN=DNAH7 PE=1 SV=2	0	0	8.0828	9.58584	0	0	308.161	314.105	96.4659	0	0	0	5.74376	38.5408	48.8663	530.338	596.933	621.501
Q8TCT9	HM13	10	1	70.8921	0.502161	-1.32035	Minor histocompatibility antigen H13 OS=Homo sapiens GN=HM13 PE=1 SV=1	2752.06	2941.42	2818.24	199.38	159.499	118.666	0	17.4841	42.2182	0	0	0	313.959	311.787	347.954	744.25	899.428	1006.17
Q8NDV7	TNRC6A	16	7	92.8865	0.50245	1.03986	Trinucleotide repeat-containing gene 6A protein OS=Homo sapiens GN=TNRC6A PE=1 SV=2	2124.53	2173.32	2079.28	1174.84	1236.43	1178.73	1718.46	760.106	988.727	538.668	896.119	15702.1	2453.22	2263.37	1102.45	1616.25	1706.7	1342.53
A0A087WVF8	PDE4DIP	50	1	297.176	0.503677	-9.31632	Myomegalin OS=Homo sapiens GN=PDE4DIP PE=1 SV=1	0	0	0	0	0	0	4313.31	0	0	0	0	0	6.7658	0	0	0	0	0
P05388	RPLP0	23	2	196.645	0.503743	-2.51916	60S acidic ribosomal protein P0 OS=Homo sapiens GN=RPLP0 PE=1 SV=1	4.92309	13.9599	13.5907	28.9937	48.1761	18.5038	18094.3	19547.5	19791.4	2039.62	0	7728.38	15.5425	21.5874	14.4394	62.0042	75.5514	84.1179
P25788	PSMA3	9	2	67.3294	0.505166	-0.323274	Proteasome subunit alpha type-3 OS=Homo sapiens GN=PSMA3 PE=1 SV=2	184.925	158.133	112.039	48.278	52.8515	56.2999	424.423	384.491	353.975	0	265.186	118.703	239.852	172.57	142.509	199.397	182.248	98.5436
Q9Y224	C14orf166	14	5	76.054	0.507307	0.165868	UPF0568 protein C14orf166 OS=Homo sapiens GN=C14orf166 PE=1 SV=1	2945.19	2851.1	2829.74	752.908	715.183	642.931	1909.54	2068.21	2234.16	137.069	72.7926	349.696	2127.26	2290.28	2358.49	3906.06	3807.45	3964.95
Q15349	RPS6KA2	17	1	102.928	0.507527	-1.74974	Ribosomal protein S6 kinase alpha-2 OS=Homo sapiens GN=RPS6KA2 PE=1 SV=2	0	46.8837	0	31.8615	1336.07	1340.63	0	0	0	0	179.418	636.768	2.12064	1.03889	0	0	0	0
P48681	NES	78	37	609.851	0.508068	-0.0569716	Nestin OS=Homo sapiens GN=NES PE=1 SV=2	10889.8	11805.5	10709	12297.2	12267.7	10672.8	15202.7	12356	17067.3	22164.8	16773.4	7545.96	13298.1	12585.7	10962.5	9344.96	8401.25	7805.61
O75976	CPD	7	1	49.9067	0.508289	0.00730168	Carboxypeptidase D OS=Homo sapiens GN=CPD PE=1 SV=2	1052.55	1343.23	1205.48	610.758	504.773	678.678	1260.68	988.78	869.068	133.258	186.495	517.001	1466.73	1540.26	1517.54	894.253	1022.72	1278.94
P62829	RPL23	12	3	114.457	0.508519	0.636171	60S ribosomal protein L23 OS=Homo sapiens GN=RPL23 PE=1 SV=1	254.096	279.53	277.601	140.262	135.106	146.403	0	0	0.608527	0	70.3917	19.3055	329.037	275.127	6.12882	425.191	446.262	345.829
Q9NZM1	MYOF	44	12	287.437	0.50874	-0.157364	Myoferlin OS=Homo sapiens GN=MYOF PE=1 SV=1	2433.51	2389.48	2101.02	1841.15	1608.71	1586.86	715.334	1671.59	1194.57	3231.3	896.951	919.771	1489.5	1439.25	1350.16	1433.49	1616.06	1559.65
Q14517	FAT1	4	1	16.1286	0.508842	-2.75245	Protocadherin Fat 1 OS=Homo sapiens GN=FAT1 PE=1 SV=2	63.037	89.2012	181.355	2.19551	0	7.96299	1426.94	1543.75	1395.42	166.853	0	0	88.2037	123.035	133.422	70.4686	49.9931	66.9641
P12107	COL11A1	25	8	147.19	0.509706	0.0128109	Collagen alpha-1(XI) chain OS=Homo sapiens GN=COL11A1 PE=1 SV=4	4840.27	3707.23	3610.88	3747.43	3901.61	3739.46	4113.29	3693.59	5179.03	1534.26	2443.92	1448.66	6649.09	5604.24	2544.41	6656.67	6602.8	3374.59
P53673	CRYBA4	7	5	68.4347	0.509776	-0.265664	Beta-crystallin A4 OS=Homo sapiens GN=CRYBA4 PE=1 SV=3	613.14	522.186	366.476	697.584	694.967	519.889	1295.81	835.761	1703.54	688.517	1309.83	469.237	592.094	548.555	684.774	438.502	567.041	731.58
P36405	ARL3	5	1	29.5935	0.510326	-0.701152	ADP-ribosylation factor-like protein 3 OS=Homo sapiens GN=ARL3 PE=1 SV=2	1183.31	1215.48	1198.52	647.895	684.032	284.344	4690.01	4263.12	6278.59	577.221	52.1371	1087.71	2032.48	1901.93	1719.81	1686.8	1811.13	1706.3
P49327	FASN	123	5	927.445	0.511095	0.666488	Fatty acid synthase OS=Homo sapiens GN=FASN PE=1 SV=3	767.268	707.863	712.3	1021.69	1109.14	1202.91	3527.35	3914.99	4400.11	13354.8	5141.17	683.549	1489.36	1273.33	1335.16	1349.88	1416.8	1515.59
O60229	KALRN	29	1	133.286	0.511815	1.51708	Kalirin OS=Homo sapiens GN=KALRN PE=1 SV=2	7071.66	6897.6	6518.51	147.817	194.835	186.861	3.54364	8.01227	17.0533	0	130.628	0.0198277	11295	10806.4	11257.8	8737.71	8967.54	9040.79
Q96HY7	DHTKD1	2	2	8.4627	0.512463	-1.48185	Probable 2-oxoglutarate dehydrogenase E1 component DHKTD1_ mitochondrial OS=Homo sapiens GN=DHTKD1 PE=1 SV=2	1300.63	1254.41	1175.26	126.523	328.762	307.846	11011.8	4432.82	3505.19	1362.8	528.406	237.633	810.9	798.947	880.569	1220.47	1112.2	1441.44
Q3L8U1	CHD9	19	4	85.0395	0.512467	0.18191	Chromodomain-helicase-DNA-binding protein 9 OS=Homo sapiens GN=CHD9 PE=1 SV=2	129.988	130.077	171.158	87.165	93.6496	148.065	103.7	160.612	107.072	81.9367	137.066	77.2851	165.591	149.863	116.382	226.159	194.106	135.154
Q9NR31	SAR1A	9	2	63.1298	0.515496	1.17027	GTP-binding protein SAR1a OS=Homo sapiens GN=SAR1A PE=1 SV=1	1348.9	1680.68	1811.92	922.92	1073.93	424.429	0	0	0	0	5.48328	6.90533	2203.57	2859.77	3166.08	2572.57	2650.58	2880.19
Q9Y4E6	WDR7	17	2	94.4664	0.515911	0.384104	WD repeat-containing protein 7 OS=Homo sapiens GN=WDR7 PE=1 SV=2	1791.7	1645.95	1562.87	1575.6	1611.98	1320.91	2595.36	2778.89	1871.04	326.773	23.8219	416.133	3887.41	3762.88	4024.13	3081.86	3210.23	3131.95
Q7L7V1	DHX32	2	2	11.4488	0.516576	-0.130861	Putative pre-mRNA-splicing factor ATP-dependent RNA helicase DHX32 OS=Homo sapiens GN=DHX32 PE=1 SV=1	2.1321	2.26682	0.774373	66.5256	95.5788	49.2911	1009.98	1225.31	72.0498	171.085	1309.44	603.902	15.0391	6.81901	72.3048	30.4116	53.3724	42.6701
Q01629	IFITM2	4	1	27.1098	0.517167	-1.97438	Interferon-induced transmembrane protein 2 OS=Homo sapiens GN=IFITM2 PE=1 SV=2	620.776	963.812	965.844	0	0	0	0	0	0	0	0	0	0	0	0	313.528	335.505	0
P15311	EZR	40	4	313.571	0.517515	0.0477888	Ezrin OS=Homo sapiens GN=EZR PE=1 SV=4	1027.78	1044.91	1050.95	843.897	958.755	824.471	1096.09	875.347	1285.05	861.246	61.6206	395.188	1478.06	1291.83	1263.41	1205.91	1398.79	1354.55
Q9BRA2	TXNDC17	5	1	21.045	0.517589	-0.568266	Thioredoxin domain-containing protein 17 OS=Homo sapiens GN=TXNDC17 PE=1 SV=1	40.382	6.93018	63.9543	18.7878	11.9842	0	111.182	277.02	175.337	0	0	0	44.8366	86.7517	70.0335	43.8245	107.449	122.964
O15173	PGRMC2	6	2	46.5799	0.517723	-0.308433	Membrane-associated progesterone receptor component 2 OS=Homo sapiens GN=PGRMC2 PE=1 SV=1	43.4515	25.2529	10.4066	30.7117	79.2836	49.2547	37.2056	14.755	49.4396	44.2025	3.87974	39.2742	31.7292	22.9685	25.6685	46.7887	32.4965	27.3555
P34897	SHMT2	38	3	248.668	0.517878	-0.0543991	Serine hydroxymethyltransferase_ mitochondrial OS=Homo sapiens GN=SHMT2 PE=1 SV=3	610.36	566.008	563.089	274.632	318.991	354.851	867.326	819.382	960.377	167.66	33.718	557.269	641.255	595.336	487.927	850.135	891.76	912.536
E9PC84	TNC	104	1	1015.89	0.517925	0.168912	Tenascin OS=Homo sapiens GN=TNC PE=1 SV=1	569.797	755.705	685.408	56.7035	46.2345	44.6399	306.689	337.691	322.51	166.533	40.7434	224.903	584.146	699.102	696.957	362.197	362.884	376.115
Q5T5J6	SWT1	4	1	19.7624	0.518417	-1.9921	Transcriptional protein SWT1 OS=Homo sapiens GN=SWT1 PE=2 SV=1	2091.52	1664.52	1586.62	1552.61	1375.68	1950.11	42.2527	115.35	0	917.739	207.529	612.369	40.2972	31.5762	60.7267	278.44	230.168	230.06
Q9H2D6	TRIOBP	21	7	108.739	0.518725	0.330929	TRIO and F-actin-binding protein OS=Homo sapiens GN=TRIOBP PE=1 SV=3	2856.49	3417.91	3400.83	2621.55	2699.03	2495.83	1990.81	2803.09	1966.07	1113.71	4607.59	7755.64	3393.8	3054.91	2513.97	2918.17	2965.79	2180.63
O00299	CLIC1	22	14	172.471	0.518965	-0.197434	Chloride intracellular channel protein 1 OS=Homo sapiens GN=CLIC1 PE=1 SV=4	15179.9	14848	14252.4	3286.5	3441.74	3081.71	20140.3	22541.9	22210.6	1146.42	968.16	2721.76	14099.8	13354	13793.7	18708.6	19213.9	19758.8
P19793	RXRA	3	2	18.1213	0.519683	-0.391151	Retinoic acid receptor RXR-alpha OS=Homo sapiens GN=RXRA PE=1 SV=1	809.581	792.797	804.658	335.282	461.638	485.96	2111.93	2747.25	2434.05	207.698	166.645	408.121	1432.38	1403.09	1400.24	1076.85	1138.08	1141.76
J3QRG4	KPNB1	4	1	24.5742	0.521167	-0.416083	Importin subunit beta-1 (Fragment) OS=Homo sapiens GN=KPNB1 PE=1 SV=1	4160.09	3791.49	3980.3	1217.44	616.167	1245.34	9.01004	4718.73	6241	713.779	0	51.12	4187.19	4106.21	3915.48	1992.46	2077.86	2426.47
P25054	APC	65	14	346.113	0.521552	-0.477387	Adenomatous polyposis coli protein OS=Homo sapiens GN=APC PE=1 SV=2	3089.35	2581.55	2598.45	3017.28	3043.23	2886.27	16962.8	21640	22429.7	4857.16	11898.7	24149.2	2974.56	3011.5	3027.59	1885.13	2188.01	2212.32
Q9Y266	NUDC	13	5	88.4735	0.521626	-0.0770556	Nuclear migration protein nudC OS=Homo sapiens GN=NUDC PE=1 SV=1	1107.63	1258.45	1206.06	1725.26	1792.44	1439.21	592.633	408.855	506.037	688.157	129.581	445.915	1134.35	1086.58	3286.81	908.406	921.262	913.533
E5RHJ4	CCAR2	6	1	37.3795	0.523083	-2.12921	Cell cycle and apoptosis regulator protein 2 (Fragment) OS=Homo sapiens GN=CCAR2 PE=1 SV=1	779.615	778.537	635.92	318.278	445.564	164.106	0	0	0	0	0	0	73.336	73.1158	72.5655	161.266	133.36	199.997
Q14980	NUMA1	76	2	442.382	0.523122	0.225059	Nuclear mitotic apparatus protein 1 OS=Homo sapiens GN=NUMA1 PE=1 SV=2	30.6862	17.829	27.5184	26.4288	11.0095	31.845	10.9919	25.2985	2.32159	0.954395	6.73255	0	22.5952	52.7918	46.7504	32.1428	45.9791	7.03459
A6QL64	ANKRD36	11	1	49.9938	0.524932	0.554123	Ankyrin repeat domain-containing protein 36A OS=Homo sapiens GN=ANKRD36 PE=2 SV=3	678.001	692.798	816.458	1174.01	968.277	1108.34	935.857	364.731	545.269	4074	1981.07	757.995	601.505	652.183	564.665	842.309	510.964	709.852
O75147	OBSL1	12	1	67.6385	0.5251	0.816942	Obscurin-like protein 1 OS=Homo sapiens GN=OBSL1 PE=1 SV=4	586.742	352.705	191.72	1015.22	533.538	1211.23	1122.53	305.375	456.166	30.4389	435.329	2960.33	1517.27	1039.15	1300.26	863.225	1212.65	815.362
Q15717	ELAVL1	19	3	104.872	0.525232	0.0237492	ELAV-like protein 1 OS=Homo sapiens GN=ELAVL1 PE=1 SV=2	1162.31	1208.63	1164.4	1523.54	1192.4	1416.74	1882.82	2823.13	2583.41	483.189	5927.6	1236.46	1439.03	1296.62	1263.07	1198.53	1242	1119.14
Q13409	DYNC1I2	18	4	118.669	0.52553	1.34251	Cytoplasmic dynein 1 intermediate chain 2 OS=Homo sapiens GN=DYNC1I2 PE=1 SV=3	167.795	189.408	179.385	196.262	165.11	176.817	369.714	386.607	491.229	1174.17	164.652	10.3965	323.048	297.505	2515.42	469.7	449.552	484.798
Q9H6S0	YTHDC2	14	1	68.0514	0.526669	0.108858	Probable ATP-dependent RNA helicase YTHDC2 OS=Homo sapiens GN=YTHDC2 PE=1 SV=2	61.8092	92.492	127.64	222.679	296.694	304.797	41.2217	0	5.14918	187.084	5.55686	30.0129	250.735	293.918	40.9876	153.576	217.294	63.641
Q13636	RAB31	4	1	29.9903	0.526832	1.89421	Ras-related protein Rab-31 OS=Homo sapiens GN=RAB31 PE=1 SV=1	234.696	175.852	209.887	32.6635	56.3668	70.829	0	0	0	0	0	0	218.926	204.114	341.511	718.274	815.884	601.797
P11488	GNAT1	17	3	109.621	0.52728	0.146341	Guanine nucleotide-binding protein G(t) subunit alpha-1 OS=Homo sapiens GN=GNAT1 PE=1 SV=5	1666.57	1471.61	1459.4	579.959	597.496	794.167	1583.23	2826.29	2009	2559	1228.42	495.405	1743.07	1668.87	1698.93	1659.3	1607.31	1713.98
Q14966	ZNF638	12	3	52.8915	0.527542	0.329443	Zinc finger protein 638 OS=Homo sapiens GN=ZNF638 PE=1 SV=2	589.925	584.777	579.203	308.156	366.413	197.649	635.875	408.436	866.861	1108.59	557.611	100.366	629.409	587.688	660.661	766.55	595.468	694.899
Q99798	ACO2	33	1	222.405	0.527639	1.13122	Aconitate hydratase_ mitochondrial OS=Homo sapiens GN=ACO2 PE=1 SV=2	229.184	423.631	359.69	298.95	237.104	267.221	260.889	282.826	321.646	0	622.659	0	867.138	638.503	412.586	556.906	703.245	2071.84
O15540	FABP7	7	5	74.0969	0.527931	1.35158	Fatty acid-binding protein_ brain OS=Homo sapiens GN=FABP7 PE=1 SV=3	3629.84	3442.98	3141.98	4972.22	5298.26	4825.05	2249.09	1324.56	1886.89	1591.1	157.307	3477.99	22199.6	18317.7	19113.8	4885.28	4351.32	4430.32
Q9BPW8	NIPSNAP1	14	3	97.3922	0.528097	-0.654978	Protein NipSnap homolog 1 OS=Homo sapiens GN=NIPSNAP1 PE=1 SV=1	182.392	162.351	139.688	411.97	551.183	536.423	165.757	1624.06	158.082	313.071	113.615	556.575	300.699	338.913	383.264	175.832	205.433	109.695
A0A0A0MRY4	NA	6	2	30.4302	0.528358	-0.959678	Uncharacterized protein OS=Homo sapiens PE=4 SV=1	166.89	135.674	38.9619	591.267	560.783	669.882	17.1514	0	0	0	8.27625	0	304.808	368.22	0	174.836	181.12	83.9465
Q9NZ01	TECR	8	1	52.8407	0.529185	-0.0411131	Very-long-chain enoyl-CoA reductase OS=Homo sapiens GN=TECR PE=1 SV=1	533.284	601.138	568.242	614.893	792.142	603.087	471.682	343.616	112.773	48.6214	1349.87	209.726	734.717	760.901	341.204	328.822	324.692	411.914
Q8TED1	GPX8	8	1	39.9337	0.529954	1.78474	Probable glutathione peroxidase 8 OS=Homo sapiens GN=GPX8 PE=1 SV=2	137.102	151.314	206.183	75.933	67.6716	69.1984	29969.9	34658.9	34327.7	139766	93565.7	108682	212.268	172.186	205.201	219.67	265.709	309.181
P42677	RPS27	7	1	59.0282	0.530203	0.429259	40S ribosomal protein S27 OS=Homo sapiens GN=RPS27 PE=1 SV=3	240.144	247.265	230.569	86.4261	86.17	88.1115	49.8048	0	38.7927	0	0	0	383.672	386.486	332.114	113.792	114.703	106.373
P26640	VARS	36	1	235.761	0.531373	-0.0307294	Valine--tRNA ligase OS=Homo sapiens GN=VARS PE=1 SV=4	1221.74	1169.02	1228.55	106.806	118.426	109.713	603.377	627.388	654.692	543.842	0	120.749	650.839	625.857	142.923	1153.46	1183.55	1295.43
Q96CS3	FAF2	4	2	24.0662	0.531898	0.453177	FAS-associated factor 2 OS=Homo sapiens GN=FAF2 PE=1 SV=2	1492.73	1535.56	1609.45	478.127	327.161	450.044	59.9152	29.6244	93.299	0	25.243	0	834.854	955.58	953.025	1797.94	1828.48	1923.11
B2RPK0	HMGB1P1	12	3	83.9328	0.531911	0.62384	Putative high mobility group protein B1-like 1 OS=Homo sapiens GN=HMGB1P1 PE=5 SV=1	199.06	162.397	177.62	52.054	43.9008	50.5646	93.4712	100.388	289.738	35.9192	68.4684	18.7178	283.614	292.237	354.734	223.276	262.995	261.732
Q93050	ATP6V0A1	12	2	68.0657	0.532097	0.830923	V-type proton ATPase 116 kDa subunit a isoform 1 OS=Homo sapiens GN=ATP6V0A1 PE=1 SV=3	68.5291	186.922	79.7228	1056.29	980.344	1001.14	325.27	487.676	436.368	1212.93	717.747	4715.82	279.375	264.46	331.983	272.243	195.053	232.583
Q8N6G6	ADAMTSL1	8	2	44.4478	0.533576	-0.523271	ADAMTS-like protein 1 OS=Homo sapiens GN=ADAMTSL1 PE=1 SV=4	308.801	585.034	678.595	162.625	196.291	131.829	25.9611	26.6624	33.5756	139.499	0	16.0216	186.219	184.53	165.092	187.123	325.393	291.641
Q9H583	HEATR1	17	1	89.0085	0.534245	0.32837	HEAT repeat-containing protein 1 OS=Homo sapiens GN=HEATR1 PE=1 SV=3	1600.91	1339.52	1371.02	285.018	333.127	338.143	932.845	872.531	625.228	598.923	0	71.298	1367.24	1484.25	1505.43	1632.93	1415.03	1590.89
Q92562	FIG4	7	1	36.8	0.534323	-1.27461	Polyphosphoinositide phosphatase OS=Homo sapiens GN=FIG4 PE=1 SV=1	0	66.5268	0	0	55.0943	0	0	0	0	0	0	0	0	0	0	0	50.2703	0
P16591	FER	7	1	41.4628	0.534408	0.0635156	Tyrosine-protein kinase Fer OS=Homo sapiens GN=FER PE=1 SV=2	842.563	801.734	746.414	892.165	934.041	968.57	146.816	448.656	491.137	23.3359	297.992	146.445	1232.19	1177.87	592.267	1270.77	1227.39	586.14
Q8WYP5	AHCTF1	10	4	52.905	0.53507	0.198388	Protein ELYS OS=Homo sapiens GN=AHCTF1 PE=1 SV=3	2654.55	2341.44	2511.59	3031.34	3145.37	2926.27	2745.23	1561.29	1780.67	1454.04	1339.01	2496.98	3965.9	3581.75	3697.98	3369.38	3131.38	3007.34
Q99523	SORT1	7	3	38.845	0.536622	0.533926	Sortilin OS=Homo sapiens GN=SORT1 PE=1 SV=3	581.483	448.08	610.755	550.481	351.109	297.503	619.546	456.043	478.334	2596.69	641.075	477.539	545.194	540.575	584.039	273.175	343.583	359.081
A0A087WTM1	ROBO1	6	2	34.6301	0.537815	-2.60224	Roundabout homolog 1 OS=Homo sapiens GN=ROBO1 PE=1 SV=1	4.55848	0	2.15584	353.14	329.908	258.205	23.926	1.12936	11.1404	85.4762	12.389	20.8004	9.12472	5.10375	20.1915	6.30296	0.581557	2.10454
Q9Y6G9	DYNC1LI1	12	3	66.0272	0.538257	-1.07023	Cytoplasmic dynein 1 light intermediate chain 1 OS=Homo sapiens GN=DYNC1LI1 PE=1 SV=3	560.973	541.935	559.076	75.3506	76.9188	68.3951	55.2224	21.9111	99.7895	115.29	25.9102	156.491	88.4601	62.5951	83.4255	190.656	152.78	105.252
P26599	PTBP1	33	1	263.606	0.538353	0.973543	Polypyrimidine tract-binding protein 1 OS=Homo sapiens GN=PTBP1 PE=1 SV=1	914.954	923.55	836.623	436.386	475.593	486.767	844.595	534.595	529.563	64.4815	7214.43	6.98829	954.55	903.178	342.58	804.156	823.983	633.483
Q92878	RAD50	31	2	195.375	0.539271	0.757808	DNA repair protein RAD50 OS=Homo sapiens GN=RAD50 PE=1 SV=1	300.226	395.072	332.21	252.667	209.787	265.054	70.2867	94.2704	30.3909	0	2.34312	14.1623	581.027	564.116	429.972	576.175	606.622	522.816
Q9NYI0	PSD3	6	1	29.8029	0.53932	0.189389	PH and SEC7 domain-containing protein 3 OS=Homo sapiens GN=PSD3 PE=1 SV=2	826.042	576.586	468.502	756.219	840.552	963.207	66.2839	130.728	272.105	0	1162.95	1263.29	641.331	750.043	83.9575	806.307	764.319	115.427
P98160	HSPG2	130	59	943.561	0.540033	0.256531	Basement membrane-specific heparan sulfate proteoglycan core protein OS=Homo sapiens GN=HSPG2 PE=1 SV=4	160.746	172.305	141.114	38.6362	20.3593	14.5083	522619	486760	528950	889861	234278	711934	563.313	328.316	402.998	351.348	330.744	296.855
P62081	RPS7	22	9	141.671	0.541883	0.524014	40S ribosomal protein S7 OS=Homo sapiens GN=RPS7 PE=1 SV=1	4740.33	5336.28	5252.29	2114.89	2043.54	2008.04	425.093	218.432	701.01	506.5	24.187	0	3718.71	3848.78	3281.66	7116.61	7024.18	7322.03
P56270	MAZ	4	1	27.6951	0.542231	0.236018	Myc-associated zinc finger protein OS=Homo sapiens GN=MAZ PE=1 SV=1	728.499	609.641	617.946	889.186	713.916	581.239	561.611	555.934	709.736	115.222	31.2078	1246.85	686.404	829.085	793.466	871.226	608.405	1846.53
Q86UP2	KTN1	51	9	312.14	0.544104	-0.0442228	Kinectin OS=Homo sapiens GN=KTN1 PE=1 SV=1	6546.98	6113.59	6411.32	7135.61	6888.94	6505.88	3012.19	3824.25	3231.7	956.464	5669.37	4643.91	9523.89	8369.98	3277.45	6691.5	6769.29	2269.15
Q8IYT4	KATNAL2	21	5	157.827	0.544145	0.975702	Katanin p60 ATPase-containing subunit A-like 2 OS=Homo sapiens GN=KATNAL2 PE=1 SV=3	992.683	743.032	907.795	130.995	188.224	244.843	204.515	433.188	273.715	0	10.9774	9.42103	1050.53	983.626	1454.01	1642.77	1570.9	1378.15
Q96MG7	NSMCE3	4	2	23.8198	0.546938	0.499921	Non-structural maintenance of chromosomes element 3 homolog OS=Homo sapiens GN=NSMCE3 PE=1 SV=1	192.359	829.041	872.267	1005.41	880.916	1011.75	879.463	1069.51	954.487	9.35129	2878.67	3251.94	1325.65	1333.52	124.821	782.28	956.67	219.172
P11216	PYGB	44	13	318.045	0.54706	0.540486	Glycogen phosphorylase_ brain form OS=Homo sapiens GN=PYGB PE=1 SV=5	9356.66	9205.18	8715.89	1268.84	1196.13	883.742	3826.12	3662.52	4419.49	2264.35	265.067	2688.08	7521.42	8303.88	8426.07	10466	10641.7	11288.4
P21281	ATP6V1B2	5	1	29.4542	0.547607	-1.1645	V-type proton ATPase subunit B_ brain isoform OS=Homo sapiens GN=ATP6V1B2 PE=1 SV=3	0	0	0	0	0	0	1937.12	2327.9	2099.17	0	0	2819.81	12.6143	3.39999	0	0	3.3628	0
Q02790	FKBP4	27	8	201.223	0.548097	2.8585	Peptidyl-prolyl cis-trans isomerase FKBP4 OS=Homo sapiens GN=FKBP4 PE=1 SV=3	1779	1764.53	1858.32	1907.75	1920.95	1642.07	2625.52	2398.69	2846.46	492.97	78590.3	48006.1	2221.48	1341.78	1375.54	1403.51	1158.1	1347.97
P45974	USP5	23	9	148.544	0.550482	-0.108743	Ubiquitin carboxyl-terminal hydrolase 5 OS=Homo sapiens GN=USP5 PE=1 SV=2	3793.11	3839.03	3962.45	2553.25	2353.42	2643.32	2264.42	2070.78	3033.53	2146.69	2265.86	2264.47	3013.26	2742.94	2346.88	3257.07	3034.05	3517.1
Q9UQM7	CAMK2A	7	1	40.0741	0.550574	9.37524	Calcium/calmodulin-dependent protein kinase type II subunit alpha OS=Homo sapiens GN=CAMK2A PE=1 SV=2	0	0	0	2.17753	2.26612	0	0	12.3668	0	11155.8	0	0	0	7.8188	0	0	0	0
P16949	STMN1	15	4	122.033	0.551633	0.701623	Stathmin OS=Homo sapiens GN=STMN1 PE=1 SV=3	2005.99	2439.95	2337.02	1493.64	1528.9	1628.19	2216.08	2117.25	2137.3	203.882	208.518	159.117	8301.07	7415.82	4470.94	3845.72	3738.84	774.525
P36957	DLST	10	3	67.722	0.552393	0.164997	Dihydrolipoyllysine-residue succinyltransferase component of 2-oxoglutarate dehydrogenase complex_ mitochondrial OS=Homo sapiens GN=DLST PE=1 SV=4	692.612	614.053	651.043	524.498	523.291	523.323	33.7537	96.8685	70.0335	20.3997	0.52755	69.6749	426.071	425.429	421.847	906.359	929.009	982.037
P0DME0	SETSIP	10	1	87.2354	0.553329	-1.81494	Protein SETSIP OS=Homo sapiens GN=SETSIP PE=1 SV=1	166.927	245.001	241.966	404.484	369.876	433.111	0	0	0	0	0	0	83.7663	60.9516	76.0629	83.4592	148.496	76.294
O95835	LATS1	3	2	13.5611	0.554206	0.577281	Serine/threonine-protein kinase LATS1 OS=Homo sapiens GN=LATS1 PE=1 SV=1	190.15	359.258	304.63	156.486	60.2953	249.116	3.65174	0	0	15.5047	6.87499	0	347.781	402.005	219.314	420.092	456.391	106.875
P08621	SNRNP70	6	2	37.6511	0.555119	0.143771	U1 small nuclear ribonucleoprotein 70 kDa OS=Homo sapiens GN=SNRNP70 PE=1 SV=2	1264.05	1244.17	1250.58	838.97	870.909	645.238	2678.55	2754.84	2728.72	515.134	2840.82	2720.72	1605.23	1589.62	1615.79	1638.13	1671.37	1575.18
Q15119	PDK2	5	2	36.9169	0.555565	1.00932	[Pyruvate dehydrogenase (acetyl-transferring)] kinase isozyme 2_ mitochondrial OS=Homo sapiens GN=PDK2 PE=1 SV=2	212.659	178.753	308.558	62.4729	73.385	38.5115	10.8894	88.7576	62.6476	27.3891	18.4291	5.91683	344.713	353.401	200.092	402.358	376.74	357.669
Q07954	LRP1	123	46	832.999	0.555929	-0.10026	Prolow-density lipoprotein receptor-related protein 1 OS=Homo sapiens GN=LRP1 PE=1 SV=2	37726.9	39624	38137.7	19795.5	20378.7	20225.7	9089.37	6509.87	7225.54	1498.09	6162.17	3409.32	36608.1	33311.2	34338.2	23986.6	22788	23271
O75051	PLXNA2	7	3	41.384	0.556586	0.339157	Plexin-A2 OS=Homo sapiens GN=PLXNA2 PE=1 SV=4	265.763	200.022	252.212	251.381	323.903	330.115	28.0578	66.5427	5.0737	0	0	43.2406	437.25	477.721	613.466	178.935	207.184	221.916
Q15637	SF1	6	1	34.0684	0.557631	1.1586	Splicing factor 1 OS=Homo sapiens GN=SF1 PE=1 SV=4	561.506	538.542	505.951	727.426	835.541	0	11.3513	7.89132	0	0	542.269	0	1619.68	2027.92	2342.55	218.405	171.29	195.293
Q2PPJ7	RALGAPA2	19	1	108.821	0.557712	-0.467701	Ral GTPase-activating protein subunit alpha-2 OS=Homo sapiens GN=RALGAPA2 PE=1 SV=2	1271.42	1724.03	1698.95	12.4068	14.1994	4.4574	0	0	0	0	0	0	384.075	850.08	910.677	435.523	430.915	405.787
Q86V48	LUZP1	5	1	23.6949	0.558995	-0.110912	Leucine zipper protein 1 OS=Homo sapiens GN=LUZP1 PE=1 SV=2	379.22	462.504	506.053	774.89	775.687	784.625	23.068	137.701	0	333.443	0	0	828.567	823.141	26.2571	684.529	790.297	73.0857
O94868	FCHSD2	4	1	19.9759	0.559311	2.19916	F-BAR and double SH3 domains protein 2 OS=Homo sapiens GN=FCHSD2 PE=1 SV=3	269.574	376.539	189.83	23.4979	58.6051	170.554	39502.2	50978.1	53211.3	289471	259817	113912	130.71	312.385	329.725	148.35	531.383	194.289
H0YE54	GOLGA1	4	1	22.6016	0.559369	-1.40521	Golgin subfamily A member 1 (Fragment) OS=Homo sapiens GN=GOLGA1 PE=1 SV=1	832.886	1150.3	1118.95	0	0	0	37.565	0	42.0034	23.8583	0	0	179.186	230.349	249.378	111.243	180.554	226.725
P39059	COL15A1	8	1	37.3977	0.560363	-1.80472	Collagen alpha-1(XV) chain OS=Homo sapiens GN=COL15A1 PE=1 SV=2	282.087	227.045	247.725	0	0	0	13.4388	0	0	0	0	0	0	0	0	65.7599	69.9235	84.803
Q99497	PARK7	22	3	189.754	0.561924	-0.0459603	Protein/nucleic acid deglycase DJ-1 OS=Homo sapiens GN=PARK7 PE=1 SV=2	804.238	743.976	764.864	563.539	566.904	578.416	1961.31	2095.37	2132.71	9.378	2079.82	1834.53	1171.96	1044.34	1032.26	897.359	904.249	917.256
Q9NQX4	MYO5C	17	2	90.0445	0.56194	0.194755	Unconventional myosin-Vc OS=Homo sapiens GN=MYO5C PE=1 SV=2	2931.09	2947.94	3016.75	912.913	956.399	825.219	472.244	465.737	134.214	131.399	5.10386	76.8827	2657.91	3364.02	3351.13	1636.81	1572.18	1697.17
P30153	PPP2R1A	35	2	270.351	0.562449	-2.96584	Serine/threonine-protein phosphatase 2A 65 kDa regulatory subunit A alpha isoform OS=Homo sapiens GN=PPP2R1A PE=1 SV=4	370.817	354.839	170.517	0	41.0109	1.37576	3685.7	3720.8	3761.58	50.7197	20.2777	0	123.293	163.511	65.7295	305.728	358.555	461.773
P35908	KRT2	27	7	183.664	0.562787	0.138064	Keratin_ type II cytoskeletal 2 epidermal OS=Homo sapiens GN=KRT2 PE=1 SV=2	953.86	998.234	871.068	597.015	756.708	464.998	945.001	849.054	886.468	31.7889	245.5	1077.47	1319.48	1051.03	1025.93	1315.11	599.591	1391.86
P62491	RAB11A	13	1	77.086	0.563522	0.311819	Ras-related protein Rab-11A OS=Homo sapiens GN=RAB11A PE=1 SV=3	235.294	300.777	258.833	6.54257	0	27.7755	124755	137546	144049	173066	32461.2	298622	135.212	123.264	131.741	258.27	302.548	320.274
P46100	ATRX	22	4	122.557	0.565306	0.00854417	Transcriptional regulator ATRX OS=Homo sapiens GN=ATRX PE=1 SV=5	48.8527	82.2969	86.8493	168.921	199.342	192.722	6.4306	35.9722	0	0	0	0	155.935	171.661	73.2216	132.197	188.476	104.775
Q5VZ46	KIAA1614	21	9	118.779	0.56598	1.69855	Uncharacterized protein KIAA1614 OS=Homo sapiens GN=KIAA1614 PE=2 SV=3	114.237	305.838	257.183	193.903	202.444	319.71	707.262	546.134	543.354	7969	391.58	543.246	314.67	357.719	205.486	250.21	187.115	135.109
P48729	CSNK1A1	5	1	30.1781	0.566502	1.3265	Casein kinase I isoform alpha OS=Homo sapiens GN=CSNK1A1 PE=1 SV=2	252.897	279.2	347.577	49.6144	72.7513	30.4845	0	0	0	0	0	0	418.779	467.722	477.508	428.224	385.526	411.742
Q6ZU80	CEP128	9	4	42.3071	0.567526	0.40734	Centrosomal protein of 128 kDa OS=Homo sapiens GN=CEP128 PE=1 SV=2	503.841	413.606	498.08	196.297	139.873	160.739	140.214	452.934	323.865	2.98494	707.879	1154.76	368.313	396.484	14.8628	386.628	295.465	425.143
P07942	LAMB1	57	2	353.996	0.567848	1.19645	Laminin subunit beta-1 OS=Homo sapiens GN=LAMB1 PE=1 SV=2	463.407	410.81	465.943	87.0491	86.0096	84.529	23.252	68.3413	100.155	0	0	0	610.973	705.045	666.2	654.362	690.887	773.604
Q8IVF4	DNAH10	83	1	436.717	0.568318	2.21661	Dynein heavy chain 10_ axonemal OS=Homo sapiens GN=DNAH10 PE=1 SV=4	343.323	287.517	300.284	40.2868	31.8662	42.503	13.5894	15.2242	15.3662	0.231997	1.22574	6.70181	1018.15	900.351	966.262	678.493	699.122	795.589
Q9UGI8	TES	13	1	77.7794	0.568392	-0.824633	Testin OS=Homo sapiens GN=TES PE=1 SV=1	150.032	133.761	177.184	0	0	0	84.591	125.708	208.071	151.585	0	0	114.613	138.939	82.3271	3.12637	2.99128	2.92009
P11717	IGF2R	25	7	162.225	0.569107	0.14814	Cation-independent mannose-6-phosphate receptor OS=Homo sapiens GN=IGF2R PE=1 SV=3	1713.5	1636.23	1664.26	173.01	176.435	167.159	1717.89	1676.79	1755.11	703.558	3118.38	1471.18	1714.61	1682.08	1871.79	443.376	400.577	429.796
Q96JM4	LRRIQ1	12	5	77.0096	0.570209	0.185705	Leucine-rich repeat and IQ domain-containing protein 1 OS=Homo sapiens GN=LRRIQ1 PE=2 SV=3	1368.34	1277.17	1282.05	784.434	679.693	796.619	1842.48	2207.97	2269.01	3529.09	2263.23	1529.89	962.638	935.085	1014.64	1238.74	1307.21	1445.46
O14561	NDUFAB1	5	3	29.1248	0.5705	0.191915	Acyl carrier protein_ mitochondrial OS=Homo sapiens GN=NDUFAB1 PE=1 SV=3	413.488	357.155	333.361	45.6888	73.3379	68.879	159.974	228.512	186.484	40.819	5.70618	11.1109	217.991	225.538	236.581	476.615	416.877	501.26
P62195	PSMC5	26	3	194.214	0.572191	0.0842876	26S proteasome regulatory subunit 8 OS=Homo sapiens GN=PSMC5 PE=1 SV=1	4840.4	4724.51	4712.2	3150.57	3145.9	3514.78	5421.63	6250.29	5864.3	958.19	1469.79	1137.28	7598.42	6477.21	6530.07	6513.17	6688.32	6756.41
P16989	YBX3	14	3	108.349	0.57449	-0.0290731	Y-box-binding protein 3 OS=Homo sapiens GN=YBX3 PE=1 SV=4	242.853	220.561	287.24	733.483	713.785	958.615	1107.47	70.1282	1128.48	428.686	630.869	169.598	869.48	799.514	773.533	512.3	523.163	646.489
Q17RW2	COL24A1	18	2	114.211	0.574749	-0.327922	Collagen alpha-1(XXIV) chain OS=Homo sapiens GN=COL24A1 PE=1 SV=2	2289.24	2191.15	2386.16	4424.83	4313.52	4415.16	48.7774	45.9147	50.0076	186.951	668.567	465.455	3958.44	3824.78	863.96	1997.12	1978.06	2121.6
P23378	GLDC	11	1	62.3237	0.574909	6.24808	Glycine dehydrogenase (decarboxylating)_ mitochondrial OS=Homo sapiens GN=GLDC PE=1 SV=2	30.645	15.8877	11.2374	38.3709	15.9193	33.7518	2.68701	0	0	0	2.72043	11211.4	16.7714	19.9931	10.3033	12.9031	10.1589	2.87392
H3BM00	PGGHG	2	2	10.1088	0.575088	0.858423	Protein-glucosylgalactosylhydroxylysine glucosidase (Fragment) OS=Homo sapiens GN=PGGHG PE=1 SV=1	0	3.69256	1.22875	0	2.30693	0.599971	2.8221	9.80848	0	0	7.97066	0	3.65766	0	0	11.9388	3.80236	9.72348
O60292	SIPA1L3	6	2	35.6394	0.576128	0.533018	Signal-induced proliferation-associated 1-like protein 3 OS=Homo sapiens GN=SIPA1L3 PE=1 SV=3	559.521	564.626	478.268	849.947	847.881	808.995	927.388	348.106	414.39	1750.04	2650.85	735.658	306.852	312.35	969.344	452.206	436.309	777.441
O15523	DDX3Y	29	2	203.524	0.576152	0.314572	ATP-dependent RNA helicase DDX3Y OS=Homo sapiens GN=DDX3Y PE=1 SV=2	390.731	345.929	467.636	530.893	282.417	568.404	96.9391	90.8103	128.605	16.9703	4.77133	84.5603	496.314	386.329	473.268	610.85	514.852	1021.59
O00629	KPNA4	6	1	46.5102	0.576435	0.985597	Importin subunit alpha-3 OS=Homo sapiens GN=KPNA4 PE=1 SV=1	797.26	810.551	803.516	79.0043	44.5646	112.655	50.6727	71.9444	19.1361	16.9987	6.37516	18.9549	863.672	898.054	949.492	898.905	931.65	939.092
P05165	PCCA	8	2	52.2822	0.577753	0.0827434	Propionyl-CoA carboxylase alpha chain_ mitochondrial OS=Homo sapiens GN=PCCA PE=1 SV=4	282.739	355.284	363.097	30.714	52.2393	69.4186	346.922	291.547	394.162	58.5205	459.082	129.88	175.711	206.396	226.871	418.156	327.782	312.772
Q8WUF5	PPP1R13L	4	1	27.7758	0.579152	0.183514	RelA-associated inhibitor OS=Homo sapiens GN=PPP1R13L PE=1 SV=4	2010.39	1733.54	1883.73	3466.55	3416.03	3602.58	2744.06	2335.85	2593.01	6245.32	3886.94	3137.08	2705.96	2702.1	2387.85	2080.53	1962.64	1903.77
A0A096LNL6	ATRX	2	2	9.4452	0.579666	-6.25406	Transcriptional regulator ATRX (Fragment) OS=Homo sapiens GN=ATRX PE=1 SV=1	0.125173	0.0333668	0	0	0	0	1369.4	1301.67	1513.02	0	0	0	5.18794	5.09938	6.1691	10.231	18.1667	9.9684
Q5TCU3	TPM2	35	4	384.661	0.579748	-2.85052	Tropomyosin beta chain OS=Homo sapiens GN=TPM2 PE=1 SV=1	2291.11	2597.74	2343.41	12256.1	13565.6	13660.4	640.56	17.1997	0	194.993	28.0055	80.4374	500.367	624.214	679.221	1378.05	1479.3	1603.36
Q9H0A0	NAT10	8	1	43.2605	0.580613	-0.0304392	RNA cytidine acetyltransferase OS=Homo sapiens GN=NAT10 PE=1 SV=2	28.0659	193.986	192.444	7.61508	3.05058	1.33992	296.68	360.955	1.6401	0	0	38.6181	223.145	232.752	0	322.299	246.294	0
O00159	MYO1C	30	1	186.93	0.580944	0.215129	Unconventional myosin-Ic OS=Homo sapiens GN=MYO1C PE=1 SV=4	711.445	708.559	775.984	174.126	301.72	185.828	881.895	599.571	674.974	182.985	46.7689	13.2045	899.825	854.374	941.939	889.911	1002.99	988.409
Q86UU1	PHLDB1	14	2	74.6118	0.581603	-0.0957404	Pleckstrin homology-like domain family B member 1 OS=Homo sapiens GN=PHLDB1 PE=1 SV=1	378.837	740.479	723.928	692.33	714.888	913.737	356.262	227.629	189.351	111.17	275.691	200.85	996.666	354.508	490.552	363.625	1232.92	594.435
Q8N5U6	RNF10	7	1	43.7869	0.582014	2.16428	RING finger protein 10 OS=Homo sapiens GN=RNF10 PE=1 SV=2	184.705	293.619	222.785	99.6184	128.924	135.34	0.189618	0	0	0	0	0	1151.93	1208.59	1465.45	359.707	254.712	334.213
Q05639	EEF1A2	17	1	203.63	0.584313	1.4837	Elongation factor 1-alpha 2 OS=Homo sapiens GN=EEF1A2 PE=1 SV=1	22.8295	25.49	16.2465	38.8782	13.7488	29.4727	0	0	0	0	0	0	34.2413	22.9605	31.3865	77.3528	150.856	93.3763
Q86YS6	RAB43	6	1	46.1522	0.58491	-0.599471	Ras-related protein Rab-43 OS=Homo sapiens GN=RAB43 PE=1 SV=1	485.514	634.51	587.781	17.2698	0	17.7259	12.6449	0	0	0	10.7502	0	0	1.45915	0	340.026	363.444	442.908
Q96BM9	ARL8A	12	2	98.492	0.588445	-0.0385803	ADP-ribosylation factor-like protein 8A OS=Homo sapiens GN=ARL8A PE=1 SV=1	860.389	865.141	932.858	431.506	439.816	328.503	1701.7	1908.26	1693.68	94.5982	238.833	164.984	1250.23	1235.7	1298.59	1456.63	1530.17	1650.36
P53634	CTSC	8	1	41.7987	0.588656	1.50515	Dipeptidyl peptidase 1 OS=Homo sapiens GN=CTSC PE=1 SV=2	358.192	588.788	466.204	304.655	339.222	348.17	91.3442	276.718	929.995	8800	13.8126	181.91	361.112	342.123	158.577	214.633	211.977	227.798
O75368	SH3BGRL	8	3	47.3016	0.588677	-0.446217	SH3 domain-binding glutamic acid-rich-like protein OS=Homo sapiens GN=SH3BGRL PE=1 SV=1	540.192	513.631	495.661	421.147	480.012	395.799	61.0828	0	0	23.074	475.181	20.3033	407.136	424.501	277.933	208.809	229.925	67.1592
J3QLN6	EIF4A1	12	1	121.404	0.588698	-1.48488	Eukaryotic initiation factor 4A-I (Fragment) OS=Homo sapiens GN=EIF4A1 PE=1 SV=1	18.2805	6.4495	4.21582	1044	1195.23	1074.8	0	0	23.0228	0	24.2147	433.307	74.4363	52.4515	74.3403	437.117	42.9334	63.7979
P11532	DMD	59	2	300.432	0.589248	10.2822	Dystrophin OS=Homo sapiens GN=DMD PE=1 SV=3	0.168509	0	0.657062	4.99043	0	3.28969	3.2235	0	7.60503	25.9779	0	24796.1	0	0	1.40596	0	0	0
P23526	AHCY	15	7	127.021	0.589481	-0.0945047	Adenosylhomocysteinase OS=Homo sapiens GN=AHCY PE=1 SV=4	7156.94	7265.24	7178.25	4119.67	4603.91	3861.54	16816.8	9847.02	11848.9	9016.21	565.686	2723.62	10455.9	9649.57	8942.65	8958.2	8864.61	8912.38
Q14596	NBR1	7	3	40.5212	0.589798	0.92546	Next to BRCA1 gene 1 protein OS=Homo sapiens GN=NBR1 PE=1 SV=3	14790.5	14370.2	14824.2	786.615	781.951	791.267	1946.93	2284.81	2279.89	140.19	581.428	465.888	16535.6	15362.3	16190.9	17040	16686.1	17387.1
A6NMZ7	COL6A6	9	4	41.9558	0.590085	1.00994	Collagen alpha-6(VI) chain OS=Homo sapiens GN=COL6A6 PE=1 SV=2	906.981	928.442	924.917	437.054	346.157	311.544	349.139	98.1293	66.0825	106.823	15.4395	259.37	2012.48	1994.42	1917.62	876.025	844.93	770.18
D6R9F5	PALLD	5	1	34.2538	0.590096	-0.256749	Palladin (Fragment) OS=Homo sapiens GN=PALLD PE=1 SV=1	138.592	93.1548	106.441	224.697	206.232	155.331	74.093	0	169.202	10.1058	55.9123	0	192.64	201.509	193.059	248.692	52.1368	23.3134
P62987	UBA52	24	5	149.384	0.590658	0.83926	Ubiquitin-60S ribosomal protein L40 OS=Homo sapiens GN=UBA52 PE=1 SV=2	1695.55	1676.55	1668.22	840.629	884.021	881.271	617.409	795.459	788.301	154.197	1.32507	114.902	3115.66	3092.22	3051.02	2407.41	2791.9	2889.69
O43252	PAPSS1	12	7	70.3678	0.591965	-1.01135	Bifunctional 3'-phosphoadenosine 5'-phosphosulfate synthase 1 OS=Homo sapiens GN=PAPSS1 PE=1 SV=2	2116.26	2222.32	2240.62	3876.04	3887.92	3498.56	71.1965	69.4725	42.4863	13.0973	85.6245	164.062	1729.04	1732.37	1422.88	1319.52	1323.96	1151.23
P08151	GLI1	8	3	43.401	0.592221	0.571863	Zinc finger protein GLI1 OS=Homo sapiens GN=GLI1 PE=1 SV=1	437.122	409.083	374.69	1007.54	1036.88	1027.22	74.1422	187.683	6.85868	20.5471	586.905	31.9918	1469.78	1261.79	1431.06	626.054	686.635	665.212
P05198	EIF2S1	11	2	64.3721	0.592344	-0.101948	Eukaryotic translation initiation factor 2 subunit 1 OS=Homo sapiens GN=EIF2S1 PE=1 SV=3	154.531	242.117	261.573	348.737	561.615	697.682	29.1166	0	8.02559	0	0	0.247605	348.811	377.412	301.898	505.385	468.821	143.67
Q9BZZ5	API5	6	1	35.0164	0.594434	1.18808	Apoptosis inhibitor 5 OS=Homo sapiens GN=API5 PE=1 SV=3	145.081	235.371	215.566	8.71207	3.00026	13.4946	0	0	17.5084	0	0	0	231.162	401.301	373.072	282.917	124.028	42.8677
P11387	TOP1	5	3	33.9541	0.595071	0.0533244	DNA topoisomerase 1 OS=Homo sapiens GN=TOP1 PE=1 SV=2	274.163	211.108	266.919	445.857	467.529	486.687	441.35	384.093	287.315	100.453	317.079	552.464	549.983	497.673	841.994	172.434	217.032	138.846
Q96T76	MMS19	14	4	76.5801	0.595095	4.41506	MMS19 nucleotide excision repair protein homolog OS=Homo sapiens GN=MMS19 PE=1 SV=2	251.902	343.696	345.408	146.219	82.5581	113.358	133.726	302.313	665.741	49.3655	49412.7	242.798	202.733	165.281	187.871	170.264	241.026	207.211
P13611	VCAN	72	10	500.638	0.595396	0.549394	Versican core protein OS=Homo sapiens GN=VCAN PE=1 SV=3	1664.19	1780.52	1531.49	943	699.402	739.034	549.411	411.772	326.621	217.445	3608.56	174.945	1689.36	1631.43	1114.71	1761.59	1387.94	1066.37
Q9BVG8	KIFC3	18	4	88.0893	0.596473	-0.257017	Kinesin-like protein KIFC3 OS=Homo sapiens GN=KIFC3 PE=1 SV=4	457.252	431.931	324.885	42.0879	37.0991	32.8694	22.8577	251.642	1056.33	29.1628	9.80478	5.01912	548.65	633.459	654.085	129.747	110.793	102.665
Q86VW0	SESTD1	5	1	26.289	0.596647	-2.42493	SEC14 domain and spectrin repeat-containing protein 1 OS=Homo sapiens GN=SESTD1 PE=1 SV=2	635.093	1783.39	1396.03	0	0	0	0	0	0	19.073	0	0	0	100.957	158.577	182.177	214.492	35.0577
P46781	RPS9	25	2	173.204	0.596723	-0.224942	40S ribosomal protein S9 OS=Homo sapiens GN=RPS9 PE=1 SV=3	588.599	542.376	584.13	2.47339	0	0	1494.32	2501.03	776.46	30.1084	0	63.5545	676.474	668.051	647.224	1126.34	1133.51	1207.26
P40429	RPL13A	8	2	46.3061	0.597944	0.550781	60S ribosomal protein L13a OS=Homo sapiens GN=RPL13A PE=1 SV=2	301.394	222.157	170.512	108.697	107.379	90.6705	314.957	0	511.145	573.7	2.11611	55.6895	429.519	307.507	329.969	211.036	214.142	552.524
A0A1C7CYX9	DPYSL2	42	1	396.241	0.598064	1.32692	Dihydropyrimidinase-related protein 2 OS=Homo sapiens GN=DPYSL2 PE=1 SV=1	873.305	807.009	791.554	1002.59	985.996	1004.12	846.164	1004.7	1111.71	165.953	13513.8	1048.64	1265.24	1247.36	1224.86	901.082	894.206	879.801
Q16555	DPYSL2	45	5	366.965	0.598067	1.32692	Dihydropyrimidinase-related protein 2 OS=Homo sapiens GN=DPYSL2 PE=1 SV=1	6863.42	6342.39	6220.92	7879.44	7749.06	7891.51	6650.11	7896.04	8737.05	1304.24	106206	8241.36	9943.7	9803.19	9626.35	7081.72	7027.68	6914.47
P63241	EIF5A	18	3	186.643	0.598107	0.571645	Eukaryotic translation initiation factor 5A-1 OS=Homo sapiens GN=EIF5A PE=1 SV=2	562.95	470.778	541.544	695.026	846.115	672.313	1606.67	1552.76	1906.07	4258.44	1452.6	3666.55	552.226	463.856	613.832	673.575	764.092	714.125
Q9Y4G8	RAPGEF2	19	3	100.795	0.59858	0.0277048	Rap guanine nucleotide exchange factor 2 OS=Homo sapiens GN=RAPGEF2 PE=1 SV=1	1909.02	1661.71	1626.63	1540.1	1562.07	1615.85	606.479	667.508	491.304	143.876	318.187	354.159	1685.98	1613.96	1651.44	2185.68	1902.63	2051.23
Q8NB90	SPATA5	22	4	126.056	0.599104	1.87747	Spermatogenesis-associated protein 5 OS=Homo sapiens GN=SPATA5 PE=1 SV=3	682.392	733.765	733.318	615.435	587.977	726.474	153.532	529.548	622.242	86.0887	14618.8	172.787	755.313	676.025	515.545	973.306	901.71	1085.38
Q8NC51	SERBP1	23	11	151.306	0.599289	0.24506	Plasminogen activator inhibitor 1 RNA-binding protein OS=Homo sapiens GN=SERBP1 PE=1 SV=2	3468.03	3899.51	3320.16	2907.21	2711.48	3007.88	4479.03	4514.55	4282.3	141.709	2199.31	896.717	6173.92	6320.64	4342.3	6460.46	6704.27	5384.64
O14647	CHD2	26	5	133.941	0.599843	1.02654	Chromodomain-helicase-DNA-binding protein 2 OS=Homo sapiens GN=CHD2 PE=1 SV=2	197.094	191.686	155.07	488.892	595.704	586.658	201.086	2550.21	343.775	990.779	100.601	8789.65	137.408	155.966	122.499	162.121	212.9	145.586
Q93077	HIST1H2AC	34	18	139.728	0.600487	0.296945	Histone H2A type 1-C OS=Homo sapiens GN=HIST1H2AC PE=1 SV=3	14330.2	13541.5	13175.4	10576	10977.7	10878.6	29204.7	33341.8	33389.4	798.803	538.476	12812.8	35662.5	32388.3	33617.3	30695.6	30209.6	31410.1
P17174	GOT1	9	3	66.608	0.601086	-0.0783969	Aspartate aminotransferase_ cytoplasmic OS=Homo sapiens GN=GOT1 PE=1 SV=3	4086.45	3915.03	3827.45	3815.12	3487.53	3541.66	5667.63	5856.57	5629.34	5415.12	5763.14	2720.04	4177.89	4022.58	3832.58	4014.63	3889.11	3885.24
Q6P2D8	XRRA1	4	1	21.5215	0.601106	-0.561637	X-ray radiation resistance-associated protein 1 OS=Homo sapiens GN=XRRA1 PE=2 SV=2	757.318	758.166	819.952	609.846	505.896	702.381	214.208	8.2214	0	0	0	78.8569	287.052	335.207	317.653	574.67	611.042	760.395
Q96P70	IPO9	10	3	67.1755	0.601387	0.483932	Importin-9 OS=Homo sapiens GN=IPO9 PE=1 SV=3	357.789	387.316	387.666	888.356	344.687	100.761	283.461	113.034	61.4799	7.27411	3.82407	41.0789	302.404	754.139	898.591	667.005	734.835	680.977
Q9P2P6	STARD9	18	7	99.661	0.601583	0.0305384	StAR-related lipid transfer protein 9 OS=Homo sapiens GN=STARD9 PE=1 SV=3	477.774	475.389	345.932	1073.5	1169.42	1087.56	762.132	827.697	776.002	2238.02	1114.14	99.5698	806.171	641.164	722.34	409.381	493.584	620.683
P46776	RPL27A	12	4	69.1047	0.602592	0.933926	60S ribosomal protein L27a OS=Homo sapiens GN=RPL27A PE=1 SV=2	902.884	825.738	860.196	100.319	122.126	123.067	660.766	43.7951	763.023	15.0554	60.714	130.333	973.657	954.283	1081.13	1700.08	1714.69	1779.77
Q86XL3	ANKLE2	4	1	27.7805	0.603346	0.11118	Ankyrin repeat and LEM domain-containing protein 2 OS=Homo sapiens GN=ANKLE2 PE=1 SV=4	236.805	175.758	187.677	18.6271	57.2601	65.2577	276.192	263.943	152.923	18.6275	0.135964	103.376	195.939	149.923	283.168	237.059	287.167	273.963
Q7Z406	MYH14	81	9	613.191	0.603405	1.22036	Myosin-14 OS=Homo sapiens GN=MYH14 PE=1 SV=2	2911.85	3320.49	3140.27	1439.7	1345.24	1721.17	1811.19	1109.97	1456.05	3406.24	27969.5	874.309	1366.98	1210.19	1234.71	2193.8	2159.07	2122.25
P55072	VCP	89	47	733.065	0.604047	1.43831	Transitional endoplasmic reticulum ATPase OS=Homo sapiens GN=VCP PE=1 SV=4	12997.2	7831.89	7546.24	12676.5	12259.8	11712.9	17993.2	17159	16793.6	52467.7	195959	21845.1	6805.37	7836.41	7905.94	8007.86	7881.49	8284.11
Q12907	LMAN2	17	1	118.55	0.604349	1.39127	Vesicular integral-membrane protein VIP36 OS=Homo sapiens GN=LMAN2 PE=1 SV=1	318.837	312.175	305.511	991.675	1191.12	1226.28	0	245.954	0	0	4240.25	0	1215.27	1149.07	1516.81	1272.71	1247.81	1402.16
O43707	ACTN4	92	16	919.8	0.604705	0.0249291	Alpha-actinin-4 OS=Homo sapiens GN=ACTN4 PE=1 SV=2	48752	45523.2	44721.9	64128.5	60716.3	60027.8	13794.5	10212.2	14707.4	2826.26	12214.9	3273.56	57063.1	54210.5	54768.3	61012.7	60734.9	62799.3
P49721	PSMB2	9	3	69.9272	0.605231	0.0485333	Proteasome subunit beta type-2 OS=Homo sapiens GN=PSMB2 PE=1 SV=1	3138.2	3005.81	2693.3	2876.52	2524.81	2819.66	3297.76	2502.99	3255.82	3468.22	3484.13	2278.79	3392.66	2960.63	2658.78	2908.71	2962.1	2894.32
Q99832	CCT7	29	13	212.755	0.606465	0.500823	T-complex protein 1 subunit eta OS=Homo sapiens GN=CCT7 PE=1 SV=2	8056.27	8089.87	8190.1	3891.81	3462.21	3035.43	3581.71	3197.09	3353.77	2091.21	872.444	2886.54	9003.96	9330.17	9880.76	9512.51	9838.45	10059.3
Q9Y265	RUVBL1	21	2	167.378	0.606793	-0.201258	RuvB-like 1 OS=Homo sapiens GN=RUVBL1 PE=1 SV=1	2759	2410.1	1839.66	844.553	759.409	381.184	923.829	760.706	877.786	395.801	148.163	860.311	1017.94	855.517	1394.48	1833.1	1704.51	1841.69
Q9UN86	G3BP2	14	6	80.7518	0.607178	0.612856	Ras GTPase-activating protein-binding protein 2 OS=Homo sapiens GN=G3BP2 PE=1 SV=2	1477.95	1358.03	1468.64	653.286	746.353	592.221	1082.74	406.783	793.958	313.428	229.45	444.359	1377.26	2014.04	3677.71	1634.85	1786.77	1643.32
P37802	TAGLN2	22	3	206.929	0.607375	1.02167	Transgelin-2 OS=Homo sapiens GN=TAGLN2 PE=1 SV=3	667.681	592.123	565.906	108.008	89.5973	115.613	100746	111526	113554	216813	198054	247364	363.567	326.019	392.286	848.127	767.938	925.395
P12882	MYH1	65	5	352.576	0.607754	0.164099	Myosin-1 OS=Homo sapiens GN=MYH1 PE=1 SV=3	50321.3	46830.6	47854.8	18143.4	19215.8	18220.3	68632.8	68167.5	74671.9	62033.2	2258.2	1570.94	70734.2	67492.1	68390.2	61235.7	60422.2	67560.6
P04075	ALDOA	61	13	465.844	0.608425	1.06626	Fructose-bisphosphate aldolase A OS=Homo sapiens GN=ALDOA PE=1 SV=2	1477.52	1878.85	1987.68	790.759	502.731	545.598	67951.3	74485.7	76964.7	104932	195653	162986	2514.67	2319.62	2314.94	1752.43	1378.69	616.728
Q96PK6	RBM14	6	1	31.9445	0.609071	0.46529	RNA-binding protein 14 OS=Homo sapiens GN=RBM14 PE=1 SV=2	3.55511	45.8994	10.9311	92.7092	113.663	52.7856	7.26836	17.0796	10.6578	0	50.7188	48.1096	115.118	152.436	0	36.9304	86.1768	0
Q9Y2J2	EPB41L3	14	2	85.1322	0.609238	2.39484	Band 4.1-like protein 3 OS=Homo sapiens GN=EPB41L3 PE=1 SV=2	76.6297	161.206	125.75	162.16	79.3991	124.001	284.256	170.364	321.072	257.594	6790.72	7.39798	228.097	111.574	273.896	189.858	54.7648	0.321611
Q9UI15	TAGLN3	5	1	31.4161	0.609611	1.08789	Transgelin-3 OS=Homo sapiens GN=TAGLN3 PE=1 SV=2	911.286	863.225	1009.28	60.4223	90.6872	122.365	0	0	0	0	0	0	944.017	851.716	1036.69	1088.85	1224.28	1353.08
Q8NHP8	PLBD2	4	1	24.1058	0.612065	0.0269897	Putative phospholipase B-like 2 OS=Homo sapiens GN=PLBD2 PE=1 SV=2	440.379	493.493	484.785	35.7916	0	179.424	0	0	0	0	0	0	190.374	291.077	293.513	263.004	323.584	303.175
P07948	LYN	7	1	41.8914	0.615799	2.4343	Tyrosine-protein kinase Lyn OS=Homo sapiens GN=LYN PE=1 SV=3	878.174	846.199	910.715	238.534	308.12	254.54	108.571	0	41.7743	109.174	0	0	2776.7	2699.26	2789.36	3529.69	3808.37	3673.31
P83111	LACTB	6	2	37.0101	0.617408	-0.73406	Serine beta-lactamase-like protein LACTB_ mitochondrial OS=Homo sapiens GN=LACTB PE=1 SV=2	275.965	264.689	331.012	1586.4	1534.32	1463.74	156.66	224.097	236.387	263.772	566.249	208.933	773.193	415.871	428.165	357.589	390.228	247.309
Q96TA1	FAM129B	19	6	151.321	0.619853	0.293862	Niban-like protein 1 OS=Homo sapiens GN=FAM129B PE=1 SV=3	3216.8	3953.17	3986.35	2263.86	2524.79	2020.14	714.198	577.677	388.565	1291.53	792.477	292.261	3186.89	3160.23	3780.13	3780.75	3695.99	4103.56
P0DP23	CALM1	18	1	180.254	0.619896	1.12463	Calmodulin-1 OS=Homo sapiens GN=CALM1 PE=1 SV=1	74.4335	21.3621	35.6796	145.547	264.974	232.645	0	0	0	0	0	0	110.491	221.942	210.253	460.211	328.472	357.703
P06753	TPM3	28	2	305.246	0.620048	-0.111754	Tropomyosin alpha-3 chain OS=Homo sapiens GN=TPM3 PE=1 SV=2	140.085	197.885	161.896	398.889	409.356	483.808	73.4009	11.3439	35.2602	56.9071	0	20.487	197.365	272.336	207.28	388.66	372.68	253.7
O95881	TXNDC12	5	1	37.3285	0.620511	0.6535	Thioredoxin domain-containing protein 12 OS=Homo sapiens GN=TXNDC12 PE=1 SV=1	712.685	794.696	745.098	427.293	410.149	456.691	554.513	0	0	0	0	0.0422178	1216.96	1047.03	5.5045	1359.84	1453.53	1368.07
Q9NR48	ASH1L	19	9	107.031	0.621428	2.40278	Histone-lysine N-methyltransferase ASH1L OS=Homo sapiens GN=ASH1L PE=1 SV=2	94.5184	96.3306	117.761	49.1443	61.2634	57.634	1225.62	1222.48	1248.17	20762.4	113.903	214.128	151.65	176.757	178.016	137.742	179.749	152.988
Q9BXT6	MOV10L1	3	2	15.8794	0.62157	2.81557	RNA helicase Mov10l1 OS=Homo sapiens GN=MOV10L1 PE=2 SV=1	190.91	149.118	130.141	471.08	458.137	317.831	90.8353	513.546	297.78	205.065	17148.3	0	222.361	194.786	154.715	161.103	173.574	180.413
Q13838	DDX39B	34	5	253.116	0.621964	1.94529	Spliceosome RNA helicase DDX39B OS=Homo sapiens GN=DDX39B PE=1 SV=1	313.258	299.987	341.524	222.03	224.353	240.54	223830	257638	261149	1.05161e+06	1.30033e+06	511012	673.385	542.375	910.938	288.906	329.598	551.876
O43747	AP1G1	4	2	22.6596	0.622428	-0.226631	AP-1 complex subunit gamma-1 OS=Homo sapiens GN=AP1G1 PE=1 SV=5	2078	2059.97	1930.96	2200.14	2721.72	2754.01	727.715	6185.74	963.164	642.701	1502.57	542.754	2108.65	2066.83	2038.16	2963.22	3102.09	3511.3
P13637	ATP1A3	27	1	182.934	0.625641	-2.52631	Sodium/potassium-transporting ATPase subunit alpha-3 OS=Homo sapiens GN=ATP1A3 PE=1 SV=3	0	0	0	1.57618	0	0	26.5572	51.2825	23.9922	0	0	0.927848	2.62004	3.589	3.56008	2.31688	0	4.93592
Q96JQ2	CLMN	10	3	59.2293	0.626341	-0.137918	Calmin OS=Homo sapiens GN=CLMN PE=1 SV=1	825.32	710.866	753.425	839.221	815.289	916.311	134.984	155.052	208.092	94.1955	131.578	69.7712	810.584	715.873	862.065	709.714	710.069	766.167
P22307	SCP2	12	4	79.785	0.626412	0.661211	Non-specific lipid-transfer protein OS=Homo sapiens GN=SCP2 PE=1 SV=2	1231.55	1108.61	1137.7	464.869	640.577	495.276	605.812	314.181	362.55	1083.17	0	46.0611	1830.95	1642.22	985.939	1449.58	1556.6	1465.04
Q13332	PTPRS	22	3	123.855	0.628236	4.60798	Receptor-type tyrosine-protein phosphatase S OS=Homo sapiens GN=PTPRS PE=1 SV=3	0	0	0.426617	2.34463	0	5.14e-05	263.369	287.865	385.824	22365.2	0	531.169	2.97377	4.74856	7.69996	0	1.86797	5.03024
P52565	ARHGDIA	14	2	88.0311	0.628747	1.05531	Rho GDP-dissociation inhibitor 1 OS=Homo sapiens GN=ARHGDIA PE=1 SV=3	408.255	416.263	373.106	129.617	173.147	168.806	152.402	145.835	189.782	1.77174	111.302	0	894.777	769.72	472.21	632.596	657.367	943.312
Q15404	RSU1	5	2	31.8001	0.629225	0.616961	Ras suppressor protein 1 OS=Homo sapiens GN=RSU1 PE=1 SV=3	3049.48	3044.09	2837.18	1305.07	950.485	1053.93	130.176	433.279	460.101	1229.61	9.71667	0	2487.81	2749.22	2801.47	3617.78	3566.68	3879.62
Q6UB98	ANKRD12	16	3	84.3313	0.630237	0.204091	Ankyrin repeat domain-containing protein 12 OS=Homo sapiens GN=ANKRD12 PE=1 SV=3	1566.95	1415.6	1359.28	697.068	835.225	616.29	1366.68	189.486	358.923	652.575	4904.06	138.555	947.711	949.722	206.861	708.804	868.734	305.778
P61956	SUMO2	4	1	14.8094	0.63084	0.541902	Small ubiquitin-related modifier 2 OS=Homo sapiens GN=SUMO2 PE=1 SV=3	589.222	281.278	338.003	229.135	248.606	241.211	0	0	0.00720771	29.2035	0	0	364.181	352.122	351.721	546.945	531.507	630.495
O00472	ELL2	5	3	24.3971	0.631353	0.206079	RNA polymerase II elongation factor ELL2 OS=Homo sapiens GN=ELL2 PE=1 SV=2	246.489	243.378	263.779	620.835	743.26	727.086	165.969	162.549	159.569	54.641	142.856	4.55856	509.314	502.307	438.619	751.993	748.625	691.765
P62314	SNRPD1	9	1	45.1003	0.631525	1.9283	Small nuclear ribonucleoprotein Sm D1 OS=Homo sapiens GN=SNRPD1 PE=1 SV=1	319.509	290.09	260.127	21.4102	29.1999	43.8177	126.915	0	0	0	0	0	660.561	627.436	685.527	705.45	732.613	741.09
Q9NTJ4	MAN2C1	15	5	93.4999	0.631658	1.22071	Alpha-mannosidase 2C1 OS=Homo sapiens GN=MAN2C1 PE=1 SV=1	1707.95	1880.04	1842.41	183.39	143.021	174.155	1151.47	1111.66	1266.79	362.782	16237	195.519	959.455	863.954	790.979	1135.64	800.056	704.307
P62269	RPS18	23	3	160.001	0.631759	-0.452363	40S ribosomal protein S18 OS=Homo sapiens GN=RPS18 PE=1 SV=3	972.563	797.785	448.098	85.9175	83.9086	79.278	9.62053	7.73097	0.237149	0	2.82442	0	99.3082	130.04	28.5584	553.285	490.269	511.966
Q16512	PKN1	7	2	31.7594	0.632701	0.578482	Serine/threonine-protein kinase N1 OS=Homo sapiens GN=PKN1 PE=1 SV=2	432.019	463.359	483.419	218.161	233.573	236.873	275.947	297.999	283.296	140.89	122.181	0	600.468	593.499	874.389	557.401	716.655	761.823
Q8IV08	PLD3	9	3	60.7283	0.633267	0.908357	Phospholipase D3 OS=Homo sapiens GN=PLD3 PE=1 SV=1	818.992	712.187	733.121	31.757	22.75	30.1688	354.617	318.978	427.853	0	0	4.29119	986.929	961.966	985.803	1176.53	1144.97	1215.63
Q9UQ80	PA2G4	15	4	109.798	0.634013	0.15861	Proliferation-associated protein 2G4 OS=Homo sapiens GN=PA2G4 PE=1 SV=3	2996.41	3267.45	3055.7	2424.5	2356.96	2309.13	2132.22	1123.18	1139.3	565.728	104.742	1540.04	3655.91	3080.36	3027.41	3887.56	3743.05	3617.79
O94822	LTN1	5	2	25.0596	0.636886	1.30362	E3 ubiquitin-protein ligase listerin OS=Homo sapiens GN=LTN1 PE=1 SV=6	164.65	124.56	130.483	165.477	238.632	208.572	336.493	0	0	0	36.0312	10.8809	85.9233	141.112	153.125	934.532	1033.1	984.306
Q14247	CTTN	28	14	161.678	0.637331	0.361525	Src substrate cortactin OS=Homo sapiens GN=CTTN PE=1 SV=2	3070.63	2793.39	2888.79	1559.76	1646.09	1719.49	1880.69	1839.11	2138.39	669.114	783.647	4536.29	2836.49	2770.12	3929.15	2802.48	3558.97	3213.67
P49006	MARCKSL1	8	4	57.2207	0.637959	0.418254	MARCKS-related protein OS=Homo sapiens GN=MARCKSL1 PE=1 SV=2	3237.53	2974.78	2983.34	5449.24	5359.52	5165.66	2002.12	937.256	1617.61	8.39212	527.421	5150.35	6240.79	5817.11	10102.2	3405.37	3293.92	5179
F8VW96	CSRP2	12	1	82.4509	0.63915	2.13305	Cysteine and glycine-rich protein 2 OS=Homo sapiens GN=CSRP2 PE=1 SV=1	274.494	144.98	174.792	291.471	190.147	259.249	19.824	176.991	276.099	2.8902	418.916	672.973	285.669	371.959	5625.73	267.54	206.674	78.5389
P33991	MCM4	7	1	44.3944	0.640013	-0.192892	DNA replication licensing factor MCM4 OS=Homo sapiens GN=MCM4 PE=1 SV=5	1770.17	1447.04	1529.39	615.799	564.518	545.5	2427.7	2432.08	2483.62	437.518	579.301	381.337	2209.08	2032.83	2048.78	1439.43	1512.69	1445.81
P49792	RANBP2	28	2	131.331	0.640494	0.450321	E3 SUMO-protein ligase RanBP2 OS=Homo sapiens GN=RANBP2 PE=1 SV=2	133.2	125.931	139.132	248.363	262.834	177.559	91.0104	160.005	61.3071	617.094	320.621	55.1822	195.223	190.715	148.675	164.826	167.497	52.1491
Q8NEZ3	WDR19	13	5	78.6125	0.642574	0.199415	WD repeat-containing protein 19 OS=Homo sapiens GN=WDR19 PE=1 SV=2	820.85	824.24	796.785	1813.72	1669.36	1250.56	740.062	518.54	561.126	2416.27	2166.74	1007.67	640.738	593.818	677.345	954.264	948.652	923.148
Q15746	MYLK	10	1	56.9769	0.643965	0.455835	Myosin light chain kinase_ smooth muscle OS=Homo sapiens GN=MYLK PE=1 SV=4	540.732	560.864	617.696	41.5594	72.9969	65.8774	466.003	22.1542	0	147.194	0	16.5059	419.834	454.317	419.619	590.413	615.795	611.488
P19022	CDH2	13	3	78.8021	0.644937	1.22726	Cadherin-2 OS=Homo sapiens GN=CDH2 PE=1 SV=4	338.568	453.34	430.842	85.174	103.208	52.5927	202.151	210.888	659.544	4.68951	1732.17	19.8249	698.796	737.713	627.129	729.858	751.73	636.159
P61011	SRP54	5	1	26.7384	0.645617	0.766915	Signal recognition particle 54 kDa protein OS=Homo sapiens GN=SRP54 PE=1 SV=1	288.652	223.235	268.519	1049.58	190.968	612.632	0	0	0	0	28.6633	0	428.781	527.805	669.567	2293.4	187.322	345.846
P06744	GPI	31	2	247.427	0.645644	1.39647	Glucose-6-phosphate isomerase OS=Homo sapiens GN=GPI PE=1 SV=4	271.675	227.037	217.851	46.7112	30.4187	33.4375	310.618	343.055	284.778	0	184.525	2058.41	328.039	336.643	327.219	478.227	492.752	442.188
Q8IZQ1	WDFY3	17	5	79.2098	0.645979	-0.0946772	WD repeat and FYVE domain-containing protein 3 OS=Homo sapiens GN=WDFY3 PE=1 SV=2	3849.74	3849.89	3309.97	1647.91	1509.37	1795.63	1583.88	2517.65	2044.4	979.932	1030.03	1278.24	3608.51	3020.56	2971.26	2580.4	2418.63	2816.61
O14686	KMT2D	10	5	48.4007	0.646761	1.97966	Histone-lysine N-methyltransferase 2D OS=Homo sapiens GN=KMT2D PE=1 SV=2	4620.73	4554.47	4393.26	6109.32	5944.1	6058.28	17405.6	17754.9	18160.9	66189.5	194708	52693.6	3921.45	3578.9	4888.01	3285.09	2669.45	3312.06
Q96L03	SPATA17	4	1	27.2838	0.649145	-2.03	Spermatogenesis-associated protein 17 OS=Homo sapiens GN=SPATA17 PE=1 SV=1	43.3365	120.734	104.501	1761.55	1910.86	1780.37	0	10.6282	11.5142	0	0.902454	45.8867	318.446	355.784	52.4267	254.998	276.398	101.482
Q9Y4J8	DTNA	7	1	41.3218	0.649682	0.417015	Dystrobrevin alpha OS=Homo sapiens GN=DTNA PE=1 SV=2	252.074	351.049	362.673	708.823	810.604	855.174	0	0	0	0	685.876	0	427.099	500.551	45.8928	899.935	846.522	1054.1
O00425	IGF2BP3	29	7	204.427	0.649877	0.090409	Insulin-like growth factor 2 mRNA-binding protein 3 OS=Homo sapiens GN=IGF2BP3 PE=1 SV=2	5336.17	5251.24	5196.93	1264.74	1364.54	1380.76	2319.33	3257.39	3224.7	155.959	9824.16	5330.85	1757.11	1548.57	1504.04	3428.65	3577	3318.81
Q9H4A4	RNPEP	12	3	66.967	0.650214	-0.018334	Aminopeptidase B OS=Homo sapiens GN=RNPEP PE=1 SV=2	1176.19	962.149	1035.75	469.112	444.846	390.917	938.813	799.374	1205.04	799.905	490.931	50.4831	956.675	898.835	1080.21	1004.16	984.968	1062.3
Q96G46	DUS3L	7	2	35.0677	0.652218	1.03378	tRNA-dihydrouridine(47) synthase [NAD(P)(+)]-like OS=Homo sapiens GN=DUS3L PE=1 SV=2	161.788	178.575	197.38	60.9022	52.2964	58.9202	160.968	19.466	9.40534	18.2079	8.42197	5.04479	278.284	378.152	354.36	258.257	297.766	243.531
P28702	RXRB	5	3	29.0995	0.652345	3.22879	Retinoic acid receptor RXR-beta OS=Homo sapiens GN=RXRB PE=1 SV=2	193.848	147.952	146.104	305.885	366.026	241.145	350.6	978.999	246.278	81.3407	25945.5	526.668	215.158	182.84	198.008	396.653	166.984	194.191
Q9BSA4	TTYH2	5	1	23.1591	0.653364	1.13288	Protein tweety homolog 2 OS=Homo sapiens GN=TTYH2 PE=1 SV=3	3012.46	2952.25	2923.36	366.077	195.574	431.33	174.6	500.466	159.762	29.7114	563.107	9.09691	3618.21	3220.45	3313.85	4408.71	4205.84	4130.53
Q5TCS8	AK9	8	1	51.5271	0.653737	2.1689	Adenylate kinase 9 OS=Homo sapiens GN=AK9 PE=1 SV=2	251.354	180.031	218.175	115.484	128.21	137.782	34.4388	381.472	228.582	0	0	5815.47	337.54	220.76	328.183	230.047	262.167	340.376
Q709C8	VPS13C	47	13	264.503	0.653744	0.179193	Vacuolar protein sorting-associated protein 13C OS=Homo sapiens GN=VPS13C PE=1 SV=1	2916.78	2815.67	2703.92	3586.12	3404.64	2425.19	8292.68	8774.76	9591.87	1561.06	3297.29	26813.6	3660.58	3470.99	3356.95	2904.99	2606.56	2726.29
Q9BYX7	POTEKP	11	1	139.01	0.654405	0.653262	Putative beta-actin-like protein 3 OS=Homo sapiens GN=POTEKP PE=5 SV=1	691.293	843.496	713.84	438.372	429.295	393.12	364.855	1233.64	549.859	165.884	50.2574	16.759	1015.92	962.887	3271.42	1107.96	1063.45	1243.55
P35749	MYH11	127	30	974.395	0.654642	1.05507	Myosin-11 OS=Homo sapiens GN=MYH11 PE=1 SV=3	1383.79	1341.58	1363.84	1799.9	2012.88	1898.96	17130.2	18548.8	19312.3	15924.6	31738	75542.9	2231.6	2289.2	2494.21	1413.68	1422.13	1570.46
P78310	CXADR	2	2	11.3047	0.65777	-0.662222	Coxsackievirus and adenovirus receptor OS=Homo sapiens GN=CXADR PE=1 SV=1	1978.49	1788.47	1734.75	915.508	1225.24	915.854	5709.98	5504.03	9484.45	2239.96	2493.47	1341.36	1927.58	1871.79	2285.87	2233.19	1892.9	2201.37
Q8N1G4	LRRC47	11	4	68.6965	0.657802	0.861178	Leucine-rich repeat-containing protein 47 OS=Homo sapiens GN=LRRC47 PE=1 SV=1	353.889	391.012	371.109	435.838	478.985	535.388	382.491	299.833	230.073	30.5346	73.493	3903.28	303.654	353.56	282.26	398.603	378.538	595.059
P31689	DNAJA1	12	5	68.2377	0.657848	0.0183864	DnaJ homolog subfamily A member 1 OS=Homo sapiens GN=DNAJA1 PE=1 SV=2	1858.39	1836.92	1807.06	1837.67	1845.47	1508.02	1421.23	1257.13	1316.63	422.652	752.512	1828.89	2305.34	2117.01	2296.16	1626.38	1772.58	1755.41
Q13733	ATP1A4	8	2	43.3231	0.658202	0.57127	Sodium/potassium-transporting ATPase subunit alpha-4 OS=Homo sapiens GN=ATP1A4 PE=1 SV=3	5166.28	4851.93	4670.15	6295.31	5615.09	6376.38	6635.43	7690.7	6020.45	1107.81	794.625	40888.7	7243.8	7185.07	5884.75	5388.36	5308.33	5425.63
Q49MG5	MAP9	4	1	13.2524	0.658934	5.40378	Microtubule-associated protein 9 OS=Homo sapiens GN=MAP9 PE=1 SV=3	0	0	1.4173	0	3.23826	0	3.641	0	0	0	0	0	0.0555369	0.342437	349.258	0	0	1.57805
F6U495	FBN1	9	1	83.6756	0.659177	2.18917	Fibrillin-1 OS=Homo sapiens GN=FBN1 PE=1 SV=1	117.815	113.753	118.188	153.683	181.703	140.634	45.5102	48.4536	27.5881	562.64	3329.49	39.993	39.4201	59.5103	33.9535	82.3115	104.483	68.4278
Q16891	IMMT	35	2	228.446	0.659503	-0.189703	MICOS complex subunit MIC60 OS=Homo sapiens GN=IMMT PE=1 SV=1	232.589	196.806	247.779	187.014	223.289	196.239	611.147	590.48	620.909	220.102	316.36	169.705	403.785	347.342	341.696	171.632	127.721	625.177
Q14410	GK2	6	1	37.3076	0.660529	0.0386904	Glycerol kinase 2 OS=Homo sapiens GN=GK2 PE=2 SV=2	576.449	1237.97	1138.19	1525.57	1513.43	1537	780.202	624.93	692.949	2156.12	1245.79	82.0324	1412.27	1451.75	1090.1	1077.26	814.243	558.794
Q92769	HDAC2	7	1	49.5466	0.660586	1.77255	Histone deacetylase 2 OS=Homo sapiens GN=HDAC2 PE=1 SV=2	131.5	167.558	189.196	210.132	192.762	206.291	0	0	0	0	0	0	807.92	1111.88	1033.76	327.182	268.613	200.116
P57721	PCBP3	22	1	144.298	0.661295	2.66994	Poly(rC)-binding protein 3 OS=Homo sapiens GN=PCBP3 PE=2 SV=2	51.9324	49.2138	38.6967	40.3243	62.0827	75.9958	0	0	0	0	0	0	415.872	425.936	0	376.916	425.827	380.767
Q15021	NCAPD2	7	2	37.0814	0.661602	-0.0743899	Condensin complex subunit 1 OS=Homo sapiens GN=NCAPD2 PE=1 SV=3	1693.54	1421.31	1502.16	1604.46	1221.28	1638.84	651.745	597.875	516.171	749.174	198.315	1456.17	922.895	866.468	768.74	1670.57	1758.95	1910.96
O96028	NSD2	7	2	38.4994	0.665952	1.63384	Histone-lysine N-methyltransferase NSD2 OS=Homo sapiens GN=NSD2 PE=1 SV=1	425.544	1001.76	517.946	232.439	462.63	250.495	342.934	69.6809	212.223	0	62.2283	2120.06	2816.74	2185.16	0	951.653	601.182	2173.38
P41252	IARS	47	1	314.721	0.666378	0.649125	Isoleucine--tRNA ligase_ cytoplasmic OS=Homo sapiens GN=IARS PE=1 SV=2	1421.07	1496.28	1498.76	1704.64	2044.95	2194.38	306.76	399.498	359.959	1459.2	2331.66	27.5433	1306.48	1487.31	1643.16	3122.09	3201.25	3340.23
Q8ND07	BBOF1	4	1	17.2121	0.66719	-0.0713384	Basal body-orientation factor 1 OS=Homo sapiens GN=BBOF1 PE=2 SV=3	6803.11	5804.18	5717.91	5380.6	4982.75	4014.3	8145.03	7820.33	9278.98	2871.87	6632.01	3853.51	8446.74	6767.71	6648.73	7171.48	6447.65	6311.8
Q9UPZ9	ICK	5	1	33.5024	0.667328	0.563226	Serine/threonine-protein kinase ICK OS=Homo sapiens GN=ICK PE=1 SV=1	97.1251	82.4306	35.0347	6.10952	16.8156	6.59847	14.8542	211.129	163.378	0	0	0	100.905	172.628	129.286	190.134	194.429	148.62
P12081	HARS	29	1	166.372	0.668629	-1.69075	Histidine--tRNA ligase_ cytoplasmic OS=Homo sapiens GN=HARS PE=1 SV=2	83.9357	98.8028	73.4371	0	0	0	579.012	789.209	808.084	0	0	0	51.2218	45.4715	45.561	189.854	208.362	213.031
Q8IYM0	FAM186B	20	2	132.271	0.668723	0.154615	Protein FAM186B OS=Homo sapiens GN=FAM186B PE=2 SV=2	233.832	284.038	296.003	49.0671	42.0005	89.7236	6.89466	6.54365	14.5581	507.323	5.36361	104.121	147.27	137.258	125.888	25.468	49.7911	35.867
P50570	DNM2	22	7	125.667	0.672247	0.153405	Dynamin-2 OS=Homo sapiens GN=DNM2 PE=1 SV=2	10473.1	10537.7	10625.8	3445.33	3319.57	3264.55	5754.1	3528.24	3323.98	2176.83	1141.14	266.999	9105.36	8897	8962.07	9343.82	10130.5	10337.5
Q96QV6	HIST1H2AA	10	2	119.793	0.67279	-3.15402	Histone H2A type 1-A OS=Homo sapiens GN=HIST1H2AA PE=1 SV=3	75.7891	65.4836	88.6051	6885.92	6401.34	6114.37	3.28715	0	0	0	0	0	552.943	617.01	441.974	179.774	203.209	210.91
P16144	ITGB4	5	4	21.1238	0.672868	0.573984	Integrin beta-4 OS=Homo sapiens GN=ITGB4 PE=1 SV=5	2508.2	2618.14	2534.33	3233.69	2874.22	3294.65	7845.29	6171.34	5931.2	35019.6	4272.27	1334.33	2421.5	2108.26	2135.37	2620.32	2759.33	2424.74
F5H7Y6	RAP1B	10	1	103.341	0.674295	-0.147937	Ras-related protein Rap-1b OS=Homo sapiens GN=RAP1B PE=1 SV=1	151.059	171.648	217.82	399.99	434.691	375.444	0	83.31	0	0.0505594	447.687	193.567	201.113	245.063	247.487	92.538	81.0519	146.666
P49720	PSMB3	12	1	107.045	0.674448	0.4967	Proteasome subunit beta type-3 OS=Homo sapiens GN=PSMB3 PE=1 SV=2	724.683	881.152	1027.81	197.755	192.934	225.993	429.668	485.365	319.752	195.314	144.566	0	817.75	1016.76	986.299	1067.7	1016.3	1083.72
Q9Y617	PSAT1	34	17	226.051	0.674666	1.20332	Phosphoserine aminotransferase OS=Homo sapiens GN=PSAT1 PE=1 SV=2	6506.18	6119.22	5918.52	4510.8	4558.42	4010.28	11316.4	11236	11795.5	7183.92	106145	6489.35	5344.49	4902.25	5450.47	5240.86	5704.03	5451.46
Q15323	KRT31	6	1	47.3364	0.675075	0.29468	Keratin_ type I cuticular Ha1 OS=Homo sapiens GN=KRT31 PE=1 SV=3	469.387	304.81	252.168	11.3407	15.0478	5.16483	854.247	105.084	1068.98	0.226067	537.893	324.996	854.431	872.69	753.336	235.687	123.808	82.5414
Q14644	RASA3	6	1	29.6868	0.675498	-0.0188173	Ras GTPase-activating protein 3 OS=Homo sapiens GN=RASA3 PE=1 SV=3	5777.07	5001.81	5143.71	5468.39	4313.76	6337.44	7920.91	6397.51	5718.68	8006.49	3313.2	10036.8	4549.08	4116.6	4158.72	5665.79	5693.32	5864.44
P61163	ACTR1A	21	1	148.88	0.676778	-2.28495	Alpha-centractin OS=Homo sapiens GN=ACTR1A PE=1 SV=1	10.0667	14.455	10.1723	16.6057	11.7148	11.4063	0	729	0	0	57.36	0	12.7532	0	31.6375	6.13565	28.4625	28.507
Q4VCS5	AMOT	5	1	23.9223	0.676989	0.588198	Angiomotin OS=Homo sapiens GN=AMOT PE=1 SV=1	175.265	168.685	182.187	38.3307	14.357	29.0239	0	0	0	0	0	0	156.823	121.256	150.35	156.6	136.435	192.358
P08572	COL4A2	4	1	19.0602	0.679257	-0.416615	Collagen alpha-2(IV) chain OS=Homo sapiens GN=COL4A2 PE=1 SV=4	5.85559	25.7753	45.3275	7.18531	5.24731	4.20548	121.547	135.508	276.43	0	0	217.618	22.8053	46.155	58.2028	25.5307	29.2829	70.2027
Q8TEX9	IPO4	11	1	69.5055	0.679272	2.3388	Importin-4 OS=Homo sapiens GN=IPO4 PE=1 SV=2	0	0	0	139.905	166.902	179.31	0	0	0	0	0	2370.89	0	3.95009	0	21.3002	22.6382	40.4006
Q15019	2002-09-01	23	1	207.805	0.680257	0.859509	Septin-2 OS=Homo sapiens GN=SEPT2 PE=1 SV=1	259.814	231.519	208.582	0	0	0	222.127	22.0389	308.966	0.568132	0	0	454.023	387.196	413.634	318.77	343.748	355.618
Q14117	DPYS	8	2	69.4155	0.681519	0.444445	Dihydropyrimidinase OS=Homo sapiens GN=DPYS PE=1 SV=1	361.996	295.036	338.809	37.093	39.7656	41.9444	13.3075	3.69817	0	5.83944	0	7.7041	107.808	130.449	416.404	268.638	320.627	282.468
Q04637	EIF4G1	37	2	228.326	0.681793	0.449798	Eukaryotic translation initiation factor 4 gamma 1 OS=Homo sapiens GN=EIF4G1 PE=1 SV=4	162.833	128.47	119.852	212.232	168.522	155.254	18.4473	25.4222	24.3437	3.46536	98.6396	0	214.823	175.857	395.295	221.678	219.974	57.116
O43896	KIF1C	7	1	35.8882	0.682381	0.952528	Kinesin-like protein KIF1C OS=Homo sapiens GN=KIF1C PE=1 SV=3	3322.01	3364.54	3503.03	942.011	980.971	1107.59	14.5517	22.6785	32.2091	0	0	0	3982.26	3617.11	4262.45	4348.04	4514.71	4994.26
Q9P253	VPS18	13	4	72.8943	0.68473	-1.25013	Vacuolar protein sorting-associated protein 18 homolog OS=Homo sapiens GN=VPS18 PE=1 SV=2	863.241	1174.81	1122.54	4486.02	4740.76	5127.48	48.825	119.326	97.0968	40.1058	1496.29	129.003	1335.98	865.871	1088.79	1237.22	780.659	501.015
[truncated: 342 more rows]

## Sheet: Neuron_proteins
Accession	GeneName	Peptide count	Unique peptides	Confidence score	Anova (p)	Log-FoldChange	Description	CTR1_N52-1	CTR1_N52-2	CTR1_N52-3	CTR2_N55-1	CTR2_N55-2	CTR2_N55-3	CTR3_N58-1	CTR3_N58-2	CTR3_N58-3	SCZ1_N60-1	SCZ1_N60-2	SCZ1_N60-3	SCZ2_N62-1	SCZ2_N62-2	SCZ2_N62-3	SCZ3_N64-1	SCZ3_N64-3
[truncated: 1,833 more rows]

[truncated: 1 more sheets: Organoid_proteins]
