# Supplementary material for: Proteomic signatures of schizophrenia-sourced iPSC-derived neural cells and brain organoids are similar to patients' postmortem brains
Source: Cell Biosci. 2022 Dec 1;12:189. doi: 10.1186/s13578-022-00928-x (PMC9714120; doi:10.1186/s13578-022-00928-x)
Supplement: Supplementary file 3 — Additional file 3: Table S3. Compilation of proteomic studies in different regions of the postmortem brain. [file 13578_2022_928_MOESM3_ESM.xlsx]

## Sheet: Postmorten_Dataset
Additional file 3: Compilation of proteomic studies in different regions of the postmortem brain.
Accession	Gene Name	Brain region	Proteome reference (doi)
P31946	YWHAB	PCC;ACC;CC	10.1016/j.jprot.2020.103814	10.1016/j.jpsychires.2010.03.003	10.1007/s00406-015-0621-1
P62258	YWHAE	CN;DLPFC;CC	10.1016/j.jprot.2020.103814	10.1002/pmic.200900015	10.1007/s00406-015-0621-1
Q04917	YWHAH	PCC;CC;ATL	10.1016/j.jprot.2020.103814	10.1007/s00406-015-0621-1	10.1007/s00702-008-0156-y
P61981	YWHAG	PCC;CC;ATL;ACC	10.1016/j.jprot.2020.103814	10.1007/s00406-015-0621-1	10.1002/prca.200700230	10.1007/s00702-008-0156-y	10.1016/j.jpsychires.2010.03.003
P63104	YWHAZ	PCC;CC;ATL;ACC;DLPFC;MDT;IC	10.1016/j.jprot.2020.103814	10.1007/s00406-015-0621-1	10.1007/s00702-008-0156-y	10.1016/j.jpsychires.2010.03.003	10.1002/pmic.200900015	10.1002/prca.200700230	10.1016/j.jpsychires.2010.04.014
P27348	YWHAQ	IC	10.1002/pmic.200800415
P48426	PIP4K2A	PCC;ACC	10.1016/j.jprot.2020.103814	10.1038/mp.2014.63
P09543	CNP	PCC;CN;DLPFC;CC;ATL	10.1016/j.jprot.2020.103814	10.1038/sj.mp.4001511	10.1007/s00406-015-0621-1	10.1007/s00702-008-0156-y
O95861	BPNT1	IC	10.1002/pmic.200800415
P46783	RPS10	PCC;ATL	10.1016/j.jprot.2020.103814	10.1007/s00702-008-0156-y
P62701	RPS4X	PCC;CC	10.1016/j.jprot.2020.103814	10.1007/s00406-015-0621-1
P10809	HSPD1	MDT	10.1016/j.jpsychires.2010.04.014
P05387	RPLP2	ACC	10.1038/mp.2014.63
P26373	RPL13	CER;ATL	10.1016/j.jprot.2020.103814	10.1007/s00702-008-0156-y
P84098	RPL19	ACC	10.1038/mp.2014.63
P62888	RPL30	PCC;ACC	10.1016/j.jprot.2020.103814	10.1038/mp.2014.63
O95336	PGLS	PCC;CN;DLPFC	10.1016/j.jprot.2020.103814	10.1038/sj.mp.4002098
Q9NYB9	ABI2	ACC	10.1038/mp.2014.63
P24752	ACAT1	PCC;ACC	10.1016/j.jprot.2020.103814	10.1038/mp.2014.63
Q9BWD1	ACAT2	ACC;ACC	10.1038/sj.mp.4001806	10.1038/mp.2014.63
P05386	RPLP1	ACC	10.1038/mp.2014.63
Q99798	ACO2	PCC;DLPFC;DLPFC;WA;ACC	10.1016/j.jprot.2020.103814	10.1016/j.jpsychires.2008.11.006	10.1038/sj.mp.4001511	10.1186/1471-244X-9-17	10.1002/pmic.200500069
P02568	ACTA1	DLPFC	10.1038/sj.mp.4001511
P03996	ACTA2	DLPFC	10.1038/sj.mp.4001511
P04270	ACTC1	DLPFC	10.1038/sj.mp.4001511
P02570	ACTB	DLPFC;CC	10.1038/sj.mp.4001511	10.1002/prca.200700230
P60709	ACTB	IC;ACC	10.1002/pmic.200800415	10.1016/j.jpsychires.2010.03.003
P63261	ACTG1	ACC;CC	10.1016/j.jpsychires.2010.03.003	10.1002/prca.200700230
P02571	ACTG1	DLPFC	10.1038/sj.mp.4001511	10.1016/j.jpsychires.2008.11.006
O43707	ACTN4	PCC;CER;DLPFC	10.1016/j.jprot.2020.103814	10.1038/sj.mp.4001511
Q562P0	ACT	MDT	10.1016/j.jpsychires.2010.04.014
P61158	ACTR3	ACC;IC	10.1038/sj.mp.4001806	10.1002/pmic.200800415
Q92747	ARPC1A	DLPFC	10.1038/sj.mp.4001511
P61160	ACTR2	ACC	10.1038/mp.2014.63
O15143	ARPC1B	DLPFC	10.1038/sj.mp.4001511
Q12979	ABR	ACC	10.1038/mp.2014.63
Q10567	AP1B1	PCC;ACC	10.1016/j.jprot.2020.103814	10.1038/mp.2014.63
P63010	AP2B1	PCC;ACC	10.1016/j.jprot.2020.103814	10.1038/mp.2014.63
P63010	AP2B1	PCC;ACC	10.1016/j.jprot.2020.103814	10.1038/mp.2014.63
Q96CW1	AP2M1	PCC;CN;ACC	10.1016/j.jprot.2020.103814	10.1038/mp.2014.63
Q5JWF2	GNAS	PCC;ACC	10.1016/j.jprot.2020.103814	10.1038/mp.2014.63
P00568	AK1	DLPFC	10.1007/s00406-008-0847-2
Q01518	CAP1	PCC;MDT	10.1016/j.jprot.2020.103814	10.1016/j.jpsychires.2010.04.014
P40123	CAP2	PCC;ACC	10.1016/j.jprot.2020.103814	10.1038/mp.2014.63
P84077	ARF1	ACC	10.1038/sj.mp.4001806
P84085	ARF5	PCC;ACC	10.1016/j.jprot.2020.103814	10.1038/mp.2014.63
P62330	ARF6	PCC;ACC	10.1016/j.jprot.2020.103814	10.1038/mp.2014.63
Q8N6T3	ARFGAP1	ACC	10.1038/mp.2014.63
P16112	ACAN	ATL	10.1007/s00702-008-0156-y
O43572	AKAP10	CC	10.1007/s00406-015-0621-1
P30838	ALDH3A1	IC	10.1002/pmic.200800415
P00352	ALDH1A1	DLPFC	10.1038/sj.mp.4001511
P05091	ALDH2	PCC;ACC	10.1016/j.jprot.2020.103814	10.1016/j.jpsychires.2010.03.003
P04075	ALDOA	DLPFC;ACC;CC	10.1038/sj.mp.4001511	10.1002/pmic.200500069	10.1007/s00406-015-0621-1	10.1016/j.jpsychires.2010.03.003
P09972	ALDOC	DLPFC;ACC;WA;IC;ATL	10.1016/j.jpsychires.2008.11.006	10.1038/sj.mp.4001511	10.1038/sj.mp.4001806	10.1002/pmic.200900015	10.1002/pmic.200800415	10.1007/s00702-008-0156-y	10.1186/1471-244X-9-17
P01011	SERPINA3	DLPFC	10.1007/s00406-008-0847-2
P02511	CRYAB	PCC;ACC;CC	10.1016/j.jprot.2020.103814	10.1016/j.jpsychires.2010.03.003	10.1007/s00406-015-0621-1
P06733	ENO1	CC	10.1007/s00406-015-0621-1
P06733	ENO1	DLPFC	10.1038/sj.mp.4001511
Q16352	INA	PCC;CN;IC;CC;ACC	10.1016/j.jprot.2020.103814	10.1002/pmic.200800415	10.1007/s00406-015-0621-1	10.1038/mp.2014.63
P54920	NAPA	ACC	10.1038/mp.2014.63
P37840	SNCA	ACC	10.1016/j.jpsychires.2010.03.003
P37840	SNCA	IC	10.1002/pmic.200800415
P49418	AMPH	ACC	10.1038/mp.2014.63
P49418	AMPH	DLPFC	10.1002/pmic.200900015
Q01484	ANK2	PCC;MDT	10.1016/j.jprot.2020.103814	10.1016/j.jpsychires.2010.04.014
P04083	ANXA1	ACC	10.1038/sj.mp.4001806
P08758	ANXA5	PCC;ACC;ACC	10.1016/j.jprot.2020.103814	10.1038/mp.2014.63	10.1038/sj.mp.4001806
P08758	ANXA5	PCC;ACC;ACC	10.1016/j.jprot.2020.103814	10.1038/mp.2014.63	10.1038/sj.mp.4001806
P08758	ANXA5	PCC;CC	10.1016/j.jprot.2020.103814	10.1002/prca.200700230
P08758	ANXA5	PCC;CC	10.1016/j.jprot.2020.103814	10.1002/prca.200700230
P20073	ANXA7	PCC;ACC	10.1016/j.jprot.2020.103814	10.1038/mp.2014.63
P02647	APOA1	PCC;IC	10.1016/j.jprot.2020.103814	10.1002/pmic.200800415
P02649	APOE	DLPFC	10.1007/s00406-008-0847-2
P14868	DARS1	PCC;ACC	10.1016/j.jprot.2020.103814	10.1038/mp.2014.63
Q5VUB5	FAM171A1	ACC	10.1038/mp.2014.63
P25705	ATP5F1A	WA	10.1186/1471-244X-9-17
P25705	ATP5F1A	CC	10.1007/s00406-015-0621-1
P25705	ATP5F1A	DLPFC	10.1016/j.jpsychires.2008.11.006
P06576	ATP5F1B	PCC;ACC	10.1016/j.jprot.2020.103814	10.1002/pmic.200500069
P06576	ATP5F1B	PCC;CC	10.1016/j.jprot.2020.103814	10.1002/prca.200700230
P36542	ATP5F1C	PCC;IC	10.1016/j.jprot.2020.103814	10.1002/pmic.200800415
P36542	ATP5F1C	PCC;IC	10.1016/j.jprot.2020.103814	10.1002/pmic.200800415
O75947	ATP5PD	PCC;DLPFC	10.1016/j.jprot.2020.103814	10.1016/j.jpsychires.2008.11.006
Q4G1C1	ATP8A1	ACC	10.1038/mp.2014.63
P36543	ATP6V1E1	PCC;DLPFC	10.1016/j.jprot.2020.103814	10.1038/sj.mp.4001511
P36543	ATP6V1E1	PCC;DLPFC	10.1016/j.jprot.2020.103814	10.1038/sj.mp.4001511
Q93050	ATP6V0A1	CN;ACC	10.1016/j.jprot.2020.103814	10.1038/mp.2014.63
O00571	DDX3X	PCC;ACC	10.1016/j.jprot.2020.103814	10.1038/mp.2014.63
P17677	GAP43	ACC	10.1038/mp.2014.63
Q9H4G0	EPB41L1	PCC;MDT	10.1016/j.jprot.2020.103814	10.1016/j.jpsychires.2010.04.014
P25098	GRK2	ACC	10.1038/mp.2014.63
Q6ZP65	BICDL1	ACC	10.1038/mp.2014.63
P30043	BLVRB	PCC;ACC	10.1016/j.jprot.2020.103814	10.1038/sj.mp.4001806
P80723	BASP1	PCC;DLPFC	10.1016/j.jprot.2020.103814	10.1038/sj.mp.4001511
P80723	BASP1	PCC;DLPFC	10.1016/j.jprot.2020.103814	10.1038/sj.mp.4001511
Q9UQB8	BAIAP2	PCC;ACC	10.1016/j.jprot.2020.103814	10.1038/mp.2014.63
Q9HCU9	BRMS1	WA	10.1186/1471-244X-9-17
Q16143	SNCB	CN;IC	10.1016/j.jprot.2020.103814	10.1002/pmic.200800415
Q86YS7	C2CD5	ACC	10.1038/mp.2014.63
Q08209	PPP3CA	PCC;ATL	10.1016/j.jprot.2020.103814	10.1007/s00702-008-0156-y
Q13554	CAMK2B	PCC;ACC	10.1016/j.jprot.2020.103814	10.1038/mp.2014.63
Q13554	CAMK2B	PCC;ACC	10.1016/j.jprot.2020.103814	10.1038/mp.2014.63
Q4G1A8	CAMK2D	ACC	10.1038/mp.2014.63
Q8WU40	CAMK2G	ACC	10.1038/mp.2014.63
P06703	S100A6	ACC	10.1038/mp.2014.63
P62158	CALM1	CC;ATL;ACC	10.1007/s00406-015-0621-1	10.1007/s00702-008-0156-y	10.1038/mp.2014.63
Q8NCB2	CAMKV	PCC;ACC	10.1016/j.jprot.2020.103814	10.1038/mp.2014.63
P00915	CA1	PCC;ACC	10.1016/j.jprot.2020.103814	10.1038/sj.mp.4001806	10.1002/pmic.200500069
P00918	CA2	ATL	10.1007/s00702-008-0156-y
P16152	CBR1	PCC;MDT;DLPFC	10.1016/j.jprot.2020.103814	10.1016/j.jpsychires.2010.04.014	10.1038/sj.mp.4001511
O75828	CBR3	PCC;DLPFC	10.1016/j.jprot.2020.103814	10.1038/sj.mp.4001511
P21964	COMT	ACC	10.1038/mp.2014.63
Q9UQB3	CTNND2	ACC	10.1038/mp.2014.63
P07339	CTSD	CC	10.1002/prca.200700230
Q86WG3	ATCAY	DLPFC	10.1007/s00406-008-0847-2
O95674	CDS2	ACC	10.1038/mp.2014.63
Q8N126	CADM3	DLPFC	10.1007/s00406-008-0847-2
Q00535	CDK5	PCC;ACC	10.1016/j.jprot.2020.103814	10.1038/mp.2014.63
P61163	ACTR1A	CC	10.1002/prca.200700230
A0A024R702	CGI-38	DLPFC	10.1007/s00406-008-0847-2
P49368	CCT3	PCC;DLPFC;IC	10.1016/j.jprot.2020.103814	10.1007/s00406-008-0847-2	10.1002/pmic.200800415
A0A024RDL1	CCT6A	ACC	10.1038/mp.2014.63
Q96F85	CNRIP1	PCC;ACC;DLPFC	10.1016/j.jprot.2020.103814	10.1038/sj.mp.4001808	10.1038/sj.mp.4002098
Q96F85	CNRIP1	PCC;ACC;DLPFC	10.1016/j.jprot.2020.103814	10.1038/sj.mp.4001808	10.1038/sj.mp.4002098
O75390	CS	ACC	10.1038/sj.mp.4001806
Q00610	CLTC	PCC;CC	10.1016/j.jprot.2020.103814	10.1007/s00406-015-0621-1
P09497	CLTB	ATL	10.1007/s00702-008-0156-y
Q14019	COTL1	CC	10.1002/prca.200700230
P23528	CFL1	CER;DLPFC;MDT	10.1016/j.jprot.2020.103814	10.1016/j.jpsychires.2008.11.006	10.1016/j.jpsychires.2010.04.014
A4D1N4	CHCHD3	ACC	10.1038/mp.2014.63
Q14194	CRMP1	PCC;DLPFC;ACC	10.1016/j.jprot.2020.103814	10.1038/sj.mp.4001511	10.1038/sj.mp.4001806	10.1002/pmic.200500069
Q14194	CRMP1	PCC;DLPFC;ACC	10.1016/j.jprot.2020.103814	10.1038/sj.mp.4001511	10.1038/sj.mp.4001806	10.1002/pmic.200500069
Q12860	CNTN1	PCC;ACC	10.1016/j.jprot.2020.103814	10.1038/mp.2014.63
Q9BT78	COPS4	IC	10.1002/pmic.200800415
P31146	CORO1A	IC	10.1002/pmic.200800415
P12277	CKB	PCC;ACC;DLPFC;CC;WA	10.1016/j.jprot.2020.103814	10.1038/sj.mp.4001806	10.1002/pmic.200500069	10.1007/s00406-008-0847-2	10.1002/prca.200700230	10.1186/1471-244X-9-17	10.1038/sj.mp.4001511
P12532	CKMT1A	PCC;ACC	10.1016/j.jprot.2020.103814	10.1038/sj.mp.4001806
Q13363	CTBP1	PCC;IC	10.1016/j.jprot.2020.103814	10.1002/pmic.200800415
Q5T2Q4	CCNYL2	ACC	10.1038/mp.2014.63
P30085	CMPK1	PCC;ACC	10.1016/j.jprot.2020.103814	10.1038/mp.2014.63
P00403	MT-CO2	PCC;ACC;MDT	10.1016/j.jprot.2020.103814	10.1038/mp.2014.63	10.1016/j.jpsychires.2010.04.014
Q14204	DYNC1H1	ACC	10.1038/mp.2014.63
Q96F07	CYFIP2	ACC	10.1038/mp.2014.63
P30038	ALDH4A1	PCC;CC	10.1016/j.jprot.2020.103814	10.1007/s00406-015-0621-1
Q08495	DMTN	ACC	10.1038/mp.2014.63
P60981	DSTN	ACC	10.1038/mp.2014.63
P09622	DLD	PCC;WA	10.1016/j.jprot.2020.103814	10.1186/1471-244X-9-17
P09622	DLD	PCC;WA	10.1016/j.jprot.2020.103814	10.1186/1471-244X-9-17
P09417	QDPR	PCC;WA;MDT;DLPFC	10.1016/j.jprot.2020.103814	10.1186/1471-244X-9-17	10.1016/j.jpsychires.2010.04.014	10.1038/sj.mp.4001511
P09417	QDPR	PCC;WA;MDT;DLPFC	10.1016/j.jprot.2020.103814	10.1186/1471-244X-9-17	10.1016/j.jpsychires.2010.04.014	10.1038/sj.mp.4001511
Q16555	DPYSL2	PCC;ACC;WA;DLPFC;CC;FC;ACC;IC	10.1016/j.jprot.2020.103814	10.1038/sj.mp.4001806	10.1186/1471-244X-9-17	10.1038/sj.mp.4001511	10.1016/j.jpsychires.2008.11.006	10.1002/prca.200700230	10.1038/sj.mp.4000696	10.1016/j.jpsychires.2010.03.003	10.1038/mp.2014.63	10.1002/pmic.200800418
O14531	DPYSL4	PCC;DLPFC	10.1016/j.jprot.2020.103814	10.1038/sj.mp.4001511
Q9BPU6	DPYSL5	PCC;DLPFC	10.1016/j.jprot.2020.103814	10.1002/pmic.200900015	10.1038/sj.mp.4001511
O94760	DDAH1	ACC;CC	10.1038/sj.mp.4001806	10.1016/j.jpsychires.2010.03.003	10.1002/prca.200700230
Q99497	PARK7	CC	10.1002/prca.200700230
Q9UBZ4	APEX2	PCC;DLPFC	10.1016/j.jprot.2020.103814	10.1007/s00406-008-0847-2
L0N9S0	DNAJC6	DLPFC	10.1007/s00406-008-0847-2
Q13561	DCTN2	ACC	10.1038/mp.2014.63	10.1038/sj.mp.4001806
Q05193	DNM1	PCC;DLPFC;ACC	10.1016/j.jprot.2020.103814	10.1016/j.jpsychires.2008.11.006	10.1038/sj.mp.4002098	10.1038/sj.mp.4001511	10.1038/sj.mp.4001806	10.1038/mp.2014.63
P50570	DNM2	CN;DLPFC	10.1016/j.jprot.2020.103814	10.1038/sj.mp.4001511
Q6UWR7	ENPP6	PCC;CC	10.1016/j.jprot.2020.103814	10.1007/s00406-015-0621-1
Q6UWR7	ENPP6	PCC;CC	10.1016/j.jprot.2020.103814	10.1007/s00406-015-0621-1
Q96C19	EFHD2	MDT;DLPFC	10.1016/j.jpsychires.2010.04.014	10.1007/s00406-008-0847-2
Q9NZN4	EHD2	PCC;DLPFC	10.1016/j.jprot.2020.103814	10.1038/sj.mp.4001511
Q9NZN3	EHD3	CER;ACC	10.1016/j.jprot.2020.103814	10.1038/sj.mp.4001806
Q9NZN3	EHD3	PCC;ACC	10.1016/j.jprot.2020.103814	10.1038/sj.mp.4001806
P30040	ERP29	DLPFC	10.1038/sj.mp.4002098
P09104	ENO2	DLPFC;WA;CC	10.1038/sj.mp.4001511	10.1002/prca.200700230	10.1038/sj.mp.4002098	10.1186/1471-244X-9-17	10.1007/s00406-015-0621-1
Q9BTI6	FLOT2	ACC	10.1038/mp.2014.63
O75477	ERLIN1	MDT	10.1016/j.jpsychires.2010.04.014
Q8TAM6	ERMN	DLPFC;ATL	10.1007/s00406-008-0847-2	10.1007/s00702-008-0156-y
P10768	ESD	PCC;DLPFC	10.1016/j.jprot.2020.103814	10.1038/sj.mp.4001511
Q14240	EIF4A2	ACC;ATL	10.1038/mp.2014.63	10.1007/s00702-008-0156-y
Q05639	EEF1A2	PCC;CER;ACC	10.1016/j.jprot.2020.103814	10.1038/mp.2014.63
O00303	EIF3F	PCC;IC	10.1016/j.jprot.2020.103814	10.1002/pmic.200800415
Q6PKD5	RPH3A	ACC	10.1038/mp.2014.63
Q9BSJ8	ESYT1	ACC	10.1038/mp.2014.63
A0FGR8	ESYT2	ACC	10.1038/mp.2014.63
O14745	SLC9A3R1	PCC;ATL	10.1016/j.jprot.2020.103814	10.1007/s00702-008-0156-y
Q96AE4	FUBP1	DLPFC	10.1007/s00406-008-0847-2
Q16658	FSCN1	DLPFC;CC	10.1038/sj.mp.4001511	10.1007/s00406-015-0621-1
P05413	FABP3	CC	10.1002/prca.200700230
P02794	FTH1	PCC;CC	10.1016/j.jprot.2020.103814	10.1002/prca.200700230
P02792	FTL	PCC;MDT;ACC;CC	10.1016/j.jprot.2020.103814	10.1016/j.jpsychires.2010.04.014	10.1016/j.jpsychires.2010.03.003	10.1007/s00406-015-0621-1
P02792	FTL	PCC;MDT;ACC;CC	10.1016/j.jprot.2020.103814	10.1016/j.jpsychires.2010.04.014	10.1016/j.jpsychires.2010.03.003	10.1007/s00406-015-0621-1
Q02790	FKBP4	PCC;IC	10.1016/j.jprot.2020.103814	10.1002/pmic.200800415
Q13642	FHL1	ACC	10.1038/mp.2014.63
P09382	LGALS1	PCC;DLPFC	10.1016/j.jprot.2020.103814	10.1002/pmic.200900015
Q9BXF6	RAB11FIP5	ACC	10.1038/mp.2014.63
P17302	GJA1	ACC	10.1038/mp.2014.63
P06396	GSN	PCC;CC;DLPFC	10.1016/j.jprot.2020.103814	10.1007/s00406-015-0621-1	10.1038/sj.mp.4001511
P06396	GSN	PCC;CC;DLPFC	10.1016/j.jprot.2020.103814	10.1007/s00406-015-0621-1	10.1038/sj.mp.4001511
P14136	GFAP	PCC;MDT;DLPFC;CC;ACC;IC;FC;WA;DLPFC;ATL	10.1016/j.jprot.2020.103814	10.1016/j.jpsychires.2010.04.014	10.1016/j.jpsychires.2008.11.006	10.1002/prca.200700230	10.1038/sj.mp.4001806	10.1002/pmic.200800415	10.1038/sj.mp.4000698	10.1186/1471-244X-9-17	10.1038/sj.mp.4002098	10.1007/s00702-008-0156-y
P30101	PDIA3	PCC;DLPFC	10.1016/j.jprot.2020.103814	10.1038/sj.mp.4001511
P00367	GLUD1	PCC;ACC;CC	10.1016/j.jprot.2020.103814	10.1002/pmic.200500069	10.1007/s00406-015-0621-1
P00367	GLUD1	PCC;ACC;CC	10.1016/j.jprot.2020.103814	10.1002/pmic.200500069	10.1007/s00406-015-0621-1
P42262	GRIA2	ACC	10.1038/mp.2014.63
P15104	GLUL	PCC;DLPFC;MDT;ACC	10.1016/j.jprot.2020.103814	10.1038/sj.mp.4001511	10.1016/j.jpsychires.2010.04.014	10.1002/pmic.200500069
P15104	GLUL	PCC;DLPFC;MDT;ACC	10.1016/j.jprot.2020.103814	10.1038/sj.mp.4001511	10.1016/j.jpsychires.2010.04.014	10.1002/pmic.200500069
P09211	GSTP1	CC;MDT	10.1002/prca.200700230	10.1016/j.jpsychires.2010.04.014
P78417	GSTO1	PCC;DLPFC	10.1016/j.jprot.2020.103814	10.1038/sj.mp.4001511
P21266	GSTM3	PCC;DLPFC	10.1016/j.jprot.2020.103814	10.1038/sj.mp.4001511
P04406	GAPDH	PCC;MDT;CC;WA;DLPFC	10.1016/j.jprot.2020.103814	10.1016/j.jpsychires.2010.04.014	10.1007/s00406-015-0621-1	10.1186/1471-244X-9-17	10.1038/sj.mp.4001511
P11216	PYGB	PCC;MDT;CC	10.1016/j.jprot.2020.103814	10.1016/j.jpsychires.2010.04.014	10.1007/s00406-015-0621-1
P11217	PYGM	PCC;CC	10.1016/j.jprot.2020.103814	10.1007/s00406-015-0621-1
Q9NZD2	GLTP	DLPFC	10.1038/sj.mp.4001511
O76070	SNCG	IC	10.1002/pmic.200800415
Q9Y2T3	GDA	PCC;MDT;DLPFC;IC	10.1016/j.jprot.2020.103814	10.1016/j.jpsychires.2010.04.014	10.1038/sj.mp.4002098	10.1002/pmic.200800415
P62873	GNB1	DLPFC;ACC;CC	10.1016/j.jpsychires.2008.11.006	10.1038/sj.mp.4001806	10.1002/pmic.200500069	10.1007/s00406-015-0621-1	10.1016/j.jpsychires.2010.03.003
P62879	GNB2	ACC	10.1016/j.jpsychires.2010.03.003
P0DMV8	HSPA1A	DLPFC;MDT	10.1007/s00406-008-0847-2	10.1016/j.jpsychires.2010.04.014
P11021	HSPA5	PCC;ACC;CC;DLPFC	10.1016/j.jprot.2020.103814	10.1038/mp.2014.63	10.1002/prca.200700230	10.1038/sj.mp.4001511	10.1007/s00406-008-0847-2
P17066	HSPA6	PCC;CC;ACC	10.1016/j.jprot.2020.103814	10.1007/s00406-015-0621-1	10.1038/mp.2014.63
P17066	HSPA6	PCC;CC;ACC	10.1016/j.jprot.2020.103814	10.1007/s00406-015-0621-1	10.1038/mp.2014.63
P11142	HSPA8	DLPFC;CC;MDT;IC;ACC	10.1016/j.jpsychires.2008.11.006	10.1038/sj.mp.4001511	10.1002/prca.200700230	10.1016/j.jpsychires.2010.04.014	10.1002/pmic.200800415	10.1038/mp.2014.63
P34931	HSPA1L	CER;DLPFC;CC	10.1016/j.jprot.2020.103814	10.1038/sj.mp.4001511	10.1002/prca.200700230
P08107	HSPA1A	DLPFC;ACC	10.1038/sj.mp.4001511	10.1038/sj.mp.4001806
P07900	HSP90AA1	DLPFC	10.1016/j.jpsychires.2008.11.006
P04792	HSPB1	PCC;ACC	10.1016/j.jprot.2020.103814	10.1038/mp.2014.63
P54652	HSPA2	PCC;DLPFC	10.1016/j.jprot.2020.103814	10.1038/sj.mp.4001511
P54652	HSPA2	PCC;DLPFC	10.1016/j.jprot.2020.103814	10.1038/sj.mp.4001511
Q9NRV9	HEBP1	PCC;CC	10.1016/j.jprot.2020.103814	10.1002/prca.200700230
P68871	HBB	PCC;DLPFC;CC;ATL	10.1016/j.jprot.2020.103814	10.1007/s00406-008-0847-2	10.1007/s00406-015-0621-1	10.1007/s00702-008-0156-y
P02042	HBD	CC	10.1007/s00406-015-0621-1
Q14CZ8	HEPACAM	ACC	10.1038/mp.2014.63
Q5SSJ5	HP1BP3	PCC;DLPFC	10.1016/j.jprot.2020.103814	10.1007/s00406-008-0847-2
Q13151	HNRNPA0	DLPFC	10.1007/s00406-008-0847-2
P51991	HNRNPA3	PCC;ACC	10.1016/j.jprot.2020.103814	10.1038/mp.2014.63
P61978	HNRNPK	ACC;DLPFC;IC	10.1038/mp.2014.63	10.1007/s00406-008-0847-2	10.1002/pmic.200800415
Q00839	HNRNPU	PCC;DLPFC;ACC	10.1016/j.jprot.2020.103814	10.1007/s00406-008-0847-2	10.1038/mp.2014.63
Q00839	HNRNPU	PCC;DLPFC;ACC	10.1016/j.jprot.2020.103814	10.1007/s00406-008-0847-2	10.1038/mp.2014.63
P22626	HNRNPA2B1	PCC;MDT	10.1016/j.jprot.2020.103814	10.1016/j.jpsychires.2010.04.014
P07910	HNRNPC	WA;ACC	10.1186/1471-244X-9-17	10.1038/mp.2014.63
P19367	HK1	PCC;ACC;DLPFC;ATL	10.1016/j.jprot.2020.103814	10.1038/mp.2014.63	10.1038/sj.mp.4001511	10.1007/s00702-008-0156-y
P49773	HINT1	CC	10.1007/s00406-015-0621-1
Q4VB24	HIST1H1E	ACC	10.1038/mp.2014.63
K7EK07	H3-3B	ACC	10.1038/mp.2014.63
P68431	H3C1	PCC;ATL	10.1016/j.jprot.2020.103814	10.1007/s00702-008-0156-y
Q6NXT2	H3-5	CC	10.1007/s00406-015-0621-1
P62805	H4-16	PCC;CC	10.1016/j.jprot.2020.103814	10.1007/s00406-015-0621-1
Q5T3J1	HAPLN2	CC;ATL	10.1007/s00406-015-0621-1	10.1007/s00702-008-0156-y
Q16775	HAGH	ACC	10.1038/sj.mp.4001806
A2N192	IGH@	MDT	10.1016/j.jpsychires.2010.04.014
Q969P0	IGSF8	PCC;DLPFC	10.1016/j.jprot.2020.103814	10.1002/pmic.200900015
P12268	IMPDH2	DLPFC	10.1002/pmic.200900015
P29218	IMPA1	PCC;DLPFC	10.1016/j.jprot.2020.103814	10.1002/pmic.200900015
Q96PE3	INPP4A	ACC	10.1038/mp.2014.63
P50213	IDH3A	ACC	10.1038/sj.mp.4001806
P48735	IDH2	PCC;ACC	10.1016/j.jprot.2020.103814	10.1038/mp.2014.63
P41252	IARS1	ACC	10.1038/mp.2014.63
Q14894	CRYM	PCC;DLPFC;CC;MDT	10.1016/j.jprot.2020.103814	10.1007/s00406-008-0847-2	10.1016/j.jpsychires.2008.11.006	10.1002/prca.200700230	10.1016/j.jpsychires.2010.04.014
Q7Z2J9	L1CAM	DLPFC	10.1007/s00406-008-0847-2
Q9Y2S2	CRYL1	CC	10.1007/s00406-015-0621-1
Q68FQ9	Lancl2	DLPFC	10.1007/s00406-008-0847-2
P28838	LAP3	PCC;DLPFC	10.1016/j.jprot.2020.103814	10.1038/sj.mp.4001511
P42704	LRPPRC	ACC	10.1038/mp.2014.63
P07195	LDHB	PCC;CC	10.1016/j.jprot.2020.103814	10.1002/prca.200700230
P36776	LONP1	PCC;ACC	10.1016/j.jprot.2020.103814	10.1038/mp.2014.63
P36776	LONP1	PCC;ACC	10.1016/j.jprot.2020.103814	10.1038/mp.2014.63
O95573	ACSL3	ACC	10.1038/mp.2014.63
P14174	MIF	CER;CC	10.1016/j.jprot.2020.103814	10.1007/s00406-015-0621-1
P40925	MDH1	PCC;DLPFC;CC	10.1016/j.jprot.2020.103814	10.1016/j.jpsychires.2008.11.006	10.1038/sj.mp.4001511	10.1007/s00406-015-0621-1
P40926	MDH2	PCC;ACC	10.1016/j.jprot.2020.103814	10.1002/pmic.200500069
Q16798	ME3	MDT	10.1016/j.jpsychires.2010.04.014
O14910	LIN7A	ACC	10.1038/mp.2014.63
A0A024R652	MTHFD1	ACC	10.1038/mp.2014.63
Q9H8H3	METTL7A	ACC	10.1038/mp.2014.63
Q96PK2	MACF1	WA	10.1186/1471-244X-9-17
P78559	MAP1A	MDT	10.1016/j.jpsychires.2010.04.014
P11137	MAP2	PCC;ACC	10.1016/j.jprot.2020.103814	10.1038/mp.2014.63
Q15555	MAPRE2	PCC;ACC	10.1016/j.jprot.2020.103814	10.1038/mp.2014.63
Q9UPY8	MAPRE3	ACC	10.1038/mp.2014.63
P10636	MAPT	MDT	10.1016/j.jpsychires.2010.04.014
Q9Y6C9	MTCH2	PCC;ACC	10.1016/j.jprot.2020.103814	10.1038/mp.2014.63
Q16891	IMMT	ACC	10.1038/sj.mp.4001807	10.1038/mp.2014.63
P27361	MAPK3	ACC	10.1038/mp.2014.63
P26038	MSN	PCC;DLPFC	10.1016/j.jprot.2020.103814	10.1038/sj.mp.4001511
Q9UPW8	UNC13A	ACC	10.1038/mp.2014.63
P02686	MBP	PCC;MDT;DLPFC;CC;ATL	10.1016/j.jprot.2020.103814	10.1016/j.jpsychires.2010.04.014	10.1016/j.jpsychires.2008.11.006	10.1007/s00406-015-0621-1	10.1007/s00702-008-0156-y
Q16653	MOG	PCC;MDT;DLPFC;ATL;CC	10.1016/j.jprot.2020.103814	10.1016/j.jpsychires.2010.04.014	10.1007/s00406-008-0847-2	10.1007/s00702-008-0156-y	10.1007/s00406-015-0621-1
P60201	PLP1	DLPFC	10.1002/pmic.200900015
Q4G140	MYH11	ACC	10.1038/mp.2014.63
P60660	MYL6	ACC	10.1038/mp.2014.63
P46459	NSF	PCC;DLPFC;ACC	10.1016/j.jprot.2020.103814	10.1038/sj.mp.4001511	10.1038/sj.mp.4001806
Q8N1C4	NDUFS1	DLPFC	10.1038/sj.mp.4001511
Q6IB76	NDUFV2	ATL	10.1007/s00702-008-0156-y
Q6IBA0	NDUFS5	ACC	10.1038/mp.2014.63
Q9Y6M9	NDUFB9	MDT	10.1016/j.jpsychires.2010.04.014
Q16718	NDUFA5	PCC;ACC	10.1016/j.jprot.2020.103814	10.1038/sj.mp.4001806
O75380	NDUFS6	ATL	10.1007/s00702-008-0156-y
O75489	NDUFS3	ATL	10.1007/s00702-008-0156-y
Q16795	NDUFA9	PCC;ACC	10.1016/j.jprot.2020.103814	10.1038/mp.2014.63
P28331	NDUFS1	WA	10.1186/1471-244X-9-17
O43674	NDUFB5	ATL	10.1007/s00702-008-0156-y
Q9NZQ3	NCKIPSD	ACC	10.1038/mp.2014.63
P12036	NEFH	CER;CC	10.1016/j.jprot.2020.103814	10.1007/s00406-015-0621-1
P12036	NEFH	PCC;CC	10.1016/j.jprot.2020.103814	10.1007/s00406-015-0621-1
P07196	NEFL	PCC;ACC;ACC;CC;DLPFC;ATL	10.1016/j.jprot.2020.103814	10.1038/mp.2014.63	10.1016/j.jpsychires.2010.03.003	10.1007/s00702-008-0156-y	10.1002/prca.200700230	10.1038/sj.mp.4002098	10.1016/j.jpsychires.2008.11.006	10.1007/s00406-015-0621-1
P07197	NEFM	PCC;DLPFC;MDT;CC;ACC;ATL	10.1016/j.jprot.2020.103814	10.1002/pmic.200900015	10.1007/s00702-008-0156-y	10.1016/j.jpsychires.2010.04.014	10.1007/s00406-015-0621-1	10.1016/j.jpsychires.2010.03.003	10.1002/prca.200700230
P07197	NEFM	PCC;DLPFC;MDT;CC;ACC;ATL	10.1016/j.jprot.2020.103814	10.1002/pmic.200900015	10.1007/s00702-008-0156-y	10.1016/j.jpsychires.2010.04.014	10.1007/s00406-015-0621-1	10.1016/j.jpsychires.2010.03.003	10.1002/prca.200700230
Q15818	NPTX1	CN;IC	10.1016/j.jprot.2020.103814	10.1002/pmic.200800415
Q9NZR1	TMOD2	PCC;IC	10.1016/j.jprot.2020.103814	10.1002/pmic.200800415
P84074	HPCA	ACC	10.1038/mp.2014.63
P43630	KIR3DL2	DLPFC	10.1007/s00406-008-0847-2
Q15233	NONO	PCC;CN;DLPFC	10.1016/j.jprot.2020.103814	10.1007/s00406-008-0847-2
Q5T0D9	TPRG1L	PCC;ACC	10.1016/j.jprot.2020.103814	10.1038/sj.mp.4001808
Q9UI15	TAGLN3	PCC;ACC	10.1016/j.jprot.2020.103814	10.1002/pmic.200500069
Q9H1E3	NUCKS1	DLPFC	10.1007/s00406-008-0847-2
P06748	NPM1	PCC;CN;IC	10.1016/j.jprot.2020.103814	10.1002/pmic.200800415
Q02218	OGDH	PCC;ACC	10.1016/j.jprot.2020.103814	10.1038/mp.2014.63
P50897	PPT1	DLPFC	10.1007/s00406-008-0847-2
P62937	PPIA	PCC;ACC;MDT	10.1016/j.jprot.2020.103814	10.1038/sj.mp.4001806	10.1016/j.jpsychires.2010.04.014
Q06830	PRDX1	PCC;ACC;CC;DLPFC	10.1016/j.jprot.2020.103814	10.1016/j.jpsychires.2010.03.003	10.1038/mp.2014.63	10.1007/s00406-015-0621-1	10.1038/sj.mp.4001511
P32119	PRDX2	PCC;CC;DLPFC;ACC	10.1016/j.jprot.2020.103814	10.1002/prca.200700230	10.1038/sj.mp.4001511	10.1038/mp.2014.63
P32119	PRDX2	PCC;CC;DLPFC;ACC	10.1016/j.jprot.2020.103814	10.1002/prca.200700230	10.1038/sj.mp.4001511	10.1038/mp.2014.63
Q13162	PRDX4	DLPFC	10.1002/pmic.200900015
P30041	PRDX6	PCC;CER;DLPFC;WA	10.1016/j.jprot.2020.103814	10.1007/s00406-008-0847-2	10.1186/1471-244X-9-17
Q9Y285	FARSA	ACC	10.1038/mp.2014.63
Q6IBR2	FARSLA	DLPFC	10.1007/s00406-008-0847-2
Q00325	SLC25A3	PCC;WA;ACC	10.1016/j.jprot.2020.103814	10.1186/1471-244X-9-17	10.1038/mp.2014.63
P30086	PEBP1	WA;ACC;CC;ATL	10.1186/1471-244X-9-17	10.1038/sj.mp.4001806	10.1007/s00406-015-0621-1	10.1007/s00702-008-0156-y
Q00169	PITPNA	MDT	10.1016/j.jpsychires.2010.04.014
O95263	PDE8B	DLPFC	10.1002/pmic.200900015
P17858	PFKL	ACC	10.1038/mp.2014.63
P36871	PGM1	PCC;IC	10.1016/j.jprot.2020.103814	10.1002/pmic.200800415
O43175	PHGDH	PCC;DLPFC	10.1016/j.jprot.2020.103814	10.1038/sj.mp.4001511
P18669	PGAM1	DLPFC;WA;MDT	10.1016/j.jpsychires.2008.11.006	10.1186/1471-244X-9-17	10.1016/j.jpsychires.2010.04.014	10.1038/sj.mp.4001511
P15259	PGAM2	DLPFC	10.1038/sj.mp.4001511
Q9H008	LHPP	DLPFC	10.1038/sj.mp.4001511
P60891	PRPS1	ACC	10.1038/mp.2014.63
Q92561	PHYHIP	ACC	10.1038/mp.2014.63
P23634	ATP2B4	PCC;ATL	10.1016/j.jprot.2020.103814	10.1007/s00702-008-0156-y
P23634	ATP2B4	PCC;ATL	10.1016/j.jprot.2020.103814	10.1007/s00702-008-0156-y
Q15149	PLEC	PCC;MDT;DLPFC	10.1016/j.jprot.2020.103814	10.1016/j.jpsychires.2010.04.014	10.1007/s00406-008-0847-2
O60925	PFDN1	IC	10.1002/pmic.200800415
P35080	PFN2	PCC;ACC	10.1016/j.jprot.2020.103814	10.1038/mp.2014.63
P35232	PHB	ACC;ATL	10.1038/sj.mp.4001806	10.1007/s00702-008-0156-y
P07237	P4HB	CN;IC	10.1016/j.jprot.2020.103814	10.1002/pmic.200800415
Q9BY11	PACSIN1	DLPFC;CC	10.1038/sj.mp.4002098	10.1007/s00406-015-0621-1
P05129	PRKCG	PCC;MDT	10.1016/j.jprot.2020.103814	10.1016/j.jpsychires.2010.04.014
P05129	PRKCG	PCC;MDT	10.1016/j.jprot.2020.103814	10.1016/j.jpsychires.2010.04.014
Q9BPW8	NIPSNAP1	PCC;ACC	10.1016/j.jprot.2020.103814	10.1038/mp.2014.63
Q15435	PPP1R7	CC	10.1007/s00406-015-0621-1
P22061	PCMT1	MDT;DLPFC;DLPFC	10.1016/j.jpsychires.2010.04.014	10.1016/j.jpsychires.2008.11.006	10.1002/pmic.200900015
A8K9L3	PLP1	ACC	10.1038/mp.2014.63
Q2NLD4	PURA	DLPFC	10.1007/s00406-008-0847-2
Q9UPE4	hTIM44	MDT	10.1016/j.jpsychires.2010.04.014
Q96GD0	PDXP	DLPFC	10.1002/pmic.200900015
P08559	PDHA1	PCC;DLPFC	10.1016/j.jprot.2020.103814	10.1038/sj.mp.4001511
P14618	PKM	PCC;CC;DLPFC	10.1016/j.jprot.2020.103814	10.1007/s00406-015-0621-1	10.1038/sj.mp.4001511
P31150	GDI1	DLPFC;ACC	10.1002/pmic.200900015	10.1016/j.jpsychires.2010.03.003
O14827	RASGRF2	ACC	10.1038/mp.2014.63
Q15907	RAB11B	PCC;CC	10.1016/j.jprot.2020.103814	10.1007/s00406-015-0621-1
P20336	RAB3A	PCC;ACC	10.1016/j.jprot.2020.103814	10.1038/mp.2014.63
P20337	RAB3B	ACC	10.1038/mp.2014.63
P62834	RAP1A	ACC	10.1038/mp.2014.63
P61225	RAP2B	MDT	10.1016/j.jpsychires.2010.04.014
Q9NQC3	RTN4	PCC;DLPFC	10.1016/j.jprot.2020.103814	10.1007/s00406-008-0847-2
P12271	RLBP1	DLPFC	10.1007/s00406-008-0847-2
P52565	ARHGDIA	PCC;CC;ACC	10.1016/j.jprot.2020.103814	10.1002/prca.200700230	10.1016/j.jpsychires.2010.03.003
P13489	RNH1	PCC;ATL	10.1016/j.jprot.2020.103814	10.1007/s00702-008-0156-y
P13489	RNH1	PCC;ATL	10.1016/j.jprot.2020.103814	10.1007/s00702-008-0156-y
Q12765	SCRN1	PCC;ACC	10.1016/j.jprot.2020.103814	10.1016/j.jpsychires.2010.03.003
Q15019	SEPTIN2	PCC;CER;MDT	10.1016/j.jprot.2020.103814	10.1016/j.jpsychires.2010.04.014
Q15019	SEPTIN2	PCC;CER;MDT	10.1016/j.jprot.2020.103814	10.1016/j.jpsychires.2010.04.014
Q9UH03	SEPTIN3	IC;DLPFC	10.1002/pmic.200800415	10.1038/sj.mp.4001511
O43236	SEPTIN4	PCC;DLPFC	10.1016/j.jprot.2020.103814	10.1007/s00406-008-0847-2
Q9UHD8	SEPTIN9	PCC;ACC	10.1016/j.jprot.2020.103814	10.1038/mp.2014.63
Q16181	SEPTIN7	DLPFC;ACC	10.1038/sj.mp.4001511	10.1038/mp.2014.63
Q9Y3F4	STRAP	IC	10.1002/pmic.200800415
P30153	PPP2R1A	PCC;IC	10.1016/j.jprot.2020.103814	10.1002/pmic.200800415
P62136	PPP1CA	ACC	10.1038/sj.mp.4001806
Q9UEW8	STK39	ACC	10.1038/mp.2014.63
P49591	SARS1	CC	10.1007/s00406-015-0621-1
P02787	TF	PCC;ACC;DLPFC	10.1016/j.jprot.2020.103814	10.1038/sj.mp.4001806	10.1016/j.jpsychires.2008.11.006	10.1038/sj.mp.4001511
P02768	ALB	PCC;ACC;DLPFC;MDT	10.1016/j.jprot.2020.103814	10.1002/pmic.200500069	10.1038/sj.mp.4001511	10.1016/j.jpsychires.2010.04.014	10.1016/j.jpsychires.2010.03.003
Q9BYB0	SHANK3	ACC	10.1038/mp.2014.63
Q9H299	SH3BGRL3	CC	10.1007/s00406-015-0621-1
Q99962	SH3GL2	PCC;DLPFC	10.1016/j.jprot.2020.103814	10.1038/sj.mp.4001511
P37108	SRP14	CN;ACC	10.1016/j.jprot.2020.103814	10.1038/mp.2014.63
Q9Y5M8	SRPRB	ACC	10.1038/mp.2014.63
O00241	SIRPB1	PCC;ATL	10.1016/j.jprot.2020.103814	10.1007/s00702-008-0156-y
Q96E39	RBMXL1	DLPFC	10.1007/s00406-008-0847-2
Q04837	SSBP1	ACC	10.1038/mp.2014.63
P43004	SLC1A2	PCC;ACC	10.1016/j.jprot.2020.103814	10.1038/mp.2014.63
P43004	SLC1A2	PCC;ACC	10.1016/j.jprot.2020.103814	10.1038/mp.2014.63
Q9H2X9	SLC12A5	ACC	10.1038/mp.2014.63
Q02978	SLC25A11	ACC	10.1038/mp.2014.63
P30626	SRI	PCC;ACC	10.1016/j.jprot.2020.103814	10.1002/pmic.200500069
Q9Y512	SAMM50	ACC	10.1038/mp.2014.63
Q13813	SPTAN1	PCC;ACC;ATL;DLPFC	10.1016/j.jprot.2020.103814	10.1016/j.jpsychires.2010.03.003	10.1007/s00702-008-0156-y	10.1038/sj.mp.4001511
Q13813	SPTAN1	PCC;ACC;ATL;DLPFC	10.1016/j.jprot.2020.103814	10.1016/j.jpsychires.2010.03.003	10.1007/s00702-008-0156-y	10.1038/sj.mp.4001511
Q01082	SPTBN1	ACC	10.1038/mp.2014.63
O94905	ERLIN2	PCC;IC	10.1016/j.jprot.2020.103814	10.1002/pmic.200800415
Q13247	SRSF6	DLPFC	10.1007/s00406-008-0847-2
Q16629	SRSF7	DLPFC	10.1007/s00406-008-0847-2
P16949	STMN1	CC;CC;ACC;DLPFC	10.1007/s00406-015-0621-1	10.1002/prca.200700230	10.1038/sj.mp.4001806	10.1002/pmic.200900015
P55809	OXCT1	PCC;ACC;ACC	10.1016/j.jprot.2020.103814	10.1002/pmic.200500069	10.1016/j.jpsychires.2010.03.003
P55809	OXCT1	PCC;ACC;ACC	10.1016/j.jprot.2020.103814	10.1002/pmic.200500069	10.1016/j.jpsychires.2010.03.003
P00441	SOD1	PCC;CC;ACC	10.1016/j.jprot.2020.103814	10.1002/prca.200700230	10.1038/sj.mp.4001806	10.1007/s00406-015-0621-1
P00441	SOD1	PCC;CC;ACC	10.1016/j.jprot.2020.103814	10.1002/prca.200700230	10.1038/sj.mp.4001806	10.1007/s00406-015-0621-1
P17600	SYN1	PCC;ACC	10.1016/j.jprot.2020.103814	10.1038/mp.2014.63
P17600	SYN1	PCC;ACC	10.1016/j.jprot.2020.103814	10.1038/mp.2014.63
O14994	SYN3	MDT	10.1016/j.jpsychires.2010.04.014
Q8N3V7	SYNPO	CN;ACC	10.1016/j.jprot.2020.103814	10.1038/mp.2014.63
P60880	SNAP25	PCC;ACC	10.1016/j.jprot.2020.103814	10.1038/sj.mp.4001806
P60880	SNAP25	PCC;ACC	10.1016/j.jprot.2020.103814	10.1038/sj.mp.4001806
O00445	SYT5	MDT	10.1016/j.jpsychires.2010.04.014
Q7Z5K3	STX1A	MDT	10.1016/j.jpsychires.2010.04.014
P61764	STXBP1	PCC;CN;MDT;IC	10.1016/j.jprot.2020.103814	10.1016/j.jpsychires.2010.04.014	10.1002/pmic.200800415
P48643	CCT5	ACC	10.1038/mp.2014.63
Q8N5M4	TTC9C	DLPFC	10.1007/s00406-008-0847-2
P29401	TKT	MDT;DLPFC	10.1016/j.jpsychires.2010.04.014	10.1016/j.jpsychires.2008.11.006
P60174	TPI1	CC;WA;DLPFC;IC;MDT	10.1007/s00406-015-0621-1	10.1186/1471-244X-9-17	10.1002/pmic.200900015	10.1002/pmic.200800415	10.1016/j.jpsychires.2010.04.014
P00938	TPI1	DLPFC	10.1038/sj.mp.4001511
P09493	TPM1	ACC	10.1016/j.jpsychires.2010.03.003
P06753	TPM3	ACC;WA	10.1016/j.jpsychires.2010.03.003	10.1186/1471-244X-9-17
P67936	TPM4	PCC;ACC;CC	10.1016/j.jprot.2020.103814	10.1016/j.jpsychires.2010.03.003	10.1007/s00406-015-0621-1
P67936	TPM4	PCC;ACC;CC	10.1016/j.jprot.2020.103814	10.1016/j.jpsychires.2010.03.003	10.1007/s00406-015-0621-1
P07951	TPM2	ACC	10.1016/j.jpsychires.2010.03.003
P35030	PRSS3	ACC	10.1002/pmic.200500069
P49411	TUFM	PCC;DLPFC	10.1016/j.jprot.2020.103814	10.1038/sj.mp.4001511
Q71U36	TUBA1A	CC	10.1007/s00406-015-0621-1
Q13748	TUBA3C	DLPFC	10.1038/sj.mp.4001511
P68366	TUBA4A	WA;ACC;CC	10.1186/1471-244X-9-17	10.1038/mp.2014.63	10.1007/s00406-015-0621-1
Q9BQE3	TUBA1C	PCC;ACC;DLPFC	10.1016/j.jprot.2020.103814	10.1038/sj.mp.4001806	10.1038/sj.mp.4001511
A6NHL2	TUBAL3	CC	10.1007/s00406-015-0621-1
P68363	TUBA1B	DLPFC;ACC;WA	10.1038/sj.mp.4001511	10.1002/pmic.200500069	10.1186/1471-244X-9-17	10.1016/j.jpsychires.2010.03.003
P04350	TUBB4A	CC	10.1002/prca.200700230	10.1007/s00406-015-0621-1
Q13885	TUBB2A	ACC	10.1016/j.jpsychires.2010.03.003
Q9BVA1	TUBB2B	CC;ATL	10.1007/s00406-015-0621-1	10.1007/s00702-008-0156-y
Q13509	TUBB3	PCC;CC;WA	10.1016/j.jprot.2020.103814	10.1007/s00406-015-0621-1	10.1186/1471-244X-9-17
P68371	TUBB4B	PCC;CC	10.1016/j.jprot.2020.103814	10.1007/s00406-015-0621-1
P05218	TUBB	DLPFC	10.1038/sj.mp.4001511
Q9BUF5	TUBB6	CC	10.1007/s00406-015-0621-1
Q3ZCM7	TUBB8	PCC;ACC	10.1016/j.jprot.2020.103814	10.1038/mp.2014.63
P07437	TUBB	ACC;WA;DLPFC	10.1002/pmic.200500069	10.1186/1471-244X-9-17	10.1002/pmic.200900015
P54577	YARS1	PCC;DLPFC	10.1016/j.jprot.2020.103814	10.1038/sj.mp.4001511
P31930	UQCRC1	DLPFC;DLPFC	10.1016/j.jpsychires.2008.11.006	10.1038/sj.mp.4001511
P09936	UCHL1	DLPFC;CC;ACC	10.1038/sj.mp.4001511	10.1002/prca.200700230	10.1016/j.jpsychires.2010.03.003
P61088	UBE2N	CN;DLPFC;CC;ATL	10.1016/j.jprot.2020.103814	10.1007/s00406-008-0847-2	10.1007/s00406-015-0621-1	10.1007/s00702-008-0156-y
P45974	USP5	PCC;ACC	10.1016/j.jprot.2020.103814	10.1038/mp.2014.63
Q5SNV9	C1orf167	ACC	10.1038/mp.2014.63
Q9Y4I1	MYO5A	PCC;ACC	10.1016/j.jprot.2020.103814	10.1038/mp.2014.63
Q86W61	VCAN	CC	10.1007/s00406-015-0621-1
P63027	VAMP2	CN;MDT	10.1016/j.jprot.2020.103814	10.1016/j.jpsychires.2010.04.014
O95292	VAPB	PCC;DLPFC;ACC	10.1016/j.jprot.2020.103814	10.1007/s00406-008-0847-2	10.1038/mp.2014.63
O75396	SEC22B	ACC	10.1038/mp.2014.63
P08670	VIM	MDT;CC;DLPFC	10.1016/j.jpsychires.2010.04.014	10.1007/s00406-015-0621-1	10.1002/pmic.200900015
P62763	VSNL1	ATL	10.1007/s00702-008-0156-y
Q60932	Vdac1	ACC	10.1038/mp.2014.63
P45880	VDAC2	ACC	10.1038/mp.2014.63
P38606	ATP6V1A	PCC;DLPFC	10.1016/j.jprot.2020.103814	10.1016/j.jpsychires.2008.11.006
P38606	ATP6V1A	PCC;DLPFC	10.1016/j.jprot.2020.103814	10.1016/j.jpsychires.2008.11.006
P21281	ATP6V1B2	PCC;CC;ACC	10.1016/j.jprot.2020.103814	10.1007/s00406-015-0621-1	10.1016/j.jpsychires.2010.03.003	10.1002/pmic.200500069
P61421	ATP6V0D1	PCC;DLPFC	10.1016/j.jprot.2020.103814	10.1007/s00406-008-0847-2
O75083	WDR1	DLPFC	10.1007/s00406-008-0847-2
Q9UPA5	BSN	DLPFC	10.1007/s00406-008-0847-2
Q07157	TJP1	CER;	10.1016/j.jprot.2020.103814
P00505	GOT2	PCC;CER;	10.1016/j.jprot.2020.103814
O43633	CHMP2A	CER;	10.1016/j.jprot.2020.103814
O43633	CHMP2A	CER;	10.1016/j.jprot.2020.103814
Q05682	CALD1	CER;	10.1016/j.jprot.2020.103814
Q9GZV7	HAPLN2	PCC;CER;	10.1016/j.jprot.2020.103814
Q96GW7	BCAN	CER;	10.1016/j.jprot.2020.103814
O46584	COX4I1	CER;	10.1016/j.jprot.2020.103814
P27105	STOM	CER;	10.1016/j.jprot.2020.103814
P56134	ATP5MF	PCC;CER;	10.1016/j.jprot.2020.103814
O94826	TOMM70	CER;	10.1016/j.jprot.2020.103814
C9JRZ8	AKR1B15	CER;	10.1016/j.jprot.2020.103814
P43034	PAFAH1B1	CER;	10.1016/j.jprot.2020.103814
Q13057	COASY	CER;	10.1016/j.jprot.2020.103814
Q16695	H3-4	PCC;CER;	10.1016/j.jprot.2020.103814
Q9UBL6	CPNE7	CER;	10.1016/j.jprot.2020.103814
Q9JI55	PLEC	CER;	10.1016/j.jprot.2020.103814
P55008	AIF1	CER;	10.1016/j.jprot.2020.103814
Q9R269	Ppl	CER;	10.1016/j.jprot.2020.103814
P40227	CCT6A	CER;	10.1016/j.jprot.2020.103814
P05230	FGF1	PCC;CER;	10.1016/j.jprot.2020.103814
O00139	KIF2A	CER;	10.1016/j.jprot.2020.103814
P68402	PAFAH1B2	CER;	10.1016/j.jprot.2020.103814
P20338	RAB4A	PCC;CER;	10.1016/j.jprot.2020.103814
P53999	SUB1	CER;	10.1016/j.jprot.2020.103814
P23526	AHCY	PCC;CER;	10.1016/j.jprot.2020.103814
Q9BUP0	EFHD1	PCC;CER;	10.1016/j.jprot.2020.103814
Q14517	FAT1	CER;	10.1016/j.jprot.2020.103814
Q13557	CAMK2D	PCC;CER;	10.1016/j.jprot.2020.103814
P0DP24	CALM2	CER;	10.1016/j.jprot.2020.103814
P22314	UBA1	CER;	10.1016/j.jprot.2020.103814
O00442	RTCA	CER;	10.1016/j.jprot.2020.103814
Q13825	AUH	CER;	10.1016/j.jprot.2020.103814
P11177	PDHB	CER;	10.1016/j.jprot.2020.103814
Q8N568	DCLK2	PCC;CER;	10.1016/j.jprot.2020.103814
Q8IVB5	LIX1L	CER;	10.1016/j.jprot.2020.103814
P15531	NME1	PCC;CER;	10.1016/j.jprot.2020.103814
Q9Y2A7	NCKAP1	PCC;CER;	10.1016/j.jprot.2020.103814
P36915	GNL1	CER;	10.1016/j.jprot.2020.103814
Q9H0B6	KLC2	CER;	10.1016/j.jprot.2020.103814
P50402	EMD	CER;	10.1016/j.jprot.2020.103814
Q03113	GNA12	PCC;CER;	10.1016/j.jprot.2020.103814
Q03113	GNA12	PCC;CER;	10.1016/j.jprot.2020.103814
Q9UQ80	PA2G4	CER;	10.1016/j.jprot.2020.103814
P52564	MAP2K6	CER;	10.1016/j.jprot.2020.103814
Q58FG1	HSP90AA4P	PCC;CER;	10.1016/j.jprot.2020.103814
Q14344	GNA13	PCC;CER;	10.1016/j.jprot.2020.103814
Q14344	GNA13	PCC;CER;	10.1016/j.jprot.2020.103814
Q9Y265	RUVBL1	CER;	10.1016/j.jprot.2020.103814
P62249	RPS16	PCC;CER;	10.1016/j.jprot.2020.103814
P62249	RPS16	PCC;CER;	10.1016/j.jprot.2020.103814
P49589	CARS1	CER;	10.1016/j.jprot.2020.103814
P28907	CD38	CER;	10.1016/j.jprot.2020.103814
P30048	PRDX3	CER;	10.1016/j.jprot.2020.103814
P35579	MYH9	CER;	10.1016/j.jprot.2020.103814
Q765P7	MTSS2	CER;	10.1016/j.jprot.2020.103814
P30154	PPP2R1B	PCC;CER;	10.1016/j.jprot.2020.103814
P35968	KDR	PCC;CER;	10.1016/j.jprot.2020.103814
Q96QK1	VPS35	CER;CN;	10.1016/j.jprot.2020.103814
Q8N9I0	SYT2	CER;	10.1016/j.jprot.2020.103814
P01834	IGKC	CER;	10.1016/j.jprot.2020.103814
P46782	RPS5	CER;	10.1016/j.jprot.2020.103814
Q14568	HSP90AA2P	CER;	10.1016/j.jprot.2020.103814
Q8WUM4	PDCD6IP	CER;	10.1016/j.jprot.2020.103814
Q16566	CAMK4	CER;	10.1016/j.jprot.2020.103814
Q07866	KLC1	CER;	10.1016/j.jprot.2020.103814
O43426	SYNJ1	CER;	10.1016/j.jprot.2020.103814
P13796	LCP1	PCC;CER;	10.1016/j.jprot.2020.103814
Q8NCW5	NAXE	PCC;CER;	10.1016/j.jprot.2020.103814
Q9UIW2	PLXNA1	CER;	10.1016/j.jprot.2020.103814
P27635	RPL10	CER;	10.1016/j.jprot.2020.103814
Q9H425	C1orf198	CER;	10.1016/j.jprot.2020.103814
Q9BUR5	APOO	CER;	10.1016/j.jprot.2020.103814
P60983	GMFB	CER;	10.1016/j.jprot.2020.103814
Q9H0Q0	CYRIA	CER;	10.1016/j.jprot.2020.103814
P02533	KRT14	CER;	10.1016/j.jprot.2020.103814
O43741	PRKAB2	CER;	10.1016/j.jprot.2020.103814
Q9C0I1	MTMR12	CER;	10.1016/j.jprot.2020.103814
P43250	GRK6	CER;	10.1016/j.jprot.2020.103814
P46664	Adss2	CER;	10.1016/j.jprot.2020.103814
O75347	TBCA	CER;	10.1016/j.jprot.2020.103814
P47297	deoA	CER;	10.1016/j.jprot.2020.103814
Q7L1I2	SV2B	CER;	10.1016/j.jprot.2020.103814
Q8TE73	DNAH5	CER;	10.1016/j.jprot.2020.103814
Q99614	TTC1	CER;	10.1016/j.jprot.2020.103814
P42041	ALTA10	CER;	10.1016/j.jprot.2020.103814
Q9UBC5	MYO1A	CER;	10.1016/j.jprot.2020.103814
Q96G28	CFAP36	CER;	10.1016/j.jprot.2020.103814
P0DME0	SETSIP	CER;	10.1016/j.jprot.2020.103814
P35612	ADD2	CER;	10.1016/j.jprot.2020.103814
O75306	NDUFS2	CER;	10.1016/j.jprot.2020.103814
O75306	NDUFS2	PCC;	10.1016/j.jprot.2020.103814
O75306	NDUFS2	PCC;	10.1016/j.jprot.2020.103814
P51153	RAB13	CER;	10.1016/j.jprot.2020.103814
P51153	RAB13	PCC;	10.1016/j.jprot.2020.103814
P44017	HI_0577	CER;	10.1016/j.jprot.2020.103814
Q8N3J6	CADM2	PCC;CER;	10.1016/j.jprot.2020.103814
Q9H8Y8	GORASP2	CER;	10.1016/j.jprot.2020.103814
Q9UBW7	ZMYM2	PCC;CER;	10.1016/j.jprot.2020.103814
P43347	TPT1	CER;	10.1016/j.jprot.2020.103814
P24844	MYL9	CER;	10.1016/j.jprot.2020.103814
Q9UL26	RAB22A	CER;	10.1016/j.jprot.2020.103814
Q9BS26	ERP44	CER;	10.1016/j.jprot.2020.103814
Q8N715	CCDC185	CER;	10.1016/j.jprot.2020.103814
P01876	IGHA1	CER;	10.1016/j.jprot.2020.103814
Q9NX63	CHCHD3	PCC;CER;	10.1016/j.jprot.2020.103814
Q8NFZ8	CADM4	PCC;CER;	10.1016/j.jprot.2020.103814
Q8NFZ8	CADM4	PCC;CER;	10.1016/j.jprot.2020.103814
Q9BY44	EIF2A	CER;	10.1016/j.jprot.2020.103814
Q9UL15	BAG5	CER;	10.1016/j.jprot.2020.103814
Q14BN4	SLMAP	CER;	10.1016/j.jprot.2020.103814
P54619	PRKAG1	CER;	10.1016/j.jprot.2020.103814
Q9UHQ9	CYB5R1	CER;	10.1016/j.jprot.2020.103814
P08729	KRT7	CER;	10.1016/j.jprot.2020.103814
P08729	KRT7	PCC;	10.1016/j.jprot.2020.103814
P15508	Sptb	CER;	10.1016/j.jprot.2020.103814
P11019	ATP6V1E1	CER;	10.1016/j.jprot.2020.103814
Q9ULC4	MCTS1	CER;	10.1016/j.jprot.2020.103814
P35222	CTNNB1	CER;	10.1016/j.jprot.2020.103814
P35222	CTNNB1	PCC;	10.1016/j.jprot.2020.103814
P38919	EIF4A3	CER;	10.1016/j.jprot.2020.103814
Q9Y5X3	SNX5	CER;	10.1016/j.jprot.2020.103814
P42224	STAT1	CER;	10.1016/j.jprot.2020.103814
Q9H444	CHMP4B	CER;	10.1016/j.jprot.2020.103814
Q62812	Myh9	CER;	10.1016/j.jprot.2020.103814
Q15738	NSDHL	CER;	10.1016/j.jprot.2020.103814
Q9BW85	YJU2	CER;	10.1016/j.jprot.2020.103814
P09455	RBP1	PCC;CER;	10.1016/j.jprot.2020.103814
P53396	ACLY	CER;	10.1016/j.jprot.2020.103814
Q13303	KCNAB2	CER;	10.1016/j.jprot.2020.103814
Q96RU3	FNBP1	CER;	10.1016/j.jprot.2020.103814
P48454	PPP3CC	PCC;CN;	10.1016/j.jprot.2020.103814
Q02878	RPL6	CN;	10.1016/j.jprot.2020.103814
P01860	IGHG3	CN;	10.1016/j.jprot.2020.103814
P15559	NQO1	CN;	10.1016/j.jprot.2020.103814
P54750	PDE1A	CN;	10.1016/j.jprot.2020.103814
P18206	VCL	CN;	10.1016/j.jprot.2020.103814
P05062	ALDOB	CN;	10.1016/j.jprot.2020.103814
P05388	RPLP0	CN;	10.1016/j.jprot.2020.103814
P38117	ETFB	CN;	10.1016/j.jprot.2020.103814
Q53FP2	TMEM35A	CN;	10.1016/j.jprot.2020.103814
Q08257	CRYZ	PCC;CN;	10.1016/j.jprot.2020.103814
A6NGU5	GGT3P	CN;	10.1016/j.jprot.2020.103814
P62277	RPS13	CN;	10.1016/j.jprot.2020.103814
Q16836	HADH	PCC;CN;	10.1016/j.jprot.2020.103814
P10515	DLAT	CN;	10.1016/j.jprot.2020.103814
Q9Y4L1	HYOU1	PCC;CN;	10.1016/j.jprot.2020.103814
Q58FF6	HSP90AB4P	PCC;CN;	10.1016/j.jprot.2020.103814
P13521	SCG2	CN;	10.1016/j.jprot.2020.103814
Q9BVC3	DSCC1	CN;	10.1016/j.jprot.2020.103814
Q9UD71	PPP1R1B	CN;	10.1016/j.jprot.2020.103814
O00330	PDHX	PCC;CN;	10.1016/j.jprot.2020.103814
Q14203	DCTN1	PCC;CN;	10.1016/j.jprot.2020.103814
O15020	SPTBN2	CN;	10.1016/j.jprot.2020.103814
P35916	FLT4	CN;	10.1016/j.jprot.2020.103814
P20674	COX5A	PCC;CN;	10.1016/j.jprot.2020.103814
Q9H6W3	RIOX1	CN;	10.1016/j.jprot.2020.103814
P29992	GNA11	CN;	10.1016/j.jprot.2020.103814
O43681	GET3	PCC;CN;	10.1016/j.jprot.2020.103814
Q9NY97	B3GNT2	CN;	10.1016/j.jprot.2020.103814
Q9Y6R1	SLC4A4	CN;	10.1016/j.jprot.2020.103814
Q9HBJ7	USP29	CN;	10.1016/j.jprot.2020.103814
Q9UJZ1	STOML2	PCC;CN;	10.1016/j.jprot.2020.103814
Q9UJZ1	STOML2	PCC;CN;	10.1016/j.jprot.2020.103814
P29966	MARCKS	CN;	10.1016/j.jprot.2020.103814
O95741	CPNE6	PCC;CN;	10.1016/j.jprot.2020.103814
Q96S97	MYADM	CN;	10.1016/j.jprot.2020.103814
Q16543	CDC37	CN;	10.1016/j.jprot.2020.103814
A6NHG4	DDTL	CN;	10.1016/j.jprot.2020.103814
Q02750	MAP2K1	PCC;CN;	10.1016/j.jprot.2020.103814
Q8IYJ1	CPNE9	PCC;CN;	10.1016/j.jprot.2020.103814
O00264	PGRMC1	CN;	10.1016/j.jprot.2020.103814
Q13424	SNTA1	PCC;CN;	10.1016/j.jprot.2020.103814
P55011	SLC12A2	CN;	10.1016/j.jprot.2020.103814
Q8IXS6	PALM2	CN;	10.1016/j.jprot.2020.103814
Q96JE9	MAP6	CN;	10.1016/j.jprot.2020.103814
Q00577	PURA	CN;	10.1016/j.jprot.2020.103814
Q9Y6I3	EPN1	CN;	10.1016/j.jprot.2020.103814
P62736	ACTA2	CN;	10.1016/j.jprot.2020.103814
Q96FE5	LINGO1	CN;	10.1016/j.jprot.2020.103814
O75891	ALDH1L1	PCC;CN;	10.1016/j.jprot.2020.103814
Q92823	NRCAM	PCC;CN;	10.1016/j.jprot.2020.103814
P41217	CD200	PCC;CN;	10.1016/j.jprot.2020.103814
P49448	GLUD2	PCC;CN;	10.1016/j.jprot.2020.103814
P99999	CYCS	CN;	10.1016/j.jprot.2020.103814
O43169	CYB5B	CN;	10.1016/j.jprot.2020.103814
O15264	MAPK13	CN;	10.1016/j.jprot.2020.103814
Q9BSD7	NTPCR	CN;	10.1016/j.jprot.2020.103814
P0CG47	UBB	PCC;CN;	10.1016/j.jprot.2020.103814
P10114	RAP2A	PCC;CN;	10.1016/j.jprot.2020.103814
Q13233	MAP3K1	CN;	10.1016/j.jprot.2020.103814
O43776	NARS1	CN;	10.1016/j.jprot.2020.103814
Q96FN4	CPNE2	PCC;CN;	10.1016/j.jprot.2020.103814
Q13510	ASAH1	CN;	10.1016/j.jprot.2020.103814
P0CG39	POTEJ	CN;	10.1016/j.jprot.2020.103814
Q9UN37	VPS4A	CN;	10.1016/j.jprot.2020.103814
Q9HAV0	GNB4	CN;	10.1016/j.jprot.2020.103814
Q6ZU15	SEPTIN14	PCC;CN;	10.1016/j.jprot.2020.103814
Q96HN2	AHCYL2	CN;	10.1016/j.jprot.2020.103814
Q9NQR4	NIT2	CN;	10.1016/j.jprot.2020.103814
P62195	PSMC5	CN;	10.1016/j.jprot.2020.103814
P62081	RPS7	PCC;CN;	10.1016/j.jprot.2020.103814
Q9NSD9	FARSB	PCC;CN;	10.1016/j.jprot.2020.103814
O60884	DNAJA2	CN;	10.1016/j.jprot.2020.103814
Q9ULP0	NDRG4	CN;	10.1016/j.jprot.2020.103814
Q5VTE0	EEF1A1P5	PCC;CN;	10.1016/j.jprot.2020.103814
Q9BRX8	PRXL2A	CN;	10.1016/j.jprot.2020.103814
Q8WWZ4	ABCA10	CN;	10.1016/j.jprot.2020.103814
Q9Y230	RUVBL2	CN;	10.1016/j.jprot.2020.103814
Q07955	SRSF1	CN;	10.1016/j.jprot.2020.103814
P07205	PGK2	CN;	10.1016/j.jprot.2020.103814
P78356	PIP4K2B	CN;	10.1016/j.jprot.2020.103814
O00217	NDUFS8	PCC;CN;	10.1016/j.jprot.2020.103814
O60664	PLIN3	PCC;CN;	10.1016/j.jprot.2020.103814
Q9Y385	UBE2J1	CN;	10.1016/j.jprot.2020.103814
Q9H0E2	TOLLIP	CN;	10.1016/j.jprot.2020.103814
Q02224	CENPE	PCC;CN;	10.1016/j.jprot.2020.103814
Q16623	STX1A	CN;	10.1016/j.jprot.2020.103814
Q96MM6	HSPA12B	CN;	10.1016/j.jprot.2020.103814
Q8IUQ0	CLVS1	CN;	10.1016/j.jprot.2020.103814
Q3ZCQ8	TIMM50	PCC;	10.1016/j.jprot.2020.103814
Q14254	FLOT2	PCC;	10.1016/j.jprot.2020.103814
Q96E17	RAB3C	PCC;	10.1016/j.jprot.2020.103814
O14561	NDUFAB1	PCC;	10.1016/j.jprot.2020.103814
P14854	COX6B1	PCC;	10.1016/j.jprot.2020.103814
P14854	COX6B1	PCC;	10.1016/j.jprot.2020.103814
P12235	SLC25A4	PCC;	10.1016/j.jprot.2020.103814
P12235	SLC25A4	PCC;	10.1016/j.jprot.2020.103814
P21912	SDHB	PCC;	10.1016/j.jprot.2020.103814
Q14914	PTGR1	PCC;	10.1016/j.jprot.2020.103814
P05141	SLC25A5	PCC;	10.1016/j.jprot.2020.103814
P49721	PSMB2	PCC;	10.1016/j.jprot.2020.103814
P24539	ATP5PB	PCC;	10.1016/j.jprot.2020.103814
P24539	ATP5PB	PCC;	10.1016/j.jprot.2020.103814
P12236	SLC25A6	PCC;	10.1016/j.jprot.2020.103814
Q58FF7	HSP90AB3P	PCC;	10.1016/j.jprot.2020.103814
Q8WUD1	RAB2B	PCC;	10.1016/j.jprot.2020.103814
P32004	L1CAM	PCC;	10.1016/j.jprot.2020.103814
P43003	SLC1A3	PCC;	10.1016/j.jprot.2020.103814
Q15126	PMVK	PCC;	10.1016/j.jprot.2020.103814
P68133	ACTA1	PCC;	10.1016/j.jprot.2020.103814
P51970	NDUFA8	PCC;	10.1016/j.jprot.2020.103814
P14406	COX7A2	PCC;	10.1016/j.jprot.2020.103814
P23763	VAMP1	PCC;	10.1016/j.jprot.2020.103814
Q02539	H1-1	PCC;	10.1016/j.jprot.2020.103814
Q13492	PICALM	PCC;	10.1016/j.jprot.2020.103814
Q15120	PDK3	PCC;	10.1016/j.jprot.2020.103814
P16615	ATP2A2	PCC;	10.1016/j.jprot.2020.103814
O60313	OPA1	PCC;	10.1016/j.jprot.2020.103814
Q12840	KIF5A	PCC;	10.1016/j.jprot.2020.103814
P61201	COPS2	PCC;	10.1016/j.jprot.2020.103814
P25325	MPST	PCC;	10.1016/j.jprot.2020.103814
P21926	CD9	PCC;	10.1016/j.jprot.2020.103814
P13929	ENO3	PCC;	10.1016/j.jprot.2020.103814
P15880	RPS2	PCC;	10.1016/j.jprot.2020.103814
P13010	XRCC5	PCC;	10.1016/j.jprot.2020.103814
Q9BV57	ADI1	PCC;	10.1016/j.jprot.2020.103814
Q9H2J1	ARRDC1-AS1	PCC;	10.1016/j.jprot.2020.103814
Q99714	HSD17B10	PCC;	10.1016/j.jprot.2020.103814
P09874	PARP1	PCC;	10.1016/j.jprot.2020.103814
O75880	SCO1	PCC;	10.1016/j.jprot.2020.103814
P55060	CSE1L	PCC;	10.1016/j.jprot.2020.103814
Q99623	PHB2	PCC;	10.1016/j.jprot.2020.103814
Q99623	PHB2	PCC;	10.1016/j.jprot.2020.103814
P19404	NDUFV2	PCC;	10.1016/j.jprot.2020.103814
Q13367	AP3B2	PCC;	10.1016/j.jprot.2020.103814
Q2TB90	HKDC1	PCC;	10.1016/j.jprot.2020.103814
Q9P0J0	NDUFA13	PCC;	10.1016/j.jprot.2020.103814
O94973	AP2A2	PCC;	10.1016/j.jprot.2020.103814
Q13491	GPM6B	PCC;	10.1016/j.jprot.2020.103814
O94925	GLS	PCC;	10.1016/j.jprot.2020.103814
O94925	GLS	PCC;	10.1016/j.jprot.2020.103814
Q9H061	TMEM126A	PCC;	10.1016/j.jprot.2020.103814
P23515	OMG	PCC;	10.1016/j.jprot.2020.103814
P13611	VCAN	PCC;	10.1016/j.jprot.2020.103814
Q9BQ69	MACROD1	PCC;	10.1016/j.jprot.2020.103814
P80404	ABAT	PCC;	10.1016/j.jprot.2020.103814
P00390	GSR	PCC;	10.1016/j.jprot.2020.103814
Q8NHW5	RPLP0P6	PCC;	10.1016/j.jprot.2020.103814
Q9GZT8	NIF3L1	PCC;	10.1016/j.jprot.2020.103814
O95299	NDUFA10	PCC;	10.1016/j.jprot.2020.103814
O75569	PRKRA	PCC;	10.1016/j.jprot.2020.103814
P12814	ACTN1	PCC;	10.1016/j.jprot.2020.103814
Q16864	ATP6V1F	PCC;	10.1016/j.jprot.2020.103814
P10721	KIT	PCC;	10.1016/j.jprot.2020.103814
P07954	FH	PCC;	10.1016/j.jprot.2020.103814
Q96QR8	PURB	PCC;	10.1016/j.jprot.2020.103814
P11498	PC	PCC;	10.1016/j.jprot.2020.103814
P31040	SDHA	PCC;	10.1016/j.jprot.2020.103814
O75874	IDH1	PCC;	10.1016/j.jprot.2020.103814
P42658	DPP6	PCC;	10.1016/j.jprot.2020.103814
P42658	DPP6	PCC;	10.1016/j.jprot.2020.103814
Q13733	ATP1A4	PCC;	10.1016/j.jprot.2020.103814
P01019	AGT	PCC;	10.1016/j.jprot.2020.103814
Q99685	MGLL	PCC;	10.1016/j.jprot.2020.103814
O95782	AP2A1	PCC;	10.1016/j.jprot.2020.103814
Q99961	SH3GL1	PCC;	10.1016/j.jprot.2020.103814
O96000	NDUFB10	PCC;	10.1016/j.jprot.2020.103814
O96000	NDUFB10	PCC;	10.1016/j.jprot.2020.103814
P59768	GNG2	PCC;	10.1016/j.jprot.2020.103814
P37837	TALDO1	PCC;	10.1016/j.jprot.2020.103814
Q16720	ATP2B3	PCC;	10.1016/j.jprot.2020.103814
Q16720	ATP2B3	PCC;	10.1016/j.jprot.2020.103814
Q8IYI6	EXOC8	PCC;	10.1016/j.jprot.2020.103814
O14880	MGST3	PCC;	10.1016/j.jprot.2020.103814
Q9HCJ6	VAT1L	PCC;	10.1016/j.jprot.2020.103814
P38405	GNAL	PCC;	10.1016/j.jprot.2020.103814
P13473	LAMP2	PCC;	10.1016/j.jprot.2020.103814
Q15506	SPA17	PCC;	10.1016/j.jprot.2020.103814
P84095	RHOG	PCC;	10.1016/j.jprot.2020.103814
P39210	MPV17	PCC;	10.1016/j.jprot.2020.103814
O75363	BCAS1	PCC;	10.1016/j.jprot.2020.103814
P04899	GNAI2	PCC;	10.1016/j.jprot.2020.103814
Q9BW72	HIGD2A	PCC;	10.1016/j.jprot.2020.103814
Q99719	SEPTIN5	PCC;	10.1016/j.jprot.2020.103814
Q8WXF7	ATL1	PCC;	10.1016/j.jprot.2020.103814
P20618	PSMB1	PCC;	10.1016/j.jprot.2020.103814
Q14195	DPYSL3	PCC;	10.1016/j.jprot.2020.103814
Q14195	DPYSL3	PCC;	10.1016/j.jprot.2020.103814
Q13449	LSAMP	PCC;	10.1016/j.jprot.2020.103814
Q96A00	PPP1R14A	PCC;	10.1016/j.jprot.2020.103814
Q96MZ0	GDAP1L1	PCC;	10.1016/j.jprot.2020.103814
P43243	MATR3	PCC;	10.1016/j.jprot.2020.103814
Q9UHG3	PCYOX1	PCC;	10.1016/j.jprot.2020.103814
P51553	IDH3G	PCC;	10.1016/j.jprot.2020.103814
P51553	IDH3G	PCC;	10.1016/j.jprot.2020.103814
P07864	LDHC	PCC;	10.1016/j.jprot.2020.103814
Q00013	MPP1	PCC;	10.1016/j.jprot.2020.103814
Q13555	CAMK2G	PCC;	10.1016/j.jprot.2020.103814
P10644	PRKAR1A	PCC;	10.1016/j.jprot.2020.103814
Q9NS69	TOMM22	PCC;	10.1016/j.jprot.2020.103814
P17948	FLT1	PCC;	10.1016/j.jprot.2020.103814
P02689	PMP2	PCC;	10.1016/j.jprot.2020.103814
O75955	FLOT1	PCC;	10.1016/j.jprot.2020.103814
O75955	FLOT1	PCC;	10.1016/j.jprot.2020.103814
P46821	MAP1B	PCC;	10.1016/j.jprot.2020.103814
P56385	ATP5ME	PCC;	10.1016/j.jprot.2020.103814
P12074	COX6A1	PCC;	10.1016/j.jprot.2020.103814
Q9BUX1	CHAC1	PCC;	10.1016/j.jprot.2020.103814
Q14964	RAB39A	PCC;	10.1016/j.jprot.2020.103814
Q92597	NDRG1	PCC;	10.1016/j.jprot.2020.103814
P01111	NRAS	PCC;	10.1016/j.jprot.2020.103814
P61313	RPL15	PCC;	10.1016/j.jprot.2020.103814
O75746	SLC25A12	PCC;	10.1016/j.jprot.2020.103814
Q8N5S9	CAMKK1	PCC;	10.1016/j.jprot.2020.103814
P01009	SERPINA1	PCC;	10.1016/j.jprot.2020.103814
Q9H0W9	C11orf54	PCC;	10.1016/j.jprot.2020.103814
Q9UJQ1	LAMP5	PCC;	10.1016/j.jprot.2020.103814
O95847	SLC25A27	PCC;	10.1016/j.jprot.2020.103814
P16403	H1-2	PCC;	10.1016/j.jprot.2020.103814
Q86X76	NIT1	PCC;	10.1016/j.jprot.2020.103814
Q9UBQ7	GRHPR	PCC;	10.1016/j.jprot.2020.103814
Q9BX67	JAM3	PCC;	10.1016/j.jprot.2020.103814
Q5XKP0	MICOS13	PCC;	10.1016/j.jprot.2020.103814
P62760	VSNL1	PCC;	10.1016/j.jprot.2020.103814
Q86YQ8	CPNE8	PCC;	10.1016/j.jprot.2020.103814
A6NJ78	METTL15	PCC;	10.1016/j.jprot.2020.103814
Q14764	MVP	PCC;	10.1016/j.jprot.2020.103814
Q9UM22	EPDR1	PCC;	10.1016/j.jprot.2020.103814
Q8TBX8	PIP4K2C	PCC;	10.1016/j.jprot.2020.103814
Q16762	TST	PCC;	10.1016/j.jprot.2020.103814
Q08380	LGALS3BP	PCC;	10.1016/j.jprot.2020.103814
O60282	KIF5C	PCC;	10.1016/j.jprot.2020.103814
P04259	KRT6B	PCC;	10.1016/j.jprot.2020.103814
Q9H0Q3	FXYD6	PCC;	10.1016/j.jprot.2020.103814
Q9H0Q3	FXYD6	PCC;	10.1016/j.jprot.2020.103814
Q02246	CNTN2	PCC;	10.1016/j.jprot.2020.103814
P19087	GNAT2	PCC;	10.1016/j.jprot.2020.103814
P07384	CAPN1	PCC;	10.1016/j.jprot.2020.103814
Q9Y617	PSAT1	PCC;	10.1016/j.jprot.2020.103814
P30044	PRDX5	PCC;	10.1016/j.jprot.2020.103814
P30044	PRDX5	PCC;	10.1016/j.jprot.2020.103814
P62820	RAB1A	PCC;	10.1016/j.jprot.2020.103814
Q96HU8	DIRAS2	PCC;	10.1016/j.jprot.2020.103814
Q9Y697	NFS1	PCC;	10.1016/j.jprot.2020.103814
P27338	MAOB	PCC;	10.1016/j.jprot.2020.103814
P27338	MAOB	PCC;	10.1016/j.jprot.2020.103814
P13716	ALAD	PCC;	10.1016/j.jprot.2020.103814
Q15041	ARL6IP1	PCC;	10.1016/j.jprot.2020.103814
P61018	RAB4B	PCC;	10.1016/j.jprot.2020.103814
Q15388	TOMM20	PCC;	10.1016/j.jprot.2020.103814
Q9UDW1	UQCR10	PCC;	10.1016/j.jprot.2020.103814
Q9Y281	CFL2	PCC;	10.1016/j.jprot.2020.103814
O14508	SOCS2	PCC;	10.1016/j.jprot.2020.103814
O14672	ADAM10	PCC;	10.1016/j.jprot.2020.103814
Q86T65	DAAM2	PCC;	10.1016/j.jprot.2020.103814
P63215	GNG3	PCC;	10.1016/j.jprot.2020.103814
Q9UQM7	CAMK2A	PCC;	10.1016/j.jprot.2020.103814
P16402	H1-3	PCC;	10.1016/j.jprot.2020.103814
O95219	SNX4	PCC;	10.1016/j.jprot.2020.103814
Q9NQW7	XPNPEP1	PCC;	10.1016/j.jprot.2020.103814
P18124	RPL7	PCC;	10.1016/j.jprot.2020.103814
P35609	ACTN2	PCC;	10.1016/j.jprot.2020.103814
P35609	ACTN2	PCC;	10.1016/j.jprot.2020.103814
P49354	FNTA	PCC;	10.1016/j.jprot.2020.103814
Q9NRG7	SDR39U1	PCC;	10.1016/j.jprot.2020.103814
Q9UPV7	PHF24	PCC;	10.1016/j.jprot.2020.103814
P05166	PCCB	PCC;	10.1016/j.jprot.2020.103814
P21579	SYT1	PCC;	10.1016/j.jprot.2020.103814
Q9UJC5	SH3BGRL2	PCC;	10.1016/j.jprot.2020.103814
P40616	ARL1	PCC;	10.1016/j.jprot.2020.103814
O75190	DNAJB6	PCC;	10.1016/j.jprot.2020.103814
Q92752	TNR	PCC;	10.1016/j.jprot.2020.103814
O00408	PDE2A	PCC;	10.1016/j.jprot.2020.103814
O75323	NIPSNAP2	PCC;	10.1016/j.jprot.2020.103814
O75323	NIPSNAP2	PCC;	10.1016/j.jprot.2020.103814
Q9H4G4	GLIPR2	PCC;	10.1016/j.jprot.2020.103814
Q9H4G4	GLIPR2	PCC;	10.1016/j.jprot.2020.103814
O95182	NDUFA7	PCC;	10.1016/j.jprot.2020.103814
P36222	CHI3L1	PCC;	10.1016/j.jprot.2020.103814
Q14353	GAMT	PCC;	10.1016/j.jprot.2020.103814
Q9Y2X7	GIT1	PCC;	10.1016/j.jprot.2020.103814
Q9UQ16	DNM3	PCC;	10.1016/j.jprot.2020.103814
Q5TBA9	FRY	PCC;	10.1016/j.jprot.2020.103814
P13987	CD59	PCC;	10.1016/j.jprot.2020.103814
P49419	ALDH7A1	PCC;	10.1016/j.jprot.2020.103814
O95865	DDAH2	PCC;	10.1016/j.jprot.2020.103814
Q9BY67	CADM1	PCC;	10.1016/j.jprot.2020.103814
O60361	NME2P1	PCC;	10.1016/j.jprot.2020.103814
Q9C040	TRIM2	PCC;	10.1016/j.jprot.2020.103814
Q9C040	TRIM2	PCC;	10.1016/j.jprot.2020.103814
P41222	PTGDS	PCC;	10.1016/j.jprot.2020.103814
P41222	PTGDS	PCC;	10.1016/j.jprot.2020.103814
O75663	TIPRL	PCC;	10.1016/j.jprot.2020.103814
Q9BYZ2	LDHAL6B	PCC;	10.1016/j.jprot.2020.103814
P37235	HPCAL1	PCC;	10.1016/j.jprot.2020.103814
O00629	KPNA4	PCC;	10.1016/j.jprot.2020.103814
P61019	RAB2A	PCC;	10.1016/j.jprot.2020.103814
P61019	RAB2A	PCC;	10.1016/j.jprot.2020.103814
Q9NQX3	GPHN	PCC;	10.1016/j.jprot.2020.103814
P49189	ALDH9A1	PCC;	10.1016/j.jprot.2020.103814
P55084	HADHB	PCC;	10.1016/j.jprot.2020.103814
P29803	PDHA2	PCC;	10.1016/j.jprot.2020.103814
O43809	NUDT21	PCC;	10.1016/j.jprot.2020.103814
Q9H7Z7	PTGES2	PCC;	10.1016/j.jprot.2020.103814
O75431	MTX2	PCC;	10.1016/j.jprot.2020.103814
O14548	COX7A2L	PCC;	10.1016/j.jprot.2020.103814
O43813	LANCL1	PCC;	10.1016/j.jprot.2020.103814
O43813	LANCL1	PCC;	10.1016/j.jprot.2020.103814
Q92599	SEPTIN8	PCC;	10.1016/j.jprot.2020.103814
Q02338	BDH1	PCC;	10.1016/j.jprot.2020.103814
P28161	GSTM2	PCC;	10.1016/j.jprot.2020.103814
Q86Y82	STX12	PCC;	10.1016/j.jprot.2020.103814
P35241	RDX	PCC;	10.1016/j.jprot.2020.103814
Q9H479	FN3K	PCC;	10.1016/j.jprot.2020.103814
P11586	MTHFD1	PCC;	10.1016/j.jprot.2020.103814
Q16537	PPP2R5E	PCC;	10.1016/j.jprot.2020.103814
O00764	PDXK	PCC;	10.1016/j.jprot.2020.103814
O00764	PDXK	PCC;	10.1016/j.jprot.2020.103814
Q9UI12	ATP6V1H	PCC;	10.1016/j.jprot.2020.103814
Q9UI12	ATP6V1H	PCC;	10.1016/j.jprot.2020.103814
Q8N145	LGI3	PCC;	10.1016/j.jprot.2020.103814
P62244	RPS15A	PCC;	10.1016/j.jprot.2020.103814
P51649	ALDH5A1	PCC;	10.1016/j.jprot.2020.103814
P51649	ALDH5A1	PCC;	10.1016/j.jprot.2020.103814
Q14108	SCARB2	PCC;	10.1016/j.jprot.2020.103814
P60510	PPP4C	PCC;	10.1016/j.jprot.2020.103814
P13804	ETFA	PCC;	10.1016/j.jprot.2020.103814
P13804	ETFA	PCC;	10.1016/j.jprot.2020.103814
P23246	SFPQ	PCC;	10.1016/j.jprot.2020.103814
P62318	SNRPD3	PCC;	10.1016/j.jprot.2020.103814
Q2M2I8	AAK1	PCC;	10.1016/j.jprot.2020.103814
Q6PEY2	TUBA3E	PCC;	10.1016/j.jprot.2020.103814
P61006	RAB8A	PCC;	10.1016/j.jprot.2020.103814
O00483	NDUFA4	PCC;	10.1016/j.jprot.2020.103814
P07741	APRT	PCC;	10.1016/j.jprot.2020.103814
P23396	RPS3	PCC;	10.1016/j.jprot.2020.103814
P14550	AKR1A1	PCC;	10.1016/j.jprot.2020.103814
P14550	AKR1A1	PCC;	10.1016/j.jprot.2020.103814
Q9NPJ3	ACOT13	PCC;	10.1016/j.jprot.2020.103814
Q07960	ARHGAP1	PCC;	10.1016/j.jprot.2020.103814
Q9NQ66	PLCB1	PCC;	10.1016/j.jprot.2020.103814
Q9NQ66	PLCB1	PCC;	10.1016/j.jprot.2020.103814
P46926	GNPDA1	PCC;	10.1016/j.jprot.2020.103814
P25686	DNAJB2	PCC;	10.1016/j.jprot.2020.103814
P20916	MAG	PCC;	10.1016/j.jprot.2020.103814
P15954	COX7C	PCC;	10.1016/j.jprot.2020.103814
Q6BCY4	CYB5R2	PCC;	10.1016/j.jprot.2020.103814
Q96AB3	ISOC2	PCC;	10.1016/j.jprot.2020.103814
Q96AB3	ISOC2	PCC;	10.1016/j.jprot.2020.103814
P55290	CDH13	PCC;	10.1016/j.jprot.2020.103814
P08574	CYC1	PCC;	10.1016/j.jprot.2020.103814
P63244	RACK1	PCC;	10.1016/j.jprot.2020.103814
P49441	INPP1	PCC;	10.1016/j.jprot.2020.103814
P04179	SOD2	PCC;	10.1016/j.jprot.2020.103814
P56556	NDUFA6	PCC;	10.1016/j.jprot.2020.103814
P56556	NDUFA6	PCC;	10.1016/j.jprot.2020.103814
P56556	NDUFA6	PCC;	10.1016/j.jprot.2020.103814
P62841	RPS15	PCC;	10.1016/j.jprot.2020.103814
Q9H3N1	TMX1	PCC;	10.1016/j.jprot.2020.103814
Q96AX2	RAB37	PCC;	10.1016/j.jprot.2020.103814
Q96GK7	FAHD2A	PCC;	10.1016/j.jprot.2020.103814
P50990	CCT8	PCC;	10.1016/j.jprot.2020.103814
P12694	BCKDHA	PCC;	10.1016/j.jprot.2020.103814
P27797	CALR	PCC;	10.1016/j.jprot.2020.103814
P27797	CALR	PCC;	10.1016/j.jprot.2020.103814
P62942	FKBP1A	PCC;	10.1016/j.jprot.2020.103814
O60331	PIP5K1C	PCC;	10.1016/j.jprot.2020.103814
P49720	PSMB3	PCC;	10.1016/j.jprot.2020.103814
Q969G6	RFK	PCC;	10.1016/j.jprot.2020.103814
Q9UNM6	PSMD13	PCC;	10.1016/j.jprot.2020.103814
P69905	HBA1	PCC;	10.1016/j.jprot.2020.103814
P05771	PRKCB	PCC;	10.1016/j.jprot.2020.103814
Q9Y2Z0	SUGT1	PCC;	10.1016/j.jprot.2020.103814
P61026	RAB10	PCC;	10.1016/j.jprot.2020.103814
O75915	ARL6IP5	PCC;	10.1016/j.jprot.2020.103814
P59190	RAB15	PCC;	10.1016/j.jprot.2020.103814
P24666	ACP1	PCC;	10.1016/j.jprot.2020.103814
Q07021	C1QBP	PCC;	10.1016/j.jprot.2020.103814
Q07021	C1QBP	PCC;	10.1016/j.jprot.2020.103814
P49821	NDUFV1	PCC;	10.1016/j.jprot.2020.103814
P39687	ANP32A	PCC;	10.1016/j.jprot.2020.103814
Q12905	ILF2	PCC;	10.1016/j.jprot.2020.103814
O94856	NFASC	PCC;	10.1016/j.jprot.2020.103814
P11413	G6PD	PCC;	10.1016/j.jprot.2020.103814
P61106	RAB14	PCC;	10.1016/j.jprot.2020.103814
P00491	PNP	PCC;	10.1016/j.jprot.2020.103814
Q6KB66	KRT80	PCC;	10.1016/j.jprot.2020.103814
Q8N573	OXR1	PCC;	10.1016/j.jprot.2020.103814
P13797	PLS3	PCC;	10.1016/j.jprot.2020.103814
O43678	NDUFA2	PCC;	10.1016/j.jprot.2020.103814
P49753	ACOT2	PCC;	10.1016/j.jprot.2020.103814
Q9NY65	TUBA8	PCC;	10.1016/j.jprot.2020.103814
Q8TBF2	PRXL2B	PCC;	10.1016/j.jprot.2020.103814
Q86UW8	HAPLN4	PCC;	10.1016/j.jprot.2020.103814
O00499	BIN1	PCC;	10.1016/j.jprot.2020.103814
O00499	BIN1	PCC;	10.1016/j.jprot.2020.103814
Q15102	PAFAH1B3	PCC;	10.1016/j.jprot.2020.103814
P40939	HADHA	PCC;	10.1016/j.jprot.2020.103814
P04435	TRBV7-9	PCC;	10.1016/j.jprot.2020.103814
P52790	HK3	PCC;	10.1016/j.jprot.2020.103814
P52790	HK3	PCC;	10.1016/j.jprot.2020.103814
Q9NRX4	PHPT1	PCC;	10.1016/j.jprot.2020.103814
Q9NRX4	PHPT1	PCC;	10.1016/j.jprot.2020.103814
P47756	CAPZB	PCC;	10.1016/j.jprot.2020.103814
P48163	ME1	PCC;	10.1016/j.jprot.2020.103814
Q8WXF1	PSPC1	PCC;	10.1016/j.jprot.2020.103814
O14773	TPP1	PCC;	10.1016/j.jprot.2020.103814
P78352	DLG4	PCC;	10.1016/j.jprot.2020.103814
P78352	DLG4	PCC;	10.1016/j.jprot.2020.103814
P25787	PSMA2	PCC;	10.1016/j.jprot.2020.103814
P52789	HK2	PCC;	10.1016/j.jprot.2020.103814
P0CG38	POTEI	PCC;	10.1016/j.jprot.2020.103814
P67775	PPP2CA	PCC;	10.1016/j.jprot.2020.103814
P67775	PPP2CA	PCC;	10.1016/j.jprot.2020.103814
A6NDG6	PGP	PCC;	10.1016/j.jprot.2020.103814
P45381	ASPA	PCC;	10.1016/j.jprot.2020.103814
Q9UM19	HPCAL4	PCC;	10.1016/j.jprot.2020.103814
Q9Y5K8	ATP6V1D	PCC;	10.1016/j.jprot.2020.103814
Q7L576	CYFIP1	PCC;	10.1016/j.jprot.2020.103814
P13861	PRKAR2A	PCC;	10.1016/j.jprot.2020.103814
P36507	MAP2K2	PCC;	10.1016/j.jprot.2020.103814
P06737	PYGL	PCC;	10.1016/j.jprot.2020.103814
Q8IVF7	FMNL3	PCC;	10.1016/j.jprot.2020.103814
Q99426	TBCB	PCC;	10.1016/j.jprot.2020.103814
Q9NQE9	HINT3	PCC;	10.1016/j.jprot.2020.103814
P17661	DES	PCC;	10.1016/j.jprot.2020.103814
P04156	PRNP	PCC;	10.1016/j.jprot.2020.103814
P42765	ACAA2	PCC;	10.1016/j.jprot.2020.103814
P42765	ACAA2	PCC;	10.1016/j.jprot.2020.103814
P11279	LAMP1	PCC;	10.1016/j.jprot.2020.103814
P10915	HAPLN1	PCC;	10.1016/j.jprot.2020.103814
P10915	HAPLN1	PCC;	10.1016/j.jprot.2020.103814
Q9BR01	SULT4A1	PCC;	10.1016/j.jprot.2020.103814
P02545	LMNA	PCC;	10.1016/j.jprot.2020.103814
O00154	ACOT7	PCC;	10.1016/j.jprot.2020.103814
Q8N335	GPD1L	PCC;	10.1016/j.jprot.2020.103814
Q6S8J3	POTEE	PCC;	10.1016/j.jprot.2020.103814
Q6S8J3	POTEE	PCC;	10.1016/j.jprot.2020.103814
P51149	RAB7A	PCC;	10.1016/j.jprot.2020.103814
Q68DU8	KCTD16	PCC;	10.1016/j.jprot.2020.103814
P62333	PSMC6	PCC;	10.1016/j.jprot.2020.103814
Q96AG4	LRRC59	PCC;	10.1016/j.jprot.2020.103814
Q9UIJ7	AK3	PCC;	10.1016/j.jprot.2020.103814
P62424	RPL7A	PCC;	10.1016/j.jprot.2020.103814
P20340	RAB6A	PCC;	10.1016/j.jprot.2020.103814
O94819	KBTBD11	PCC;	10.1016/j.jprot.2020.103814
Q96A23	CPNE4	PCC;	10.1016/j.jprot.2020.103814
Q8IXJ6	SIRT2	PCC;	10.1016/j.jprot.2020.103814
Q9UF11	PLEKHB1	PCC;	10.1016/j.jprot.2020.103814
Q9UF11	PLEKHB1	PCC;	10.1016/j.jprot.2020.103814
Q9UBW8	COPS7A	PCC;	10.1016/j.jprot.2020.103814
Q08043	ACTN3	PCC;	10.1016/j.jprot.2020.103814
P27695	APEX1	PCC;	10.1016/j.jprot.2020.103814
P51665	PSMD7	PCC;	10.1016/j.jprot.2020.103814
P52943	CRIP2	PCC;	10.1016/j.jprot.2020.103814
Q16799	RTN1	PCC;	10.1016/j.jprot.2020.103814
P63000	RAC1	PCC;	10.1016/j.jprot.2020.103814
P63000	RAC1	PCC;	10.1016/j.jprot.2020.103814
O00625	PIR	PCC;	10.1016/j.jprot.2020.103814
Q7Z3B1	NEGR1	PCC;	10.1016/j.jprot.2020.103814
P35270	SPR	PCC;	10.1016/j.jprot.2020.103814
Q9NZG7	NINJ2	PCC;	10.1016/j.jprot.2020.103814
Q92499	DDX1	PCC;	10.1016/j.jprot.2020.103814
P04040	CAT	PCC;	10.1016/j.jprot.2020.103814
Q8ND76	CCNY	PCC;	10.1016/j.jprot.2020.103814
Q9Y5U8	MPC1	PCC;	10.1016/j.jprot.2020.103814
O95670	ATP6V1G2	PCC;	10.1016/j.jprot.2020.103814
Q562R1	ACTBL2	PCC;	10.1016/j.jprot.2020.103814
Q562R1	ACTBL2	PCC;	10.1016/j.jprot.2020.103814
Q9H4B7	TUBB1	PCC;	10.1016/j.jprot.2020.103814
P36873	PPP1CC	PCC;	10.1016/j.jprot.2020.103814
Q9BW30	TPPP3	PCC;	10.1016/j.jprot.2020.103814
Q14103	HNRNPD	PCC;	10.1016/j.jprot.2020.103814
Q14103	HNRNPD	PCC;	10.1016/j.jprot.2020.103814
Q9HCH3	CPNE5	PCC;	10.1016/j.jprot.2020.103814
P43304	GPD2	PCC;	10.1016/j.jprot.2020.103814
Q96MZ4	FAM218A	PCC;	10.1016/j.jprot.2020.103814
P62714	PPP2CB	PCC;	10.1016/j.jprot.2020.103814
P42126	ECI1	PCC;	10.1016/j.jprot.2020.103814
P19338	NCL	PCC;	10.1016/j.jprot.2020.103814
P60900	PSMA6	PCC;	10.1016/j.jprot.2020.103814
P49802	RGS7	PCC;	10.1016/j.jprot.2020.103814
Q05329	GAD2	PCC;	10.1016/j.jprot.2020.103814
Q13362	PPP2R5C	PCC;	10.1016/j.jprot.2020.103814
P27824	CANX	PCC;	10.1016/j.jprot.2020.103814
Q13228	SELENBP1	PCC;	10.1016/j.jprot.2020.103814
Q6IQ22	RAB12	PCC;	10.1016/j.jprot.2020.103814
P26641	EEF1G	PCC;	10.1016/j.jprot.2020.103814
O75638	CTAG2	PCC;	10.1016/j.jprot.2020.103814
P08237	PFKM	PCC;	10.1016/j.jprot.2020.103814
Q12931	TRAP1	PCC;	10.1016/j.jprot.2020.103814
O95202	LETM1	PCC;	10.1016/j.jprot.2020.103814
Q99878	H2AC14	PCC;	10.1016/j.jprot.2020.103814
Q99878	H2AC14	PCC;	10.1016/j.jprot.2020.103814
Q7Z4W1	DCXR	PCC;	10.1016/j.jprot.2020.103814
P31947	SFN	PCC;	10.1016/j.jprot.2020.103814
P22694	PRKACB	PCC;	10.1016/j.jprot.2020.103814
P01236	PRL	PCC;	10.1016/j.jprot.2020.103814
Q9H0R4	HDHD2	PCC;	10.1016/j.jprot.2020.103814
P63208	SKP1	PCC;	10.1016/j.jprot.2020.103814
P62140	PPP1CB	PCC;	10.1016/j.jprot.2020.103814
P35237	SERPINB6	PCC;	10.1016/j.jprot.2020.103814
P43897	TSFM	PCC;	10.1016/j.jprot.2020.103814
Q6P587	FAHD1	PCC;	10.1016/j.jprot.2020.103814
P06744	GPI	PCC;	10.1016/j.jprot.2020.103814
P52758	RIDA	PCC;	10.1016/j.jprot.2020.103814
Q8TD08	MAPK15	PCC;	10.1016/j.jprot.2020.103814
P61586	RHOA	PCC;	10.1016/j.jprot.2020.103814
O43491	EPB41L2	PCC;	10.1016/j.jprot.2020.103814
O15173	PGRMC2	PCC;	10.1016/j.jprot.2020.103814
P35908	KRT2	PCC;	10.1016/j.jprot.2020.103814
P26196	DDX6	PCC;	10.1016/j.jprot.2020.103814
O75251	NDUFS7	PCC;	10.1016/j.jprot.2020.103814
O75251	NDUFS7	PCC;	10.1016/j.jprot.2020.103814
P24863	CCNC	PCC;	10.1016/j.jprot.2020.103814
P35613	BSG	PCC;	10.1016/j.jprot.2020.103814
Q9HBH0	RHOF	PCC;	10.1016/j.jprot.2020.103814
P35611	ADD1	PCC;	10.1016/j.jprot.2020.103814
P35611	ADD1	PCC;	10.1016/j.jprot.2020.103814
B4DX44	ZNF736	PCC;	10.1016/j.jprot.2020.103814
Q53H12	AGK	PCC;	10.1016/j.jprot.2020.103814
Q53H12	AGK	PCC;	10.1016/j.jprot.2020.103814
Q8N0Y7	PGAM4	PCC;	10.1016/j.jprot.2020.103814
Q8TCD5	NT5C	PCC;	10.1016/j.jprot.2020.103814
P15121	AKR1B1	PCC;	10.1016/j.jprot.2020.103814
P08238	HSP90AB1	PCC;	10.1016/j.jprot.2020.103814
Q6UXQ4	C2orf66	PCC;	10.1016/j.jprot.2020.103814
Q96A26	FAM162A	PCC;	10.1016/j.jprot.2020.103814
Q9Y6N7	ROBO1	PCC;	10.1016/j.jprot.2020.103814
P27449	ATP6V0C	PCC;	10.1016/j.jprot.2020.103814
Q9H4L5	OSBPL3	PCC;	10.1016/j.jprot.2020.103814
Q96ND0	FAM210A	PCC;	10.1016/j.jprot.2020.103814
O60493	SNX3	PCC;	10.1016/j.jprot.2020.103814
Q9Y3D6	FIS1	PCC;	10.1016/j.jprot.2020.103814
Q8NBX0	SCCPDH	PCC;	10.1016/j.jprot.2020.103814
Q9HD67	MYO10	PCC;	10.1016/j.jprot.2020.103814
Q08170	SRSF4	PCC;	10.1016/j.jprot.2020.103814
O00429	DNM1L	PCC;	10.1016/j.jprot.2020.103814
O00487	PSMD14	PCC;	10.1016/j.jprot.2020.103814
Q9UHY7	ENOPH1	PCC;	10.1016/j.jprot.2020.103814
Q8WXW3	PIBF1	PCC;	10.1016/j.jprot.2020.103814
Q9Y5F7	PCDHGC4	PCC;	10.1016/j.jprot.2020.103814
Q96CB9	NSUN4	PCC;	10.1016/j.jprot.2020.103814
P36578	RPL4	PCC;	10.1016/j.jprot.2020.103814
P29692	EEF1D	PCC;	10.1016/j.jprot.2020.103814
Q13423	NNT	PCC;	10.1016/j.jprot.2020.103814
O15145	ARPC3	PCC;	10.1016/j.jprot.2020.103814
Q53GQ0	HSD17B12	PCC;	10.1016/j.jprot.2020.103814
Q9UN36	NDRG2	PCC;	10.1016/j.jprot.2020.103814
O00170	AIP	PCC;	10.1016/j.jprot.2020.103814
O60506	SYNCRIP	PCC;	10.1016/j.jprot.2020.103814
O15455	TLR3	PCC;	10.1016/j.jprot.2020.103814
Q13740	ALCAM	PCC;	10.1016/j.jprot.2020.103814
Q6PUV4	CPLX2	PCC;	10.1016/j.jprot.2020.103814
Q96M86	DNHD1	PCC;	10.1016/j.jprot.2020.103814
P47985	UQCRFS1	PCC;	10.1016/j.jprot.2020.103814
Q9UKL3	CASP8AP2	PCC;	10.1016/j.jprot.2020.103814
Q9NV96	TMEM30A	PCC;	10.1016/j.jprot.2020.103814
Q9C0I4	THSD7B	PCC;	10.1016/j.jprot.2020.103814
P30050	RPL12	PCC;	10.1016/j.jprot.2020.103814
Q9ULD0	OGDHL	PCC;	10.1016/j.jprot.2020.103814
P46109	CRKL	PCC;	10.1016/j.jprot.2020.103814
P31943	HNRNPH1	PCC;	10.1016/j.jprot.2020.103814
P05090	APOD	PCC;	10.1016/j.jprot.2020.103814
Q8IVL1	NAV2	PCC;	10.1016/j.jprot.2020.103814
Q96CX2	KCTD12	PCC;	10.1016/j.jprot.2020.103814
Q96BM9	ARL8A	PCC;	10.1016/j.jprot.2020.103814
Q08722	CD47	PCC;	10.1016/j.jprot.2020.103814
P46939	UTRN	PCC;	10.1016/j.jprot.2020.103814
Q9Y2J8	PADI2	PCC;	10.1016/j.jprot.2020.103814
P05026	ATP1B1	PCC;	10.1016/j.jprot.2020.103814
O43390	HNRNPR	PCC;	10.1016/j.jprot.2020.103814
P23677	ITPKA	PCC;	10.1016/j.jprot.2020.103814
P61266	STX1B	PCC;	10.1016/j.jprot.2020.103814
O43920	NDUFS5	PCC;	10.1016/j.jprot.2020.103814
Q8TB36	GDAP1	PCC;	10.1016/j.jprot.2020.103814
O95298	NDUFC2	PCC;	10.1016/j.jprot.2020.103814
P51888	PRELP	PCC;	10.1016/j.jprot.2020.103814
Q9H361	PABPC3	PCC;	10.1016/j.jprot.2020.103814
P36969	GPX4	PCC;	10.1016/j.jprot.2020.103814
Q8IVF5	TIAM2	PCC;	10.1016/j.jprot.2020.103814
O75787	ATP6AP2	PCC;	10.1016/j.jprot.2020.103814
Q96IX5	ATP5MD	PCC;	10.1016/j.jprot.2020.103814
A6NHQ2	FBLL1	PCC;	10.1016/j.jprot.2020.103814
P51452	DUSP3	PCC;	10.1016/j.jprot.2020.103814
P51571	SSR4	PCC;	10.1016/j.jprot.2020.103814
O94927	HAUS5	PCC;	10.1016/j.jprot.2020.103814
P19784	CSNK2A2	PCC;	10.1016/j.jprot.2020.103814
P09651	HNRNPA1	PCC;	10.1016/j.jprot.2020.103814
P78371	CCT2	PCC;	10.1016/j.jprot.2020.103814
Q8NHH9	ATL2	PCC;	10.1016/j.jprot.2020.103814
P04114	APOB	PCC;	10.1016/j.jprot.2020.103814
A1KZ92	PXDNL	PCC;	10.1016/j.jprot.2020.103814
P07602	PSAP	PCC;	10.1016/j.jprot.2020.103814
Q14257	RCN2	PCC;	10.1016/j.jprot.2020.103814
P30613	PKLR	PCC;	10.1016/j.jprot.2020.103814
Q9H0C2	SLC25A31	PCC;	10.1016/j.jprot.2020.103814
P19086	GNAZ	PCC;	10.1016/j.jprot.2020.103814
P07919	UQCRH	PCC;	10.1016/j.jprot.2020.103814
P42336	PIK3CA	PCC;	10.1016/j.jprot.2020.103814
P84103	SRSF3	PCC;	10.1016/j.jprot.2020.103814
Q99726	SLC30A3	PCC;	10.1016/j.jprot.2020.103814
P50993	ATP1A2	PCC;	10.1016/j.jprot.2020.103814
Q8WWF6	DNAJB3	PCC;	10.1016/j.jprot.2020.103814
Q9UBB6	NCDN	PCC;	10.1016/j.jprot.2020.103814
Q8N1G4	LRRC47	PCC;	10.1016/j.jprot.2020.103814
O75367	MACROH2A1	PCC;	10.1016/j.jprot.2020.103814
Q8TBG9	SYNPR	PCC;	10.1016/j.jprot.2020.103814
P62266	RPS23	PCC;	10.1016/j.jprot.2020.103814
Q00059	TFAM	PCC;	10.1016/j.jprot.2020.103814
Q99418	CYTH2	PCC;	10.1016/j.jprot.2020.103814
O15078	CEP290	PCC;	10.1016/j.jprot.2020.103814
P36957	DLST	PCC;	10.1016/j.jprot.2020.103814
P13645	KRT10	PCC;	10.1016/j.jprot.2020.103814
P17174	GOT1	PCC;	10.1016/j.jprot.2020.103814
P31939	ATIC	PCC;	10.1016/j.jprot.2020.103814
P08247	SYP	PCC;	10.1016/j.jprot.2020.103814
P62191	PSMC1	PCC;	10.1016/j.jprot.2020.103814
P55327	TPD52	PCC;	10.1016/j.jprot.2020.103814
P49454	CENPF	PCC;	10.1016/j.jprot.2020.103814
P25398	RPS12	PCC;	10.1016/j.jprot.2020.103814
Q8WVM7	STAG1	PCC;	10.1016/j.jprot.2020.103814
Q15691	MAPRE1	PCC;	10.1016/j.jprot.2020.103814
O15144	ARPC2	PCC;	10.1016/j.jprot.2020.103814
P08123	COL1A2	PCC;	10.1016/j.jprot.2020.103814
Q13409	DYNC1I2	PCC;	10.1016/j.jprot.2020.103814
P53597	SUCLG1	PCC;	10.1016/j.jprot.2020.103814
Q9ULC5	ACSL5	PCC;	10.1016/j.jprot.2020.103814
P54707	ATP12A	PCC;	10.1016/j.jprot.2020.103814
Q02252	ALDH6A1	PCC;	10.1016/j.jprot.2020.103814
Q9Y2H0	DLGAP4	PCC;	10.1016/j.jprot.2020.103814
P17540	CKMT2	PCC;	10.1016/j.jprot.2020.103814

## Sheet: Sample_Information
Table S3: Compilation of proteomic studies in different regions of the postmortem brain.
Information of postmortem samples				Demographics collected from the respective reference
Reference	Sample demographics						Other information
10.1007/s00406-015-0621-1	Sample ID	Case	Age (years)	Gender	PMI (h)	pH values	Age at onset	Duration of disease (years)	Duration of medication (years)	atyp/typ	CPE last dose	CPE last 10 years	Cause of death	DSM IV		Last medication	Cigarettes	Alcohol	Hosp	ECT
corpus callosum (CC)	13/00	SCZ	64	F	11	6.7	16	48	45	3	1.536	7.7	Pulmonary insufficiency	296.6		Clozapine 500 mg, haloperidol 40 mg, ciatyl 40 mg	0	No	21	Yes
	36/02	SCZ	73	M	20	6.6	30	43	40	1	507.4	1.7	Heart infarction	296.6		Perphenazine 32 mg, promethazine 150 mg	30/day	No	33	No
	39/02	SCZ	43	M	18	6.9	20	22	20	2	464	2.6	Heart infarction	296.6		Zuclopenthixol 40 mg, valproate 1200 mg, tiapride 300 mg	0	No	13	No
	39/03	SCZ	77	F	32	6.5	28	49	48	2	2.555	8.3	Lung embolism	296.6		Clozapine 400 mg, benperidol 25 mg, chlorprothixen 150 mg	0	No	48	Yes
	46/00	SCZ	63	F	31	6.8	24	40	30	3	75	1.8	Heart infarction	296.6		Olanzapine 15 mg	30/day	No	30	Yes
	75/02	SCZ	92	F	37	6.9	41	51	48	1	100	3.4	Cardiopulmonary insufficiency	296.6		Prothipendyl 160 mg, perazine 100 mg	0	No	51	No
	83/01	SCZ	71	M	28	6.4	30	40	35	1	782.4	10	Heart infarction	296.6		Haloperidol 32 mg, pipamperone 40 mg	40/day	No	12	No
	48/00	SCZ	51	M	7	6.1	19	25	25	1	147	0.6	Heart infarction	296.6		Flupenthixol 15 mg	30/day	No	20	No
	50/01	SCZ	81	M	4	6.7	19	62	50	1	92.8	1.4	Heart insufficiency	296.6		Haloperidol 40 mg, prothipendyl 80 mg	20	No	48	No
	02_02	Control	41	M	7	6.5	-						Heart infarction				0	No
	43/01	Control	91	F	16	6.7	-						Cardiopulmonary insufficiency				0	No
	50/02	Control	69	F	96	6.4	-						Lung embolism				0	No
	51/02	Control	57	M	24	6.9	-						Heart infarction				0	No
	57/02	Control	53	M	18	7	-						Heart infarction				0	No
	59/02	Control	63	M	13	6.5	-						Heart infarction				0	No
	73/02	Control	79	M	24	6.4	-						Heart infarction				0	No
10.1007/s00702-008-0156-y	Sample ID	Case	Age (years)	Gender	PMI (h)	pH values	Age at onset	Duration of disease (years)	Duration of medication (years)	atyptyp	CPE last dosis	CPE last 10 years	Cause of death	DSM IV	Type of SCZ/Psychotic features	Last medication	Cigarettes	Alcohol	Hosp	ECT
anterior temporal lobe (ATL)	01_00	SCZ	51	M	12	6.7	23	28	25	2	450	1.8	Heart infarction	295.6	Residual, Chronic, Paranoid episodes	Clozapine 500 mg	30/day	No	17	No
	35/00	SCZ	64	F	23	6.6	24	41	40	2	54.5	4.6	Heart infarction	295.6	Residual, Chronic, Paranoid episodes	Zotepine 150 mg, Olanzapine 10 mg	20/day	No	5	Yes
	36/02	SCZ	73	M	20	6.9	30	43	40	1	507.4	1.7	Heart infarction	295.6	Residual, Chronic, Paranoid episodes	Perphenazine 32 mg, Promethazine 150 mg	30/day	No	33	No
	83/01	SCZ	71	M	28	6.5	30	40	35	1	782.4	10	Heart infarction	295.6	Residual, Chronic, Paranoid episodes	Haloperidol 32 mg, Pipamperone 40 mg	40/day	No	12	No
	50/01	SCZ	81	M	4	6.8	19	62	50	1	92.8	1.4	Cor pulmonale, heart insufficiency	295.6	Residual, Chronic, Paranoid episodes	Haloperidol 4 mg, Prothypendyl 80 mg	20/day	No	48	No
	43/01	Control	91	F	16	6.8							Cardio-pulmonary insuffiency				No	No
	57/02	Control	53	M	18	7.1							Heart infarction				No	No
	61/01	Control	66	M	16	6.9							Heart infarction				No	No
	72/02	Control	79	M	24	6.4							Heart infarction				No	No
10.1016/j.jprot.2020.103814	Sample ID	Case	Age (years)	Gender	PMI (h)	pH values	Age at onset	Duration of disease (years)	Duration of medication (years)	atyptyp	CPE last dosis	CPE last 10 years	Cause of death	DSM IV	Type of SCZ/Psychotic features	Last medication	Cigarettes	Alcohol	Hosp	ECT
cerebellum (CER)	36/02	SCZ	73	M	20	6,6	30	43	40	1	507,4	1,7	Heart infarction	295,6		Perphenazine 32 mg,	30/day	no	33	no
caudate nucleus (CN)	39/02	SCZ	43	M	18	6,9	20	22	20	2	464	2,6	Heart infarction	295,6		Zuclopethixol 40 mg, Valproate 1200 mg, Tiapride 300 mg	0	no	13	no
posterior cingulate cortex (PCC)	39/03	SCZ	77	F	32	6,5	28	49	48	2	2555	8,3	Lung embolism	295,6		Clozapine 400 mg, Benperidol 25 mg, Chlorprothixen 150 mg	0	no	48	yes
	43/03	SCZ	76	F	17	6,8	27	49	47	1	300	4,9	Cardio-pulmonary insufficiency	295,6		Perazine 300 mg	0	no	30	yes
	75/02	SCZ	92	F	37	6,9	41	51	48	1	100	3,4	Cardio-pulmonary insufficiency	295,6		Prothipendyl 160 mg,	0	no	51	no
	01_00	SCZ	51	M	12	6,7	23	28	25	2	450	1,8	Heart infarction	295,6		Clozapine 500 mg	30/day	no	17	no
	02/02.	CTR	41	M	7	6,5							Heart infarction				0	no
	50/02	CTR	69	F	96	6,4							Lung embolism				0	no
	51/02	CTR	57	M	24	6,9							Heart infarction				0	no
	57/02	CTR	53	M	18	7							Heart infarction				0	no
	59/02	CTR	63	M	13	6,5							Heart infarction				0	no
	61/01	CTR	66	M	16	6,8							Heart infarction				0	no
	73/02	CTR	79	M	24	6,4							Heart infarction				0	no
10.1016/j.jpsychires.2010.04.014	Sample ID	Case	Age (years)	Gender	PMI (h)	pH values	Age at onset	Duration of disease (years)	Duration of medication (years)	atyptyp	CPE last dose	CPE last ten years	Cause of death	DSM-IV	Type of SCZ/Psychotic features	Last medication	Cigarettes	Alcohol	Hosp	ECT
mediodorsal thalamus (MDT)	13/00	SCZ	64	F	11	6.7	16	48	45	3	1536	7.7	Pulmonary insufficiency	295.6		Clozapine 500 mg, Haloperidol 40 mg, Ciatyl 40 mg	0	no	21	yes
	36/02	SCZ	73	M	20	6.6	30	43	40	1	507.4	1.7	Heart infarction	295.6		Perphenazine 32 mg, Promethazine 150 mg	30/day	no	33	no
	39/02	SCZ	43	M	18	6.9	20	22	20	2	464	2.6	Heart infarction	295.6		Zuclopethixol 40 mg, Valproate 1200 mg, Tiapride 300 mg	0	no	13	no
	39/03	SCZ	77	F	32	6.5	28	49	48	2	2555	8.3	Lung embolism	295.6		Clozapine 400 mg, Benperidol 25 mg, Chlorprothixen 150 mg	0	no	48	yes
	43/03	SCZ	76	F	17	6.8	27	49	47	1	300	4.9	Cardio-pulmonary insufficiency	295.6		Perazine 300 mg	0	no	30	yes
	46/00	SCZ	63	F	31	6.8	24	40	30	3	75	1.8	Heart infarction	295.6		Olanzapine 15 mg	30/day	no	30	yes
	75/02	SCZ	92	F	37	6.9	41	51	48	1	100	3.4	Cardio-pulmonary insufficiency	295.6		Prothipendyl 160 mg, Perazine 100 mg	0	no	51	no
	83/01	SCZ	71	M	28	6.4	30	40	35	1	782.4	10	Heart infarction	295.6		Haloperidol 32 mg, Pipamperone 40 mg	40/day	no	12	no
	48/00	SCZ	51	M	7	6.1	19	25	25	1	147	0.6	Heart infarction	295.6		Flupenthixol 15 mg	30/day	no	20	no
	01_00	SCZ	51	M	12	6.7	23	28	25	2	450	1.8	Heart infarction	295.6		Clozapine 500 mg	30/day	no	17	no
	35/00	SCZ	64	F	23	6.6	24	41	40	2	54.5	4.6	Heart infarction	295.6		Zotepine 150 mg, Olanzapine 10 mg	20/day	no	5	yes
	02_02	Control	41	M	7	6.5							Heart infarction				0	no
	43/01	Control	91	F	16	6.7							Cardio-pulmonary insufficiency				0	no
	50/02	Control	69	F	96	6.4							Lung embolism				0	no
	51/02	Control	57	M	24	6.9							Heart infarction				0	no
	57/02	Control	53	M	18	7							Heart infarction				0	no
	59/02	Control	63	M	13	6.5							Heart infarction				0	no
	61/01	Control	66	M	16	6.8							Heart infarction				0	no
10.1186/1471-244X-9-17	Sample ID	Case	Age (years)	Gender	PMI (h)	pH values	Age at onset	Duration of disease (years)	Duration of medication (years)	atyptyp	CPE last dosis	CPE last ten years	Cause of death	DSM IV	Type of SCZ/Psychotic features	Last medication	Cigarettes	Alcohol	Hosp	ECT
Wernicke's area (WA)	35/00	SCZ	64	F	23	6.6	24	41	40	2	54.5	4.6	Heart infarction	295.6	Residual, Chronic, Paranoid episodes	Zotepine 150 mg, Olanzapine 10 mg	20/day	no	5	yes
	46/00	SCZ	63	F	31	6.8	24	40	30	3	75	1.8	Heart infarction	295.6	Residual, Chronic, Paranoid episodes	Olanzapine 15 mg	30/day	no	30	yes
	48/00	SCZ	51	M	7	6.4	19	25	25	1	174	0.6	Heart infarction	295.6	Residual, Chronic, Paranoid episodes	Flupenthixol 15 mg	30/day	no	20	no
	83/01	SCZ	71	M	28	6.4	30	40	35	1	782,4	10	Heart infarction	295.6	Residual, Chronic, Paranoid episodes	Haloperidol 32 mg, Pipamperone 40 mg	40/day	no	12	no
	39/02	SCZ	43	M	18	6.9	20	22	20	2	464	2.6	Heart infarction	295.6	Residual, Chronic, Paranoid episodes	Zuclopethixol 40 mg, Valproate 1200 mg, Tiapride 300 mg	0	no	13	no
	75/02	SCZ	92	F	37	6.9	41	51	48	1	100	3.4	Pancreas-carcinoma	295.6	Residual, Chronic, Paranoid episodes	Prothipendyl 160 mg, Perazine 100 mg	0	no	51	no
	13/00	SCZ	64	F	11	7	16	48	45	3	1536	7.7	Pulmonary	295.6	Residual, Chronic, Paranoid episodes	Clozapine 500 mg, Haloperidol 4 mg	0	no	21	yes
	39/03	SCZ	77	F	32	6.8	28	49	48	2	2555	8.3	Lung embolism	295.6	Residual, Chronic, Paranoid episodes	Clozapine 400 mg, Benperidol 25 mg	0	no	48	yes
	43/03	SCZ	76	F	17	7.1	27	49	47	1	300	4.9	Cardio-pulmonary insufficiency	295.6	Residual, Chronic, Paranoid episodes	Perazine 300 mg	0	no	30	yes
	72/02	Control	79	M	24	6.4							Heart infarction				0	no
	44594	Control	41	M	7	7.2							Heart infarction				0	no
	43/01	Control	91	M	16	6.8							Cardio-pulmonary insufficiency				0	no
	51/02	Control	57	M	24	6.9							Heart infarction				0	no
	57/02	Control	53	M	18	7							Heart infarction				0	no
	59/02	Control	63	M	13	6.5							Heart infarction				0	no
10.1007/s00406-008-0847-2	Sample ID	Case	Age (years)	Gender	PMI (h)	pH values	Age at onset	Duration of disease (years)	Duration of medication (years)	atyptyp	CPE last dosis	CPE lifetime	Cause of death	DSM IV	Type of SCZ/Psychotic features	Last medication	Cigarettes	Alcohol	Hosp	ECT
Dorsolateral prefrontal cortex (DLPFC)	13/00	SCZ	64	F	11		16	48	45	3	1536	7.7	Pulmonary insufficiency	295.6	Residual, Chronic, Paranoid episodes	Clozapine 500 mg, haloperidol 40 mg, ciatyl 40 mg	0	No	21	Yes
	36/02	SCZ	73	M	20		30	43	40	1	507.4	1.7	Heart infarction	295.6	Residual, Chronic, Paranoid episodes	Perphenazine 32 mg, promethazine 150 mg	30/day	No	33	No
	39/02	SCZ	43	M	18		20	22	20	2	464	2.6	Heart infarction	295.6	Residual, Chronic, Paranoid episodes	Zuclopethixol 40 mg, valproate 1,200 mg, tiapride 300 mg	0	No	13	No
	39/03	SCZ	77	F	32		28	49	48	2	2555	8.3	Lung emboly	295.6	Residual, Chronic, Paranoid episodes	Clozapine 400 mg, benperidol 25 mg, chlorprothixen 150 mg	0	No	48	Yes
	43/03	SCZ	76	F	17		27	49	47	1	300	4.9	Cardio-pulmonary insufficiency	295.6	Residual, Chronic, Paranoid episodes	Perazine 300 mg	0	No	30	Yes
	46/00	SCZ	63	F	31		24	40	30	3	75	1.8	Heart infarction	295.6	Residual, Chronic, Paranoid episodes	Olanzapine 15 mg	30/day	No	30	Yes
	50/01	SCZ	81	M	4		19	62	50	1	92.8	1.4	Cor pulmonale, heart insufficiency	295.6	Residual, Chronic, Paranoid episodes	Haloperidol 4 mg, prothypendyl 80 mg	20/day	No	48	No
	75/02	SCZ	92	F	37		41	51	48	1	100	3.4	Pancreas-carcinoma	295.6	Residual, Chronic, Paranoid episodes	Prothipendyl 160 mg, perazine 100 mg	0	No	51	No
	83/01	SCZ	71	M	28		30	40	35	1	782.4	10	Heart infarction	295.6	Residual, Chronic, Paranoid episodes	Haloperidol 32 mg, pipamperone 40 mg	40/day	No	12	No
	02_02	Control	41	M	7								Heart infarction				0	No
	43/01	Control	91	F	16								Cardio-pulmonary insufficiency				0	No
	50/02	Control	69	F	96								Lung embolysm				0	No
	51/02	Control	57	M	24								Heart infarction				0	No
	57/02	Control	53	M	18								Heart infarction				0	No
	59/02	Control	63	M	13								Heart infarction				0	No
	61/01	Control	66	M	16								Heart infarction				0	No
10.1016/j.jpsychires.2010.03.003	Sample ID	Case	Age (years)	Gender	PMI (h)	pH values	Age at Onset	Duration of disease (years)	Duration of medication (years)	atyp/typ	CPE last dose	CPE last ten years	Cause of Death	DSM IV	Type of SCZ/Psychotic features	Last Medication	Cigarettes	Alcohol	Hosp	ECT
Anterior cingulate cortex (ACC)	13/00	SCZ	64	F	11	6.7	16	48	45	3	1536	7.7	Pulmonary insufficiency	295.6		Clozapine 500 mg, Haloperidol 40 mg, Ciatyl 40 mg	0	no	21	yes
	36/02	SCZ	73	M	20	6.6	30	43	40	1	507.4	1.7	Cardiac infarction	295.6		Perphenazine 32 mg, Promethazine 150 mg	30/day	no	33	no
	39/02	SCZ	43	M	18	6.9	20	22	20	2	464	2.6	Cardiac infarction	295.6		Zuclopethixol 40 mg, Valproate 1200 mg, Tiapride 300 mg	0	no	13	no
	39/03	SCZ	77	F	32	6.5	28	49	48	2	2555	8.3	Pulmonary embolism	295.6		Clozapine 400 mg, Benperidol 25 mg, Chlorprothixen 150 mg	0	no	48	yes
	43/03	SCZ	76	F	17	6.8	27	49	47	1	300	4.9	Cardio-pulmonary insufficiency	295.6		Perazine 300 mg	0	no	30	yes
	46/00	SCZ	63	F	31	6.8	24	40	30	3	75	1.8	Cardiac infarction	295.6		Olanzapine 15 mg	30/day	no	30	yes
	75/02	SCZ	92	F	37	6.9	41	51	48	1	100	3.4	Cardio-pulmonary insufficiency	295.6		Prothipendyl 160 mg, Perazine 100 mg	0	no	51	no
	83/01	SCZ	71	M	28	6.4	30	40	35	1	782.4	10	Cardiac infarction	295.6		Haloperidol 32 mg, Pipamperone 40 mg	40/day	no	12	no
	48/00	SCZ	51	M	7	6.1	19	25	25	1	147	0.6	Cardiac infarction	295.6		Flupenthixol 15 mg	30/day	no	20	no
	01_00	SCZ	51	M	12	6.7	23	28	25	2	450	1.8	Cardiac infarction	295.6		Clozapine 500 mg	30/day	no	17	no
	35/00	SCZ	64	F	23	6.6	24	41	40	2	54.5	4.6	Cardiac infarction	295.6		Zotepine 150 mg, Olanzapine 10 mg	20/day	no	5	yes
	02_02	Control	41	M	7	6.5							Cardiac infarction				0	no
	43/01	Control	91	F	16	6.7							Cardio-pulmonary insufficiency				0	no
	50/02	Control	69	F	96	6.4							Pulmonary embolism				0	no
	51/02	Control	57	M	24	6.9							Cardiac infarction				0	no
	57/02	Control	53	M	18	7							Cardiac infarction				0	no
	59/02	Control	63	M	13	6.5							Cardiac infarction				0	no
	61/01	Control	66	M	16	6.8							Cardiac infarction				0	no
	73/02	Control	79	M	24	6.4							Cardiac infarction				0	no
10.1016/j.jpsychires.2008.11.006	Sample ID	Case	Age (years)	Gender	PMI (h)	pH values	Age at Onset	Duration of disease (years)	Duration of medication (years)	atyp/typ	CPE last dose	CPE last ten years	Cause of Death	DSM IV	Type of SCZ/Psychotic features	Last Medication	Cigarettes	Alcohol	Hosp	ECT
Dorsolateral prefrontal cortex (DLPFC)	13/00	SCZ	64	F	11	6.7	16	48	45	3	1536	7.7	Pulmonary insufficiency	295.6		Clozapine 500 mg, Haloperidol 40 mg, Ciatyl 40 mg	0	no	21	yes
	36/02	SCZ	73	M	20	6.6	30	43	40	1	507.4	1.7	Cardiac infarction	295.6		Perphenazine 32 mg, Promethazine 150 mg	30/day	no	33	no
	39/02	SCZ	43	M	18	6.9	20	22	20	2	464	2.6	Cardiac infarction	295.6		Zuclopethixol 40 mg, Valproate 1200 mg, Tiapride 300 mg	0	no	13	no
	39/03	SCZ	77	F	32	6.5	28	49	48	2	2555	8.3	Pulmonary embolism	295.6		Clozapine 400 mg, Benperidol 25 mg, Chlorprothixen 150 mg	0	no	48	yes
	43/03	SCZ	76	F	17	6.8	27	49	47	1	300	4.9	Cardio-pulmonary insufficiency	295.6		Perazine 300 mg	0	no	30	yes
	46/00	SCZ	63	F	31	6.8	24	40	30	3	75	1.8	Cardiac infarction	295.6		Olanzapine 15 mg	30/day	no	30	yes
	75/02	SCZ	92	F	37	6.9	41	51	48	1	100	3.4	Cardio-pulmonary insufficiency	295.6		Prothipendyl 160 mg, Perazine 100 mg	0	no	51	no
	83/01	SCZ	71	M	28	6.4	30	40	35	1	782.4	10	Cardiac infarction	295.6		Haloperidol 32 mg, Pipamperone 40 mg	40/day	no	12	no
	48/00	SCZ	51	M	7	6.1	19	25	25	1	147	0.6	Cardiac infarction	295.6		Flupenthixol 15 mg	30/day	no	20	no
	01_00	SCZ	51	M	12	6.7	23	28	25	2	450	1.8	Cardiac infarction	295.6		Clozapine 500 mg	30/day	no	17	no
	35/00	SCZ	64	F	23	6.6	24	41	40	2	54.5	4.6	Cardiac infarction	295.6		Zotepine 150 mg, Olanzapine 10 mg	20/day	no	5	yes
	02_02	Control	41	M	7	6.5							Cardiac infarction				0	no
	43/01	Control	91	F	16	6.7							Cardio-pulmonary insufficiency				0	no
	50/02	Control	69	F	96	6.4							Pulmonary embolism				0	no
	51/02	Control	57	M	24	6.9							Cardiac infarction				0	no
	57/02	Control	53	M	18	7							Cardiac infarction				0	no
	59/02	Control	63	M	13	6.5							Cardiac infarction				0	no
	61/01	Control	66	M	16	6.8							Cardiac infarction				0	no
10.1038/sj.mp.4001806	Sample ID	Case	Age (years)	Gender	PMI (h)	pH values			Brain hemisphere				Cause of Death
Anterior cingulate cortex (ACC)	C1	Control	56	M	24	6.5			R				Cardic coronary artery atheroma
	C2	Control	37	M	21	?			L				Ischaemic heart disease
	C3	Control	56	F	23	6.7			R				Pulmonary thromboembolus
	C4	Control	37	M	24	6.4			R				Electrocution
	C5	Control	34	M	21	6.7			L				Acute exacerbation of asthma
	C6	Control	53	M	16	6.8			R				Dilated cardiomyopathy
	C7	Control	60	M	25	6.7			R				Bacterial peritonitis, ascites, carcinomatosis, GIT stomach tumor
	C8	Control	57	M	20	5.9			L				Cardiac tamponade
	C9	Control	52	F	10	5.8			L				Ischaemic heart disease
	C10	Control	44	M	50	6.6			L				Ischaemic heart disease
	S1	SCZ	57	M	48	6.7			R				Atherosclerotic cardiovascular disease
	S2	SCZ	40	M	21.5	6.2			L				Dihydrocodeine toxicity and obstructive sleep apnoea
	S3	SCZ	58	F	19	6.1			L				Sepsis and chronic renal failure
	S4	SCZ	32	M	26	6.2			L				Hanging suicide
	S5	SCZ	30	M	24	6.6			L				CO poisoning-suicide
	S6	SCZ	57	M	18	6.6			R				Ischaemic heart disease
	S7	SCZ	54	M	27	6.2			R				Caronary artery thrombosis
	S8	SCZ	52	M	9	6.1			R				Ischaemic heart disease
	S9	SCZ	56	F	39	6.6			R				Undetermined (consequence of obesity or hepatic fatty changes?)
	S10	SCZ	44	M	27	6.6			L				Hanging suicide
10.1002/prca.200700230	Sample ID	Case	Age (years)	Gender	PMI (h)	pH values		Duration of disease (years)	Brain hemisphere				Cause of Death		Type of SCZ/Psychotic features	Last Medication
Corpus callosum (CC)	C1	Control	56	M	24	6.5			R				Cardic coronary artery atheroma
	C2	Control	37	M	21	6.64			L				Ischaemic heart disease
	C3	Control	56	F	23	6.7			R				Pulmonary thromboembolus
	C4	Control	37	M	24	6.4			R				Electrocution
	C5	Control	34	M	21	6.7			L				Acute exacerbation of asthma
	C6	Control	53	M	16	6.8			R				Dilated cardiomyopathy
	C7	Control	60	M	25	6.7			R				Bacterial peritonitis, ascites, carcinomatosis, GIT stomach tumor
	C8	Control	57	M	20	5.9			L				Cardiac tamponade
	C9	Control	52	F	10	5.8			L				Ischaemic heart disease
	C10	Control	44	M	50	6.6			L				Ischaemic heart disease
	S1	SCZ	57	M	48	6.7		17	R				Atherosclerotic cardiovascular disease		Paranoid (chronic)	Chlorpromazine 225-975 mg
	S2	SCZ	40	M	21.5	6.2		23	L				Dihydrocodeine toxicity and obstructive sleep apnoea		Paranoid	Chlorpromazine 225-1800 mg
	S3	SCZ	58	F	19	6.1		39	L				Sepsis and chronic renal failure		Paranoid	Chlorpromazine 300-400 mg
	S4	SCZ	32	M	26	6.2		13	L				Hanging suicide		Disorganized (chronic)	Chlorpromazine 780 mg
	S5	SCZ	30	M	24	6.6		3.5	L				CO poisoning-suicide		Paranoid	Chlorpromazine 130-975 mg
	S6	SCZ	57	M	18	6.6		30	R				Ischaemic heart disease		Paranoid (continuous)	Chlorpromazine 300-1300 mg
	S7	SCZ	54	M	27	6.2		35	R				Caronary artery thrombosis		Paranoid	Chlorpromazine 50-600 mg
	S8	SCZ	52	M	9	6.1		31	R				Ischaemic heart disease		Paranoid (chronic)	Chlorpromazine 260-60 mg0
	S9	SCZ	56	F	39	6.6		32	R				Undetermined (consequence of obesity or hepatic fatty changes)		Paranoid (chronic)	Chlorpromazine 100-600 mg
	S10	SCZ	44	M	27	6.6		17	L				Hanging suicide		Undifferentiated (chronic)	Chlorpromazine 500-1000 mg
10.1002/pmic.200500069	Number	Case	Age (years)	Gender	PMI (h)			Duration of disease (years)	Brain hemisphere			FPZ lifetime (median)	Cause of death					Alcohol
Anterior cingulate cortex (ACC)	n=15	SCZ	44.2 ± 13.1	9M, 6F	33.7 ± 14.6			21.3 ± 11.4	6 R, 9L			35000 mg	8 cardio-pulmonary, 2 accident, 4 suicide, 1 other					3 yes
	n=15	CTR	48.1 ± 10.7	9M, 6F	23.7 ± 9.9			n.d.	7 R, 8L			0	13 cardio-pulmonary, 2 accident					2 yes
10.1038/sj.mp.4001511	Number	Case	Age (years)	Gender	PMI (h)	pH values	Age at Onset	Duration of disease (years)	Brain hemisphere			FPZ lifetime
Dorsolateral prefrontal cortex (DLPFC)	n=10	SCZ	39 ± 11.8	8M, 2F	28.4 ± 13.28	6.43 ± 0.25	22.9 ± 6.0	16.7 ± 9.58	4R, 6L			58950 ± 60161 mg
	n=10	CTR	45.6 ± 8.3	7M, 3F	31.5 ± 13.98	6.49 ± 0.28			7R, 3L
10.1002/pmic.200800415	Number	Case	Age (years)	Gender	PMI (h)	pH values			Brain hemisphere			Antipsychotic (at time of death)	Cause of death			Mean lifetime alcohol abuse (1=low, 5=high)		Alcohol
Insular cortex (IC)	n=13	CTR	50.7 ± 10.7	5F, 8M	22.2 ± 10.0	6.3 ± 0.2			6L,7R			9 yes	11 Cardiac, 2 accident					1.3
	n=12	SCZ	45.3 ± 10.7	4F,8M	35.9 ± 14.1	6.3 ± 0.2			5L, 7R			no	6 Cardiac, 1 accident, 4 suicide and 1 other					1.9
10.1038/sj.mp.4002098	Number	Case	Age (years)	Gender	PMI (h)	pH values	Mean RI (h)		Brain hemisphere			Antipsychotic (at time of death)	Cause of death			Mean lifetime alcohol abuse (1=low, 5=high)		Alcohol
Dorsolateral prefrontal cortex (DLPFC)	n=30	CTR	44.0 ± 8.13	7F, 23M	29.2 ± 13.1	6.59 ± 0.26	3.6 (2.7)		13L, 17R			no	29 Cardiac and 1 other					0.7
	n=34	SCZ	42.5 ± 8.6	9F, 25M	31.4 ± 15.8	6.47 ± 0.24	6.0 (4.2)		16L, 18R			32 yes	7 suicide, 14 cardic and 10 other					2.2
10.1038/mp.2014.63	Number	Case	Age (years)	Gender	PMI (h)	pH values	Mean RI (h)		Brain hemisphere			Antipsychotic (at time of death)	Cause of death			Mean lifetime alcohol/drug abuse (1=low, 5=high)		Alcohol	Drug
Anterior cingulate cortex (ACC)	n=20	CTR	43.6 (31-57)	15M, 5 F	21 (9-31)	6.59 (6.0-6.94)	2.9 (0-7)		11R, 9L			no	18 cardiac, 2 other					0.55	0.2
	n=20	SCZ	41.9 (19-53)	16M, 4F	22.9 (9-35)	6.48 (6.1-6.73)	4.0 (1-11)		10R, 10L			20 yes	8 cardiac, 4 suicide, 8 other					2.35	1.95
10.1002/pmic.200900015	Number	Case	Age (years)	Gender	PMI (h)	pH values	Mean RI (h)		Brain hemisphere			Antipsychotic (at time of death)	Cause of death		Type of SCZ/Psychotic features	Mean lifetime alcohol/drug abuse (1=low, 5=high)		Alcohol	Drug
Dorsolateral prefrontal cortex (DLPFC)	n=35	CTR	44.2 (31-60)	26M, 9F	29.4 (9-58)	6.6 (6-7)	3.6 (0-14)		19R, 16L			no	32 cardiac, 3 other		0			0.8 (0-4)	0.2
	n=35	SCZ	42.6 (19-59)	26M, 9F	31.4 (9-80)	6.6 (5.9-6.9)	6 (1-19)		18R, 17L			20 typical, 13 atypical, 5 both types	15 cardiac, 7 suicide, 13 other		35 psychotic features			2.3 (0-5)	1.8

## Sheet: Legend
Legend
ACC	Anterior cingulate cortex
ATL	Anterio temporal lobe
CC	Corpus calosum
CER	Cerebellum
CN	Caudate nucleus
DFPC	dorsolateral prefrontal cortex
DLPFC	dorsolateral prefrontal cortex
IC	insular cortex
MDT	mediodorsal thalamus
PCC	Posterior cingulate cortex
WA	Wernicke's area
CPE	medication calculated in chlorpromazine equivalents (mg)
CPE last 10 years	the sum of medications during the last 10 years in kg
atyptyp	duration of atypical treatment/duration of treatment with typical neuroleptics during lifetime
ECT	electroconvulsive therapy;
Hosp	hospitalization time in years
PMI	post mortem interval
FPZ lifetime	Antipsychotic dose is lifetime dose in fluphenazine milligram equivalent dose
Mean RI	Mean refrigeration interval
